# Supplementary material for: Complete Structure of an Epithelial Keratin Dimer: Implications for Intermediate Filament Assembly
Source: PLoS One. 2015 Jul 16;10(7):e0132706. doi: 10.1371/journal.pone.0132706 (PMC4504709; doi:10.1371/journal.pone.0132706)
Supplement: S3 File — Atomic coordinates of the final structures of our truncated dimer models. (TXT) [file pone.0132706.s003.txt]

MD models of Keratin K1/K10 dimer domains Head-1A-L1-1B D.J.Bray et al. PLOS One 2015 
ATOM      1  N   MET K   1     -21.459  36.658 -25.976  0.00  0.00      K1    
ATOM      2  HT1 MET K   1     -22.071  36.460 -26.793  0.00  0.00      K1    
ATOM      3  HT2 MET K   1     -21.490  37.684 -25.806  0.00  0.00      K1    
ATOM      4  HT3 MET K   1     -21.870  36.207 -25.134  0.00  0.00      K1    
ATOM      5  CA  MET K   1     -20.057  36.128 -26.182  0.00  0.00      K1    
ATOM      6  HA  MET K   1     -20.067  35.050 -26.115  0.00  0.00      K1    
ATOM      7  CB  MET K   1     -19.644  36.541 -27.689  0.00  0.00      K1    
ATOM      8  HB1 MET K   1     -20.382  36.188 -28.441  0.00  0.00      K1    
ATOM      9  HB2 MET K   1     -19.582  37.641 -27.832  0.00  0.00      K1    
ATOM     10  CG  MET K   1     -18.334  35.890 -28.315  0.00  0.00      K1    
ATOM     11  HG1 MET K   1     -17.508  36.056 -27.591  0.00  0.00      K1    
ATOM     12  HG2 MET K   1     -18.565  34.804 -28.357  0.00  0.00      K1    
ATOM     13  SD  MET K   1     -17.896  36.637 -29.861  0.00  0.00      K1    
ATOM     14  CE  MET K   1     -17.389  35.196 -30.831  0.00  0.00      K1    
ATOM     15  HE1 MET K   1     -16.809  35.576 -31.699  0.00  0.00      K1    
ATOM     16  HE2 MET K   1     -16.766  34.444 -30.301  0.00  0.00      K1    
ATOM     17  HE3 MET K   1     -18.364  34.784 -31.169  0.00  0.00      K1    
ATOM     18  C   MET K   1     -19.031  36.794 -25.171  0.00  0.00      K1    
ATOM     19  O   MET K   1     -19.343  37.693 -24.440  0.00  0.00      K1    
ATOM     20  N   SER K   2     -17.785  36.306 -25.019  0.00  0.00      K1    
ATOM     21  HN  SER K   2     -17.431  35.505 -25.496  0.00  0.00      K1    
ATOM     22  CA  SER K   2     -16.763  36.864 -24.087  0.00  0.00      K1    
ATOM     23  HA  SER K   2     -17.136  37.789 -23.671  0.00  0.00      K1    
ATOM     24  CB  SER K   2     -16.547  35.850 -22.948  0.00  0.00      K1    
ATOM     25  HB1 SER K   2     -17.534  35.627 -22.488  0.00  0.00      K1    
ATOM     26  HB2 SER K   2     -16.085  34.903 -23.302  0.00  0.00      K1    
ATOM     27  OG  SER K   2     -15.658  36.336 -21.875  0.00  0.00      K1    
ATOM     28  HG1 SER K   2     -16.100  35.959 -21.111  0.00  0.00      K1    
ATOM     29  C   SER K   2     -15.420  37.195 -24.700  0.00  0.00      K1    
ATOM     30  O   SER K   2     -14.872  36.430 -25.523  0.00  0.00      K1    
ATOM     31  N   ARG K   3     -14.812  38.314 -24.143  0.00  0.00      K1    
ATOM     32  HN  ARG K   3     -15.308  38.834 -23.452  0.00  0.00      K1    
ATOM     33  CA  ARG K   3     -13.605  38.835 -24.694  0.00  0.00      K1    
ATOM     34  HA  ARG K   3     -13.376  38.489 -25.691  0.00  0.00      K1    
ATOM     35  CB  ARG K   3     -13.674  40.447 -24.531  0.00  0.00      K1    
ATOM     36  HB1 ARG K   3     -13.673  40.650 -23.439  0.00  0.00      K1    
ATOM     37  HB2 ARG K   3     -12.857  40.958 -25.085  0.00  0.00      K1    
ATOM     38  CG  ARG K   3     -15.037  41.058 -25.063  0.00  0.00      K1    
ATOM     39  HG1 ARG K   3     -15.011  40.722 -26.122  0.00  0.00      K1    
ATOM     40  HG2 ARG K   3     -15.967  40.659 -24.606  0.00  0.00      K1    
ATOM     41  CD  ARG K   3     -15.109  42.599 -25.221  0.00  0.00      K1    
ATOM     42  HD1 ARG K   3     -14.249  42.836 -25.883  0.00  0.00      K1    
ATOM     43  HD2 ARG K   3     -16.070  42.923 -25.675  0.00  0.00      K1    
ATOM     44  NE  ARG K   3     -14.938  43.186 -23.899  0.00  0.00      K1    
ATOM     45  HE  ARG K   3     -15.203  42.645 -23.101  0.00  0.00      K1    
ATOM     46  CZ  ARG K   3     -14.946  44.479 -23.673  0.00  0.00      K1    
ATOM     47  NH1 ARG K   3     -15.256  44.937 -22.493  0.00  0.00      K1    
ATOM     48 HH11 ARG K   3     -15.414  45.914 -22.348  0.00  0.00      K1    
ATOM     49 HH12 ARG K   3     -15.727  44.350 -21.834  0.00  0.00      K1    
ATOM     50  NH2 ARG K   3     -14.576  45.393 -24.592  0.00  0.00      K1    
ATOM     51 HH21 ARG K   3     -14.415  46.352 -24.357  0.00  0.00      K1    
ATOM     52 HH22 ARG K   3     -14.516  45.146 -25.559  0.00  0.00      K1    
ATOM     53  C   ARG K   3     -12.352  38.416 -23.876  0.00  0.00      K1    
ATOM     54  O   ARG K   3     -11.267  38.856 -24.176  0.00  0.00      K1    
ATOM     55  N   GLN K   4     -12.589  37.619 -22.811  0.00  0.00      K1    
ATOM     56  HN  GLN K   4     -13.522  37.317 -22.631  0.00  0.00      K1    
ATOM     57  CA  GLN K   4     -11.474  37.131 -21.979  0.00  0.00      K1    
ATOM     58  HA  GLN K   4     -10.918  38.023 -21.729  0.00  0.00      K1    
ATOM     59  CB  GLN K   4     -11.996  36.473 -20.598  0.00  0.00      K1    
ATOM     60  HB1 GLN K   4     -12.546  35.529 -20.800  0.00  0.00      K1    
ATOM     61  HB2 GLN K   4     -11.110  36.368 -19.935  0.00  0.00      K1    
ATOM     62  CG  GLN K   4     -12.940  37.442 -19.878  0.00  0.00      K1    
ATOM     63  HG1 GLN K   4     -12.382  38.278 -19.405  0.00  0.00      K1    
ATOM     64  HG2 GLN K   4     -13.774  37.923 -20.433  0.00  0.00      K1    
ATOM     65  CD  GLN K   4     -13.641  36.694 -18.790  0.00  0.00      K1    
ATOM     66  OE1 GLN K   4     -14.790  36.260 -18.953  0.00  0.00      K1    
ATOM     67  NE2 GLN K   4     -12.889  36.446 -17.615  0.00  0.00      K1    
ATOM     68 HE21 GLN K   4     -13.339  36.081 -16.800  0.00  0.00      K1    
ATOM     69 HE22 GLN K   4     -11.995  36.892 -17.583  0.00  0.00      K1    
ATOM     70  C   GLN K   4     -10.470  36.232 -22.635  0.00  0.00      K1    
ATOM     71  O   GLN K   4     -10.818  35.159 -23.151  0.00  0.00      K1    
ATOM     72  N   PHE K   5      -9.198  36.578 -22.592  0.00  0.00      K1    
ATOM     73  HN  PHE K   5      -8.865  37.460 -22.269  0.00  0.00      K1    
ATOM     74  CA  PHE K   5      -8.231  35.672 -23.064  0.00  0.00      K1    
ATOM     75  HA  PHE K   5      -8.591  35.240 -23.986  0.00  0.00      K1    
ATOM     76  CB  PHE K   5      -6.829  36.352 -23.326  0.00  0.00      K1    
ATOM     77  HB1 PHE K   5      -6.610  36.915 -22.394  0.00  0.00      K1    
ATOM     78  HB2 PHE K   5      -6.042  35.615 -23.593  0.00  0.00      K1    
ATOM     79  CG  PHE K   5      -6.945  37.375 -24.408  0.00  0.00      K1    
ATOM     80  CD1 PHE K   5      -6.880  36.996 -25.771  0.00  0.00      K1    
ATOM     81  HD1 PHE K   5      -6.767  35.970 -26.087  0.00  0.00      K1    
ATOM     82  CE1 PHE K   5      -6.898  37.965 -26.804  0.00  0.00      K1    
ATOM     83  HE1 PHE K   5      -6.556  37.834 -27.820  0.00  0.00      K1    
ATOM     84  CZ  PHE K   5      -7.026  39.319 -26.424  0.00  0.00      K1    
ATOM     85  HZ  PHE K   5      -6.863  40.124 -27.125  0.00  0.00      K1    
ATOM     86  CD2 PHE K   5      -7.232  38.678 -24.094  0.00  0.00      K1    
ATOM     87  HD2 PHE K   5      -7.237  39.085 -23.094  0.00  0.00      K1    
ATOM     88  CE2 PHE K   5      -7.132  39.672 -25.068  0.00  0.00      K1    
ATOM     89  HE2 PHE K   5      -7.106  40.732 -24.864  0.00  0.00      K1    
ATOM     90  C   PHE K   5      -7.912  34.596 -21.963  0.00  0.00      K1    
ATOM     91  O   PHE K   5      -8.379  34.687 -20.810  0.00  0.00      K1    
ATOM     92  N   SER K   6      -7.392  33.382 -22.379  0.00  0.00      K1    
ATOM     93  HN  SER K   6      -7.137  33.242 -23.332  0.00  0.00      K1    
ATOM     94  CA  SER K   6      -7.286  32.263 -21.485  0.00  0.00      K1    
ATOM     95  HA  SER K   6      -8.282  31.951 -21.209  0.00  0.00      K1    
ATOM     96  CB  SER K   6      -6.513  31.148 -22.149  0.00  0.00      K1    
ATOM     97  HB1 SER K   6      -5.520  31.626 -22.292  0.00  0.00      K1    
ATOM     98  HB2 SER K   6      -6.297  30.285 -21.484  0.00  0.00      K1    
ATOM     99  OG  SER K   6      -7.027  30.844 -23.410  0.00  0.00      K1    
ATOM    100  HG1 SER K   6      -6.420  30.205 -23.792  0.00  0.00      K1    
ATOM    101  C   SER K   6      -6.552  32.651 -20.169  0.00  0.00      K1    
ATOM    102  O   SER K   6      -6.917  32.151 -19.127  0.00  0.00      K1    
ATOM    103  N   SER K   7      -5.455  33.398 -20.271  0.00  0.00      K1    
ATOM    104  HN  SER K   7      -5.010  33.678 -21.118  0.00  0.00      K1    
ATOM    105  CA  SER K   7      -4.758  33.803 -19.005  0.00  0.00      K1    
ATOM    106  HA  SER K   7      -4.561  32.929 -18.402  0.00  0.00      K1    
ATOM    107  CB  SER K   7      -3.345  34.382 -19.312  0.00  0.00      K1    
ATOM    108  HB1 SER K   7      -3.436  35.295 -19.938  0.00  0.00      K1    
ATOM    109  HB2 SER K   7      -2.765  34.710 -18.422  0.00  0.00      K1    
ATOM    110  OG  SER K   7      -2.528  33.357 -19.908  0.00  0.00      K1    
ATOM    111  HG1 SER K   7      -1.667  33.778 -19.969  0.00  0.00      K1    
ATOM    112  C   SER K   7      -5.498  34.842 -18.099  0.00  0.00      K1    
ATOM    113  O   SER K   7      -5.222  34.660 -16.921  0.00  0.00      K1    
ATOM    114  N   ARG K   8      -6.439  35.692 -18.509  0.00  0.00      K1    
ATOM    115  HN  ARG K   8      -6.477  36.005 -19.455  0.00  0.00      K1    
ATOM    116  CA  ARG K   8      -7.294  36.471 -17.659  0.00  0.00      K1    
ATOM    117  HA  ARG K   8      -6.632  36.897 -16.920  0.00  0.00      K1    
ATOM    118  CB  ARG K   8      -7.914  37.532 -18.566  0.00  0.00      K1    
ATOM    119  HB1 ARG K   8      -7.185  38.056 -19.220  0.00  0.00      K1    
ATOM    120  HB2 ARG K   8      -8.620  37.019 -19.254  0.00  0.00      K1    
ATOM    121  CG  ARG K   8      -8.765  38.638 -17.811  0.00  0.00      K1    
ATOM    122  HG1 ARG K   8      -9.719  38.189 -17.462  0.00  0.00      K1    
ATOM    123  HG2 ARG K   8      -8.097  38.937 -16.975  0.00  0.00      K1    
ATOM    124  CD  ARG K   8      -9.071  39.883 -18.703  0.00  0.00      K1    
ATOM    125  HD1 ARG K   8      -8.108  40.208 -19.153  0.00  0.00      K1    
ATOM    126  HD2 ARG K   8      -9.773  39.711 -19.547  0.00  0.00      K1    
ATOM    127  NE  ARG K   8      -9.573  40.801 -17.699  0.00  0.00      K1    
ATOM    128  HE  ARG K   8      -9.298  40.720 -16.741  0.00  0.00      K1    
ATOM    129  CZ  ARG K   8     -10.000  42.078 -17.908  0.00  0.00      K1    
ATOM    130  NH1 ARG K   8     -10.124  42.857 -16.903  0.00  0.00      K1    
ATOM    131 HH11 ARG K   8     -10.297  43.830 -17.051  0.00  0.00      K1    
ATOM    132 HH12 ARG K   8      -9.675  42.381 -16.146  0.00  0.00      K1    
ATOM    133  NH2 ARG K   8     -10.177  42.534 -19.139  0.00  0.00      K1    
ATOM    134 HH21 ARG K   8     -10.664  43.405 -19.209  0.00  0.00      K1    
ATOM    135 HH22 ARG K   8     -10.462  41.798 -19.753  0.00  0.00      K1    
ATOM    136  C   ARG K   8      -8.340  35.722 -16.949  0.00  0.00      K1    
ATOM    137  O   ARG K   8      -8.730  35.974 -15.797  0.00  0.00      K1    
ATOM    138  N   SER K   9      -8.948  34.756 -17.611  0.00  0.00      K1    
ATOM    139  HN  SER K   9      -8.711  34.611 -18.569  0.00  0.00      K1    
ATOM    140  CA  SER K   9      -9.988  33.892 -17.127  0.00  0.00      K1    
ATOM    141  HA  SER K   9     -10.769  34.425 -16.606  0.00  0.00      K1    
ATOM    142  CB  SER K   9     -10.566  33.105 -18.367  0.00  0.00      K1    
ATOM    143  HB1 SER K   9     -11.099  33.794 -19.057  0.00  0.00      K1    
ATOM    144  HB2 SER K   9      -9.621  32.681 -18.768  0.00  0.00      K1    
ATOM    145  OG  SER K   9     -11.467  31.957 -18.114  0.00  0.00      K1    
ATOM    146  HG1 SER K   9     -11.684  31.542 -18.952  0.00  0.00      K1    
ATOM    147  C   SER K   9      -9.430  32.967 -15.996  0.00  0.00      K1    
ATOM    148  O   SER K   9     -10.069  32.777 -14.977  0.00  0.00      K1    
ATOM    149  N   GLY K  10      -8.259  32.318 -16.231  0.00  0.00      K1    
ATOM    150  HN  GLY K  10      -7.710  32.452 -17.052  0.00  0.00      K1    
ATOM    151  CA  GLY K  10      -7.691  31.282 -15.285  0.00  0.00      K1    
ATOM    152  HA1 GLY K  10      -6.935  30.772 -15.863  0.00  0.00      K1    
ATOM    153  HA2 GLY K  10      -8.511  30.664 -14.950  0.00  0.00      K1    
ATOM    154  C   GLY K  10      -6.960  31.855 -14.082  0.00  0.00      K1    
ATOM    155  O   GLY K  10      -7.060  31.138 -13.103  0.00  0.00      K1    
ATOM    156  N   TYR K  11      -6.409  33.085 -14.101  0.00  0.00      K1    
ATOM    157  HN  TYR K  11      -6.360  33.635 -14.931  0.00  0.00      K1    
ATOM    158  CA  TYR K  11      -5.806  33.574 -12.879  0.00  0.00      K1    
ATOM    159  HA  TYR K  11      -5.200  32.807 -12.421  0.00  0.00      K1    
ATOM    160  CB  TYR K  11      -4.877  34.803 -13.124  0.00  0.00      K1    
ATOM    161  HB1 TYR K  11      -5.203  35.471 -13.950  0.00  0.00      K1    
ATOM    162  HB2 TYR K  11      -4.876  35.359 -12.163  0.00  0.00      K1    
ATOM    163  CG  TYR K  11      -3.476  34.288 -13.369  0.00  0.00      K1    
ATOM    164  CD1 TYR K  11      -2.939  34.663 -14.579  0.00  0.00      K1    
ATOM    165  HD1 TYR K  11      -3.453  35.243 -15.331  0.00  0.00      K1    
ATOM    166  CE1 TYR K  11      -1.721  34.139 -14.923  0.00  0.00      K1    
ATOM    167  HE1 TYR K  11      -1.385  34.218 -15.947  0.00  0.00      K1    
ATOM    168  CZ  TYR K  11      -0.989  33.395 -14.062  0.00  0.00      K1    
ATOM    169  OH  TYR K  11       0.301  32.977 -14.454  0.00  0.00      K1    
ATOM    170  HH  TYR K  11       0.357  33.139 -15.398  0.00  0.00      K1    
ATOM    171  CD2 TYR K  11      -2.718  33.626 -12.390  0.00  0.00      K1    
ATOM    172  HD2 TYR K  11      -3.179  33.439 -11.432  0.00  0.00      K1    
ATOM    173  CE2 TYR K  11      -1.561  32.988 -12.781  0.00  0.00      K1    
ATOM    174  HE2 TYR K  11      -0.937  32.381 -12.142  0.00  0.00      K1    
ATOM    175  C   TYR K  11      -6.948  34.078 -11.964  0.00  0.00      K1    
ATOM    176  O   TYR K  11      -6.653  34.157 -10.747  0.00  0.00      K1    
ATOM    177  N   ARG K  12      -8.281  34.394 -12.379  0.00  0.00      K1    
ATOM    178  HN  ARG K  12      -8.477  34.199 -13.337  0.00  0.00      K1    
ATOM    179  CA  ARG K  12      -9.408  34.532 -11.533  0.00  0.00      K1    
ATOM    180  HA  ARG K  12      -9.162  35.177 -10.702  0.00  0.00      K1    
ATOM    181  CB  ARG K  12     -10.656  35.120 -12.293  0.00  0.00      K1    
ATOM    182  HB1 ARG K  12     -10.936  34.432 -13.120  0.00  0.00      K1    
ATOM    183  HB2 ARG K  12     -11.548  35.187 -11.634  0.00  0.00      K1    
ATOM    184  CG  ARG K  12     -10.545  36.565 -12.836  0.00  0.00      K1    
ATOM    185  HG1 ARG K  12     -10.424  37.173 -11.914  0.00  0.00      K1    
ATOM    186  HG2 ARG K  12      -9.613  36.783 -13.400  0.00  0.00      K1    
ATOM    187  CD  ARG K  12     -11.751  36.995 -13.594  0.00  0.00      K1    
ATOM    188  HD1 ARG K  12     -11.855  36.428 -14.544  0.00  0.00      K1    
ATOM    189  HD2 ARG K  12     -12.667  37.019 -12.966  0.00  0.00      K1    
ATOM    190  NE  ARG K  12     -11.403  38.389 -14.103  0.00  0.00      K1    
ATOM    191  HE  ARG K  12     -10.569  38.935 -14.025  0.00  0.00      K1    
ATOM    192  CZ  ARG K  12     -12.302  39.107 -14.744  0.00  0.00      K1    
ATOM    193  NH1 ARG K  12     -11.957  40.300 -15.157  0.00  0.00      K1    
ATOM    194 HH11 ARG K  12     -12.564  40.714 -15.835  0.00  0.00      K1    
ATOM    195 HH12 ARG K  12     -10.993  40.549 -15.059  0.00  0.00      K1    
ATOM    196  NH2 ARG K  12     -13.541  38.690 -14.876  0.00  0.00      K1    
ATOM    197 HH21 ARG K  12     -14.114  39.372 -15.329  0.00  0.00      K1    
ATOM    198 HH22 ARG K  12     -13.905  38.108 -14.149  0.00  0.00      K1    
ATOM    199  C   ARG K  12      -9.813  33.106 -10.980  0.00  0.00      K1    
ATOM    200  O   ARG K  12     -10.198  32.966  -9.811  0.00  0.00      K1    
ATOM    201  N   SER K  13      -9.881  32.026 -11.797  0.00  0.00      K1    
ATOM    202  HN  SER K  13      -9.652  32.007 -12.768  0.00  0.00      K1    
ATOM    203  CA  SER K  13     -10.312  30.702 -11.374  0.00  0.00      K1    
ATOM    204  HA  SER K  13     -11.238  30.732 -10.817  0.00  0.00      K1    
ATOM    205  CB  SER K  13     -10.545  29.749 -12.575  0.00  0.00      K1    
ATOM    206  HB1 SER K  13     -11.182  30.301 -13.298  0.00  0.00      K1    
ATOM    207  HB2 SER K  13      -9.565  29.683 -13.094  0.00  0.00      K1    
ATOM    208  OG  SER K  13     -10.936  28.430 -12.215  0.00  0.00      K1    
ATOM    209  HG1 SER K  13     -11.075  27.952 -13.035  0.00  0.00      K1    
ATOM    210  C   SER K  13      -9.354  30.006 -10.431  0.00  0.00      K1    
ATOM    211  O   SER K  13      -9.800  29.284  -9.532  0.00  0.00      K1    
ATOM    212  N   GLY K  14      -7.996  30.159 -10.632  0.00  0.00      K1    
ATOM    213  HN  GLY K  14      -7.717  30.778 -11.362  0.00  0.00      K1    
ATOM    214  CA  GLY K  14      -7.092  29.428  -9.859  0.00  0.00      K1    
ATOM    215  HA1 GLY K  14      -6.179  29.496 -10.432  0.00  0.00      K1    
ATOM    216  HA2 GLY K  14      -7.565  28.460  -9.776  0.00  0.00      K1    
ATOM    217  C   GLY K  14      -6.838  30.089  -8.452  0.00  0.00      K1    
ATOM    218  O   GLY K  14      -6.710  29.364  -7.473  0.00  0.00      K1    
ATOM    219  N   GLY K  15      -6.827  31.476  -8.377  0.00  0.00      K1    
ATOM    220  HN  GLY K  15      -7.201  31.988  -9.146  0.00  0.00      K1    
ATOM    221  CA  GLY K  15      -6.560  32.020  -7.017  0.00  0.00      K1    
ATOM    222  HA1 GLY K  15      -6.347  33.059  -7.222  0.00  0.00      K1    
ATOM    223  HA2 GLY K  15      -5.739  31.495  -6.554  0.00  0.00      K1    
ATOM    224  C   GLY K  15      -7.713  32.061  -6.045  0.00  0.00      K1    
ATOM    225  O   GLY K  15      -7.586  32.236  -4.848  0.00  0.00      K1    
ATOM    226  N   GLY K  16      -8.924  31.767  -6.521  0.00  0.00      K1    
ATOM    227  HN  GLY K  16      -9.002  31.668  -7.510  0.00  0.00      K1    
ATOM    228  CA  GLY K  16     -10.221  31.663  -5.823  0.00  0.00      K1    
ATOM    229  HA1 GLY K  16     -10.894  31.891  -6.636  0.00  0.00      K1    
ATOM    230  HA2 GLY K  16     -10.255  32.349  -4.989  0.00  0.00      K1    
ATOM    231  C   GLY K  16     -10.581  30.289  -5.402  0.00  0.00      K1    
ATOM    232  O   GLY K  16     -11.452  30.162  -4.535  0.00  0.00      K1    
ATOM    233  N   PHE K  17      -9.985  29.310  -6.072  0.00  0.00      K1    
ATOM    234  HN  PHE K  17      -9.335  29.576  -6.779  0.00  0.00      K1    
ATOM    235  CA  PHE K  17     -10.240  27.865  -5.809  0.00  0.00      K1    
ATOM    236  HA  PHE K  17     -11.249  27.738  -5.446  0.00  0.00      K1    
ATOM    237  CB  PHE K  17      -9.975  26.996  -7.088  0.00  0.00      K1    
ATOM    238  HB1 PHE K  17     -10.659  27.442  -7.841  0.00  0.00      K1    
ATOM    239  HB2 PHE K  17      -8.890  26.953  -7.321  0.00  0.00      K1    
ATOM    240  CG  PHE K  17     -10.415  25.497  -6.871  0.00  0.00      K1    
ATOM    241  CD1 PHE K  17      -9.634  24.459  -7.404  0.00  0.00      K1    
ATOM    242  HD1 PHE K  17      -8.840  24.688  -8.100  0.00  0.00      K1    
ATOM    243  CE1 PHE K  17     -10.020  23.140  -7.174  0.00  0.00      K1    
ATOM    244  HE1 PHE K  17      -9.513  22.273  -7.569  0.00  0.00      K1    
ATOM    245  CZ  PHE K  17     -11.076  22.826  -6.327  0.00  0.00      K1    
ATOM    246  HZ  PHE K  17     -11.385  21.814  -6.110  0.00  0.00      K1    
ATOM    247  CD2 PHE K  17     -11.621  25.168  -6.173  0.00  0.00      K1    
ATOM    248  HD2 PHE K  17     -12.197  25.910  -5.640  0.00  0.00      K1    
ATOM    249  CE2 PHE K  17     -11.909  23.861  -5.865  0.00  0.00      K1    
ATOM    250  HE2 PHE K  17     -12.748  23.677  -5.211  0.00  0.00      K1    
ATOM    251  C   PHE K  17      -9.282  27.436  -4.735  0.00  0.00      K1    
ATOM    252  O   PHE K  17      -8.148  27.886  -4.621  0.00  0.00      K1    
ATOM    253  N   SER K  18      -9.805  26.663  -3.684  0.00  0.00      K1    
ATOM    254  HN  SER K  18     -10.748  26.356  -3.586  0.00  0.00      K1    
ATOM    255  CA  SER K  18      -9.030  26.066  -2.560  0.00  0.00      K1    
ATOM    256  HA  SER K  18      -8.209  25.546  -3.030  0.00  0.00      K1    
ATOM    257  CB  SER K  18      -8.659  27.086  -1.455  0.00  0.00      K1    
ATOM    258  HB1 SER K  18      -8.240  28.021  -1.885  0.00  0.00      K1    
ATOM    259  HB2 SER K  18      -9.541  27.283  -0.808  0.00  0.00      K1    
ATOM    260  OG  SER K  18      -7.637  26.514  -0.597  0.00  0.00      K1    
ATOM    261  HG1 SER K  18      -7.589  27.034   0.209  0.00  0.00      K1    
ATOM    262  C   SER K  18      -9.876  24.926  -1.843  0.00  0.00      K1    
ATOM    263  O   SER K  18     -10.983  24.654  -2.301  0.00  0.00      K1    
ATOM    264  N   SER K  19      -9.382  24.200  -0.871  0.00  0.00      K1    
ATOM    265  HN  SER K  19      -8.408  24.265  -0.669  0.00  0.00      K1    
ATOM    266  CA  SER K  19     -10.110  23.094  -0.242  0.00  0.00      K1    
ATOM    267  HA  SER K  19     -10.636  22.588  -1.039  0.00  0.00      K1    
ATOM    268  CB  SER K  19      -9.146  21.975   0.405  0.00  0.00      K1    
ATOM    269  HB1 SER K  19      -8.701  22.368   1.345  0.00  0.00      K1    
ATOM    270  HB2 SER K  19      -9.723  21.073   0.702  0.00  0.00      K1    
ATOM    271  OG  SER K  19      -8.108  21.634  -0.457  0.00  0.00      K1    
ATOM    272  HG1 SER K  19      -7.434  21.228   0.092  0.00  0.00      K1    
ATOM    273  C   SER K  19     -11.176  23.528   0.740  0.00  0.00      K1    
ATOM    274  O   SER K  19     -10.836  24.139   1.771  0.00  0.00      K1    
ATOM    275  N   GLY K  20     -12.456  23.252   0.455  0.00  0.00      K1    
ATOM    276  HN  GLY K  20     -12.670  22.974  -0.478  0.00  0.00      K1    
ATOM    277  CA  GLY K  20     -13.488  23.674   1.430  0.00  0.00      K1    
ATOM    278  HA1 GLY K  20     -14.429  23.843   0.926  0.00  0.00      K1    
ATOM    279  HA2 GLY K  20     -13.186  24.571   1.951  0.00  0.00      K1    
ATOM    280  C   GLY K  20     -13.864  22.684   2.503  0.00  0.00      K1    
ATOM    281  O   GLY K  20     -14.932  22.838   3.152  0.00  0.00      K1    
ATOM    282  N   SER K  21     -13.131  21.491   2.475  0.00  0.00      K1    
ATOM    283  HN  SER K  21     -12.300  21.485   1.924  0.00  0.00      K1    
ATOM    284  CA  SER K  21     -13.461  20.294   3.209  0.00  0.00      K1    
ATOM    285  HA  SER K  21     -14.538  20.303   3.289  0.00  0.00      K1    
ATOM    286  CB  SER K  21     -12.950  19.049   2.354  0.00  0.00      K1    
ATOM    287  HB1 SER K  21     -13.150  18.192   3.033  0.00  0.00      K1    
ATOM    288  HB2 SER K  21     -13.616  18.969   1.469  0.00  0.00      K1    
ATOM    289  OG  SER K  21     -11.531  19.047   2.103  0.00  0.00      K1    
ATOM    290  HG1 SER K  21     -11.289  18.301   1.550  0.00  0.00      K1    
ATOM    291  C   SER K  21     -12.877  20.256   4.696  0.00  0.00      K1    
ATOM    292  O   SER K  21     -13.270  19.340   5.487  0.00  0.00      K1    
ATOM    293  N   ALA K  22     -12.132  21.340   5.168  0.00  0.00      K1    
ATOM    294  HN  ALA K  22     -11.841  22.140   4.649  0.00  0.00      K1    
ATOM    295  CA  ALA K  22     -11.395  21.209   6.443  0.00  0.00      K1    
ATOM    296  HA  ALA K  22     -10.622  20.465   6.325  0.00  0.00      K1    
ATOM    297  CB  ALA K  22     -10.599  22.587   6.708  0.00  0.00      K1    
ATOM    298  HB1 ALA K  22      -9.889  22.437   7.550  0.00  0.00      K1    
ATOM    299  HB2 ALA K  22     -10.046  22.967   5.823  0.00  0.00      K1    
ATOM    300  HB3 ALA K  22     -11.348  23.374   6.942  0.00  0.00      K1    
ATOM    301  C   ALA K  22     -12.212  20.777   7.588  0.00  0.00      K1    
ATOM    302  O   ALA K  22     -11.712  20.099   8.506  0.00  0.00      K1    
ATOM    303  N   GLY K  23     -13.484  21.200   7.604  0.00  0.00      K1    
ATOM    304  HN  GLY K  23     -13.970  21.401   6.757  0.00  0.00      K1    
ATOM    305  CA  GLY K  23     -14.404  21.070   8.737  0.00  0.00      K1    
ATOM    306  HA1 GLY K  23     -15.328  21.628   8.702  0.00  0.00      K1    
ATOM    307  HA2 GLY K  23     -13.888  21.376   9.635  0.00  0.00      K1    
ATOM    308  C   GLY K  23     -14.875  19.665   8.965  0.00  0.00      K1    
ATOM    309  O   GLY K  23     -15.233  19.240  10.084  0.00  0.00      K1    
ATOM    310  N   ILE K  24     -14.955  18.844   7.905  0.00  0.00      K1    
ATOM    311  HN  ILE K  24     -14.544  19.026   7.016  0.00  0.00      K1    
ATOM    312  CA  ILE K  24     -15.722  17.591   7.871  0.00  0.00      K1    
ATOM    313  HA  ILE K  24     -16.732  17.730   8.228  0.00  0.00      K1    
ATOM    314  CB  ILE K  24     -15.822  16.941   6.498  0.00  0.00      K1    
ATOM    315  HB  ILE K  24     -14.803  16.968   6.058  0.00  0.00      K1    
ATOM    316  CG2 ILE K  24     -16.316  15.499   6.524  0.00  0.00      K1    
ATOM    317 HG21 ILE K  24     -16.491  15.053   5.522  0.00  0.00      K1    
ATOM    318 HG22 ILE K  24     -15.719  14.792   7.138  0.00  0.00      K1    
ATOM    319 HG23 ILE K  24     -17.376  15.516   6.853  0.00  0.00      K1    
ATOM    320  CG1 ILE K  24     -16.731  17.841   5.559  0.00  0.00      K1    
ATOM    321 HG11 ILE K  24     -17.736  17.704   6.014  0.00  0.00      K1    
ATOM    322 HG12 ILE K  24     -16.476  18.919   5.652  0.00  0.00      K1    
ATOM    323  CD  ILE K  24     -16.712  17.467   4.083  0.00  0.00      K1    
ATOM    324  HD1 ILE K  24     -17.028  16.402   4.108  0.00  0.00      K1    
ATOM    325  HD2 ILE K  24     -17.467  18.032   3.496  0.00  0.00      K1    
ATOM    326  HD3 ILE K  24     -15.737  17.673   3.593  0.00  0.00      K1    
ATOM    327  C   ILE K  24     -15.098  16.554   8.792  0.00  0.00      K1    
ATOM    328  O   ILE K  24     -15.744  15.888   9.614  0.00  0.00      K1    
ATOM    329  N   ILE K  25     -13.749  16.453   8.778  0.00  0.00      K1    
ATOM    330  HN  ILE K  25     -13.447  17.074   8.059  0.00  0.00      K1    
ATOM    331  CA  ILE K  25     -12.978  15.583   9.604  0.00  0.00      K1    
ATOM    332  HA  ILE K  25     -13.479  14.630   9.512  0.00  0.00      K1    
ATOM    333  CB  ILE K  25     -11.646  15.367   8.878  0.00  0.00      K1    
ATOM    334  HB  ILE K  25     -11.860  15.231   7.796  0.00  0.00      K1    
ATOM    335  CG2 ILE K  25     -10.748  16.616   9.054  0.00  0.00      K1    
ATOM    336 HG21 ILE K  25      -9.935  16.316   8.359  0.00  0.00      K1    
ATOM    337 HG22 ILE K  25     -11.054  17.625   8.702  0.00  0.00      K1    
ATOM    338 HG23 ILE K  25     -10.314  16.860  10.047  0.00  0.00      K1    
ATOM    339  CG1 ILE K  25     -10.916  14.096   9.337  0.00  0.00      K1    
ATOM    340 HG11 ILE K  25     -10.464  14.112  10.352  0.00  0.00      K1    
ATOM    341 HG12 ILE K  25     -11.666  13.282   9.433  0.00  0.00      K1    
ATOM    342  CD  ILE K  25      -9.793  13.682   8.376  0.00  0.00      K1    
ATOM    343  HD1 ILE K  25      -9.535  12.636   8.644  0.00  0.00      K1    
ATOM    344  HD2 ILE K  25     -10.165  13.662   7.329  0.00  0.00      K1    
ATOM    345  HD3 ILE K  25      -8.890  14.326   8.449  0.00  0.00      K1    
ATOM    346  C   ILE K  25     -12.890  15.967  11.107  0.00  0.00      K1    
ATOM    347  O   ILE K  25     -12.958  15.124  11.960  0.00  0.00      K1    
ATOM    348  N   ASN K  26     -12.959  17.273  11.500  0.00  0.00      K1    
ATOM    349  HN  ASN K  26     -13.029  17.852  10.692  0.00  0.00      K1    
ATOM    350  CA  ASN K  26     -12.805  17.775  12.890  0.00  0.00      K1    
ATOM    351  HA  ASN K  26     -12.090  17.170  13.428  0.00  0.00      K1    
ATOM    352  CB  ASN K  26     -12.424  19.268  12.998  0.00  0.00      K1    
ATOM    353  HB1 ASN K  26     -13.048  20.018  12.467  0.00  0.00      K1    
ATOM    354  HB2 ASN K  26     -12.355  19.466  14.089  0.00  0.00      K1    
ATOM    355  CG  ASN K  26     -10.977  19.376  12.540  0.00  0.00      K1    
ATOM    356  OD1 ASN K  26     -10.212  18.463  12.778  0.00  0.00      K1    
ATOM    357  ND2 ASN K  26     -10.552  20.454  11.913  0.00  0.00      K1    
ATOM    358 HD21 ASN K  26      -9.603  20.622  11.647  0.00  0.00      K1    
ATOM    359 HD22 ASN K  26     -11.108  21.284  11.864  0.00  0.00      K1    
ATOM    360  C   ASN K  26     -14.092  17.608  13.535  0.00  0.00      K1    
ATOM    361  O   ASN K  26     -14.142  17.270  14.779  0.00  0.00      K1    
ATOM    362  N   TYR K  27     -15.192  17.864  12.810  0.00  0.00      K1    
ATOM    363  HN  TYR K  27     -15.143  17.978  11.820  0.00  0.00      K1    
ATOM    364  CA  TYR K  27     -16.428  18.158  13.457  0.00  0.00      K1    
ATOM    365  HA  TYR K  27     -16.151  18.633  14.386  0.00  0.00      K1    
ATOM    366  CB  TYR K  27     -17.271  19.209  12.662  0.00  0.00      K1    
ATOM    367  HB1 TYR K  27     -17.320  18.835  11.617  0.00  0.00      K1    
ATOM    368  HB2 TYR K  27     -18.308  19.290  13.051  0.00  0.00      K1    
ATOM    369  CG  TYR K  27     -16.705  20.622  12.764  0.00  0.00      K1    
ATOM    370  CD1 TYR K  27     -17.305  21.565  11.920  0.00  0.00      K1    
ATOM    371  HD1 TYR K  27     -17.984  21.214  11.157  0.00  0.00      K1    
ATOM    372  CE1 TYR K  27     -16.941  22.929  11.866  0.00  0.00      K1    
ATOM    373  HE1 TYR K  27     -17.449  23.572  11.162  0.00  0.00      K1    
ATOM    374  CZ  TYR K  27     -15.802  23.277  12.550  0.00  0.00      K1    
ATOM    375  OH  TYR K  27     -15.309  24.510  12.277  0.00  0.00      K1    
ATOM    376  HH  TYR K  27     -15.961  24.891  11.684  0.00  0.00      K1    
ATOM    377  CD2 TYR K  27     -15.727  21.078  13.656  0.00  0.00      K1    
ATOM    378  HD2 TYR K  27     -15.212  20.450  14.367  0.00  0.00      K1    
ATOM    379  CE2 TYR K  27     -15.189  22.421  13.501  0.00  0.00      K1    
ATOM    380  HE2 TYR K  27     -14.308  22.767  14.021  0.00  0.00      K1    
ATOM    381  C   TYR K  27     -17.258  16.885  13.603  0.00  0.00      K1    
ATOM    382  O   TYR K  27     -18.228  16.734  14.352  0.00  0.00      K1    
ATOM    383  N   GLN K  28     -16.685  15.785  13.002  0.00  0.00      K1    
ATOM    384  HN  GLN K  28     -15.806  15.926  12.554  0.00  0.00      K1    
ATOM    385  CA  GLN K  28     -17.109  14.432  12.960  0.00  0.00      K1    
ATOM    386  HA  GLN K  28     -16.463  14.007  12.207  0.00  0.00      K1    
ATOM    387  CB  GLN K  28     -17.012  13.642  14.322  0.00  0.00      K1    
ATOM    388  HB1 GLN K  28     -17.731  14.105  15.031  0.00  0.00      K1    
ATOM    389  HB2 GLN K  28     -17.283  12.586  14.110  0.00  0.00      K1    
ATOM    390  CG  GLN K  28     -15.600  13.729  14.923  0.00  0.00      K1    
ATOM    391  HG1 GLN K  28     -14.936  13.203  14.204  0.00  0.00      K1    
ATOM    392  HG2 GLN K  28     -15.255  14.769  15.106  0.00  0.00      K1    
ATOM    393  CD  GLN K  28     -15.552  13.062  16.329  0.00  0.00      K1    
ATOM    394  OE1 GLN K  28     -14.936  13.673  17.214  0.00  0.00      K1    
ATOM    395  NE2 GLN K  28     -16.217  11.896  16.502  0.00  0.00      K1    
ATOM    396 HE21 GLN K  28     -16.124  11.480  17.407  0.00  0.00      K1    
ATOM    397 HE22 GLN K  28     -16.422  11.410  15.653  0.00  0.00      K1    
ATOM    398  C   GLN K  28     -18.425  14.306  12.265  0.00  0.00      K1    
ATOM    399  O   GLN K  28     -19.339  13.653  12.688  0.00  0.00      K1    
ATOM    400  N   ARG K  29     -18.486  14.857  11.009  0.00  0.00      K1    
ATOM    401  HN  ARG K  29     -17.687  15.350  10.674  0.00  0.00      K1    
ATOM    402  CA  ARG K  29     -19.708  14.772  10.231  0.00  0.00      K1    
ATOM    403  HA  ARG K  29     -20.442  15.295  10.827  0.00  0.00      K1    
ATOM    404  CB  ARG K  29     -19.485  15.589   8.954  0.00  0.00      K1    
ATOM    405  HB1 ARG K  29     -19.050  16.571   9.239  0.00  0.00      K1    
ATOM    406  HB2 ARG K  29     -18.685  15.142   8.326  0.00  0.00      K1    
ATOM    407  CG  ARG K  29     -20.733  15.796   8.087  0.00  0.00      K1    
ATOM    408  HG1 ARG K  29     -21.172  14.843   7.723  0.00  0.00      K1    
ATOM    409  HG2 ARG K  29     -21.523  16.346   8.642  0.00  0.00      K1    
ATOM    410  CD  ARG K  29     -20.462  16.674   6.869  0.00  0.00      K1    
ATOM    411  HD1 ARG K  29     -19.771  17.487   7.179  0.00  0.00      K1    
ATOM    412  HD2 ARG K  29     -20.107  16.012   6.051  0.00  0.00      K1    
ATOM    413  NE  ARG K  29     -21.809  17.329   6.535  0.00  0.00      K1    
ATOM    414  HE  ARG K  29     -22.582  17.160   7.147  0.00  0.00      K1    
ATOM    415  CZ  ARG K  29     -22.154  18.200   5.615  0.00  0.00      K1    
ATOM    416  NH1 ARG K  29     -23.436  18.584   5.562  0.00  0.00      K1    
ATOM    417 HH11 ARG K  29     -23.717  19.521   5.354  0.00  0.00      K1    
ATOM    418 HH12 ARG K  29     -23.984  18.018   6.178  0.00  0.00      K1    
ATOM    419  NH2 ARG K  29     -21.257  18.751   4.824  0.00  0.00      K1    
ATOM    420 HH21 ARG K  29     -21.550  19.387   4.110  0.00  0.00      K1    
ATOM    421 HH22 ARG K  29     -20.451  18.165   4.746  0.00  0.00      K1    
ATOM    422  C   ARG K  29     -20.299  13.393   9.764  0.00  0.00      K1    
ATOM    423  O   ARG K  29     -19.614  12.546   9.210  0.00  0.00      K1    
ATOM    424  N   ARG K  30     -21.577  13.168  10.091  0.00  0.00      K1    
ATOM    425  HN  ARG K  30     -22.114  13.859  10.568  0.00  0.00      K1    
ATOM    426  CA  ARG K  30     -22.308  11.911   9.784  0.00  0.00      K1    
ATOM    427  HA  ARG K  30     -21.865  11.158  10.419  0.00  0.00      K1    
ATOM    428  CB  ARG K  30     -23.853  11.828  10.259  0.00  0.00      K1    
ATOM    429  HB1 ARG K  30     -24.248  10.795  10.163  0.00  0.00      K1    
ATOM    430  HB2 ARG K  30     -23.791  12.118  11.330  0.00  0.00      K1    
ATOM    431  CG  ARG K  30     -24.849  12.837   9.583  0.00  0.00      K1    
ATOM    432  HG1 ARG K  30     -24.303  13.784   9.382  0.00  0.00      K1    
ATOM    433  HG2 ARG K  30     -25.194  12.430   8.609  0.00  0.00      K1    
ATOM    434  CD  ARG K  30     -26.124  13.046  10.437  0.00  0.00      K1    
ATOM    435  HD1 ARG K  30     -25.871  13.273  11.494  0.00  0.00      K1    
ATOM    436  HD2 ARG K  30     -26.800  13.807   9.993  0.00  0.00      K1    
ATOM    437  NE  ARG K  30     -26.944  11.741  10.237  0.00  0.00      K1    
ATOM    438  HE  ARG K  30     -26.610  11.035   9.612  0.00  0.00      K1    
ATOM    439  CZ  ARG K  30     -27.607  11.167  11.276  0.00  0.00      K1    
ATOM    440  NH1 ARG K  30     -27.810   9.857  11.305  0.00  0.00      K1    
ATOM    441 HH11 ARG K  30     -28.222   9.400  12.094  0.00  0.00      K1    
ATOM    442 HH12 ARG K  30     -27.518   9.318  10.515  0.00  0.00      K1    
ATOM    443  NH2 ARG K  30     -27.798  11.776  12.424  0.00  0.00      K1    
ATOM    444 HH21 ARG K  30     -28.175  11.202  13.151  0.00  0.00      K1    
ATOM    445 HH22 ARG K  30     -27.971  12.761  12.460  0.00  0.00      K1    
ATOM    446  C   ARG K  30     -22.275  11.449   8.291  0.00  0.00      K1    
ATOM    447  O   ARG K  30     -22.580  12.287   7.395  0.00  0.00      K1    
ATOM    448  N   THR K  31     -21.915  10.186   8.088  0.00  0.00      K1    
ATOM    449  HN  THR K  31     -21.643   9.644   8.878  0.00  0.00      K1    
ATOM    450  CA  THR K  31     -21.943   9.526   6.778  0.00  0.00      K1    
ATOM    451  HA  THR K  31     -21.860  10.333   6.066  0.00  0.00      K1    
ATOM    452  CB  THR K  31     -20.837   8.545   6.529  0.00  0.00      K1    
ATOM    453  HB  THR K  31     -21.104   7.872   5.687  0.00  0.00      K1    
ATOM    454  OG1 THR K  31     -20.577   7.711   7.667  0.00  0.00      K1    
ATOM    455  HG1 THR K  31     -19.709   7.350   7.476  0.00  0.00      K1    
ATOM    456  CG2 THR K  31     -19.594   9.287   6.244  0.00  0.00      K1    
ATOM    457 HG21 THR K  31     -18.850   8.558   5.857  0.00  0.00      K1    
ATOM    458 HG22 THR K  31     -19.648  10.070   5.458  0.00  0.00      K1    
ATOM    459 HG23 THR K  31     -19.225   9.792   7.162  0.00  0.00      K1    
ATOM    460  C   THR K  31     -23.250   8.892   6.520  0.00  0.00      K1    
ATOM    461  O   THR K  31     -23.319   8.183   5.517  0.00  0.00      K1    
ATOM    462  N   THR K  32     -24.207   8.951   7.445  0.00  0.00      K1    
ATOM    463  HN  THR K  32     -24.218   9.694   8.109  0.00  0.00      K1    
ATOM    464  CA  THR K  32     -25.374   8.058   7.323  0.00  0.00      K1    
ATOM    465  HA  THR K  32     -25.537   7.809   6.285  0.00  0.00      K1    
ATOM    466  CB  THR K  32     -25.366   6.686   8.025  0.00  0.00      K1    
ATOM    467  HB  THR K  32     -24.437   6.209   7.646  0.00  0.00      K1    
ATOM    468  OG1 THR K  32     -26.495   5.955   7.618  0.00  0.00      K1    
ATOM    469  HG1 THR K  32     -26.174   5.051   7.582  0.00  0.00      K1    
ATOM    470  CG2 THR K  32     -25.281   6.847   9.556  0.00  0.00      K1    
ATOM    471 HG21 THR K  32     -26.121   7.490   9.894  0.00  0.00      K1    
ATOM    472 HG22 THR K  32     -25.220   5.854  10.052  0.00  0.00      K1    
ATOM    473 HG23 THR K  32     -24.353   7.330   9.930  0.00  0.00      K1    
ATOM    474  C   THR K  32     -26.533   8.987   7.658  0.00  0.00      K1    
ATOM    475  O   THR K  32     -26.395   9.792   8.559  0.00  0.00      K1    
ATOM    476  N   SER K  33     -27.696   8.847   6.986  0.00  0.00      K1    
ATOM    477  HN  SER K  33     -27.730   8.300   6.153  0.00  0.00      K1    
ATOM    478  CA  SER K  33     -28.876   9.690   7.391  0.00  0.00      K1    
ATOM    479  HA  SER K  33     -28.551  10.389   8.147  0.00  0.00      K1    
ATOM    480  CB  SER K  33     -29.466  10.412   6.133  0.00  0.00      K1    
ATOM    481  HB1 SER K  33     -30.420  10.907   6.415  0.00  0.00      K1    
ATOM    482  HB2 SER K  33     -28.748  11.162   5.738  0.00  0.00      K1    
ATOM    483  OG  SER K  33     -29.853   9.421   5.111  0.00  0.00      K1    
ATOM    484  HG1 SER K  33     -30.480   9.765   4.471  0.00  0.00      K1    
ATOM    485  C   SER K  33     -29.959   8.839   8.033  0.00  0.00      K1    
ATOM    486  O   SER K  33     -30.891   9.311   8.691  0.00  0.00      K1    
ATOM    487  N   SER K  34     -29.895   7.446   7.862  0.00  0.00      K1    
ATOM    488  HN  SER K  34     -29.079   7.010   7.488  0.00  0.00      K1    
ATOM    489  CA  SER K  34     -31.030   6.552   7.995  0.00  0.00      K1    
ATOM    490  HA  SER K  34     -31.986   7.044   7.890  0.00  0.00      K1    
ATOM    491  CB  SER K  34     -30.979   5.312   6.972  0.00  0.00      K1    
ATOM    492  HB1 SER K  34     -31.865   4.658   7.123  0.00  0.00      K1    
ATOM    493  HB2 SER K  34     -31.112   5.780   5.973  0.00  0.00      K1    
ATOM    494  OG  SER K  34     -29.708   4.597   6.921  0.00  0.00      K1    
ATOM    495  HG1 SER K  34     -29.625   4.217   6.044  0.00  0.00      K1    
ATOM    496  C   SER K  34     -31.046   5.727   9.279  0.00  0.00      K1    
ATOM    497  O   SER K  34     -31.964   4.987   9.487  0.00  0.00      K1    
ATOM    498  N   SER K  35     -29.977   6.001  10.082  0.00  0.00      K1    
ATOM    499  HN  SER K  35     -29.399   6.782   9.856  0.00  0.00      K1    
ATOM    500  CA  SER K  35     -29.857   5.329  11.304  0.00  0.00      K1    
ATOM    501  HA  SER K  35     -30.795   5.414  11.833  0.00  0.00      K1    
ATOM    502  CB  SER K  35     -29.389   3.881  11.214  0.00  0.00      K1    
ATOM    503  HB1 SER K  35     -29.819   3.352  10.337  0.00  0.00      K1    
ATOM    504  HB2 SER K  35     -28.316   3.904  10.928  0.00  0.00      K1    
ATOM    505  OG  SER K  35     -29.720   3.186  12.412  0.00  0.00      K1    
ATOM    506  HG1 SER K  35     -29.225   2.372  12.531  0.00  0.00      K1    
ATOM    507  C   SER K  35     -28.917   6.119  12.278  0.00  0.00      K1    
ATOM    508  O   SER K  35     -28.259   7.077  11.841  0.00  0.00      K1    
ATOM    509  N   THR K  36     -28.907   5.677  13.541  0.00  0.00      K1    
ATOM    510  HN  THR K  36     -29.475   4.925  13.867  0.00  0.00      K1    
ATOM    511  CA  THR K  36     -28.013   6.179  14.563  0.00  0.00      K1    
ATOM    512  HA  THR K  36     -28.080   7.243  14.386  0.00  0.00      K1    
ATOM    513  CB  THR K  36     -28.464   6.014  16.016  0.00  0.00      K1    
ATOM    514  HB  THR K  36     -29.464   6.497  16.000  0.00  0.00      K1    
ATOM    515  OG1 THR K  36     -27.707   6.663  17.035  0.00  0.00      K1    
ATOM    516  HG1 THR K  36     -28.130   6.453  17.871  0.00  0.00      K1    
ATOM    517  CG2 THR K  36     -28.476   4.485  16.405  0.00  0.00      K1    
ATOM    518 HG21 THR K  36     -28.905   4.338  17.419  0.00  0.00      K1    
ATOM    519 HG22 THR K  36     -29.204   4.001  15.720  0.00  0.00      K1    
ATOM    520 HG23 THR K  36     -27.477   4.004  16.328  0.00  0.00      K1    
ATOM    521  C   THR K  36     -26.563   5.678  14.320  0.00  0.00      K1    
ATOM    522  O   THR K  36     -26.472   4.628  13.655  0.00  0.00      K1    
ATOM    523  N   ARG K  37     -25.557   6.371  14.831  0.00  0.00      K1    
ATOM    524  HN  ARG K  37     -25.812   7.163  15.381  0.00  0.00      K1    
ATOM    525  CA  ARG K  37     -24.117   6.043  14.672  0.00  0.00      K1    
ATOM    526  HA  ARG K  37     -24.045   5.467  13.762  0.00  0.00      K1    
ATOM    527  CB  ARG K  37     -23.381   7.433  14.754  0.00  0.00      K1    
ATOM    528  HB1 ARG K  37     -23.874   8.208  14.128  0.00  0.00      K1    
ATOM    529  HB2 ARG K  37     -23.353   7.765  15.814  0.00  0.00      K1    
ATOM    530  CG  ARG K  37     -21.942   7.463  14.128  0.00  0.00      K1    
ATOM    531  HG1 ARG K  37     -21.309   6.999  14.914  0.00  0.00      K1    
ATOM    532  HG2 ARG K  37     -21.894   6.629  13.396  0.00  0.00      K1    
ATOM    533  CD  ARG K  37     -21.290   8.619  13.404  0.00  0.00      K1    
ATOM    534  HD1 ARG K  37     -20.248   8.355  13.123  0.00  0.00      K1    
ATOM    535  HD2 ARG K  37     -21.739   8.906  12.429  0.00  0.00      K1    
ATOM    536  NE  ARG K  37     -21.163   9.818  14.316  0.00  0.00      K1    
ATOM    537  HE  ARG K  37     -21.442   9.760  15.274  0.00  0.00      K1    
ATOM    538  CZ  ARG K  37     -20.718  11.003  13.897  0.00  0.00      K1    
ATOM    539  NH1 ARG K  37     -20.709  11.982  14.770  0.00  0.00      K1    
ATOM    540 HH11 ARG K  37     -20.381  12.853  14.403  0.00  0.00      K1    
ATOM    541 HH12 ARG K  37     -20.861  11.694  15.716  0.00  0.00      K1    
ATOM    542  NH2 ARG K  37     -20.107  11.124  12.682  0.00  0.00      K1    
ATOM    543 HH21 ARG K  37     -19.662  12.005  12.521  0.00  0.00      K1    
ATOM    544 HH22 ARG K  37     -19.826  10.349  12.116  0.00  0.00      K1    
ATOM    545  C   ARG K  37     -23.632   5.125  15.740  0.00  0.00      K1    
ATOM    546  O   ARG K  37     -22.627   4.372  15.624  0.00  0.00      K1    
ATOM    547  N   ARG K  38     -24.354   5.150  16.874  0.00  0.00      K1    
ATOM    548  HN  ARG K  38     -25.026   5.886  16.889  0.00  0.00      K1    
ATOM    549  CA  ARG K  38     -23.720   4.454  18.084  0.00  0.00      K1    
ATOM    550  HA  ARG K  38     -22.645   4.555  18.051  0.00  0.00      K1    
ATOM    551  CB  ARG K  38     -24.280   5.152  19.401  0.00  0.00      K1    
ATOM    552  HB1 ARG K  38     -23.980   6.218  19.307  0.00  0.00      K1    
ATOM    553  HB2 ARG K  38     -25.390   5.138  19.449  0.00  0.00      K1    
ATOM    554  CG  ARG K  38     -23.622   4.827  20.798  0.00  0.00      K1    
ATOM    555  HG1 ARG K  38     -24.116   3.922  21.213  0.00  0.00      K1    
ATOM    556  HG2 ARG K  38     -22.552   4.543  20.698  0.00  0.00      K1    
ATOM    557  CD  ARG K  38     -23.809   5.784  21.941  0.00  0.00      K1    
ATOM    558  HD1 ARG K  38     -23.259   6.727  21.732  0.00  0.00      K1    
ATOM    559  HD2 ARG K  38     -24.876   6.041  22.113  0.00  0.00      K1    
ATOM    560  NE  ARG K  38     -23.234   5.136  23.117  0.00  0.00      K1    
ATOM    561  HE  ARG K  38     -22.642   4.332  23.060  0.00  0.00      K1    
ATOM    562  CZ  ARG K  38     -23.262   5.615  24.361  0.00  0.00      K1    
ATOM    563  NH1 ARG K  38     -22.588   4.889  25.321  0.00  0.00      K1    
ATOM    564 HH11 ARG K  38     -22.503   5.143  26.284  0.00  0.00      K1    
ATOM    565 HH12 ARG K  38     -22.222   3.966  25.196  0.00  0.00      K1    
ATOM    566  NH2 ARG K  38     -23.843   6.696  24.764  0.00  0.00      K1    
ATOM    567 HH21 ARG K  38     -23.718   6.980  25.714  0.00  0.00      K1    
ATOM    568 HH22 ARG K  38     -24.189   7.399  24.142  0.00  0.00      K1    
ATOM    569  C   ARG K  38     -24.146   3.016  18.220  0.00  0.00      K1    
ATOM    570  O   ARG K  38     -25.350   2.713  18.397  0.00  0.00      K1    
ATOM    571  N   SER K  39     -23.139   2.075  18.177  0.00  0.00      K1    
ATOM    572  HN  SER K  39     -22.213   2.345  17.926  0.00  0.00      K1    
ATOM    573  CA  SER K  39     -23.300   0.646  18.308  0.00  0.00      K1    
ATOM    574  HA  SER K  39     -24.143   0.323  18.900  0.00  0.00      K1    
ATOM    575  CB  SER K  39     -23.320   0.022  16.884  0.00  0.00      K1    
ATOM    576  HB1 SER K  39     -23.932   0.609  16.167  0.00  0.00      K1    
ATOM    577  HB2 SER K  39     -22.326   0.021  16.388  0.00  0.00      K1    
ATOM    578  OG  SER K  39     -23.794  -1.361  17.047  0.00  0.00      K1    
ATOM    579  HG1 SER K  39     -23.609  -1.823  16.225  0.00  0.00      K1    
ATOM    580  C   SER K  39     -22.018   0.131  19.026  0.00  0.00      K1    
ATOM    581  O   SER K  39     -20.858   0.433  18.714  0.00  0.00      K1    
ATOM    582  N   GLY K  40     -22.261  -0.710  20.044  0.00  0.00      K1    
ATOM    583  HN  GLY K  40     -23.139  -1.078  20.342  0.00  0.00      K1    
ATOM    584  CA  GLY K  40     -21.207  -1.194  20.918  0.00  0.00      K1    
ATOM    585  HA1 GLY K  40     -21.712  -1.666  21.748  0.00  0.00      K1    
ATOM    586  HA2 GLY K  40     -20.668  -0.298  21.188  0.00  0.00      K1    
ATOM    587  C   GLY K  40     -20.083  -2.089  20.442  0.00  0.00      K1    
ATOM    588  O   GLY K  40     -19.007  -2.079  20.991  0.00  0.00      K1    
ATOM    589  N   GLY K  41     -20.408  -2.754  19.290  0.00  0.00      K1    
ATOM    590  HN  GLY K  41     -21.355  -2.656  18.994  0.00  0.00      K1    
ATOM    591  CA  GLY K  41     -19.506  -3.620  18.493  0.00  0.00      K1    
ATOM    592  HA1 GLY K  41     -20.030  -4.154  17.714  0.00  0.00      K1    
ATOM    593  HA2 GLY K  41     -19.022  -4.326  19.151  0.00  0.00      K1    
ATOM    594  C   GLY K  41     -18.422  -2.846  17.796  0.00  0.00      K1    
ATOM    595  O   GLY K  41     -17.459  -3.374  17.291  0.00  0.00      K1    
ATOM    596  N   GLY K  42     -18.568  -1.502  17.738  0.00  0.00      K1    
ATOM    597  HN  GLY K  42     -19.342  -1.092  18.215  0.00  0.00      K1    
ATOM    598  CA  GLY K  42     -17.859  -0.606  16.802  0.00  0.00      K1    
ATOM    599  HA1 GLY K  42     -18.304   0.373  16.705  0.00  0.00      K1    
ATOM    600  HA2 GLY K  42     -17.799  -1.006  15.801  0.00  0.00      K1    
ATOM    601  C   GLY K  42     -16.451  -0.377  17.361  0.00  0.00      K1    
ATOM    602  O   GLY K  42     -15.512  -0.110  16.645  0.00  0.00      K1    
ATOM    603  N   GLY K  43     -16.294  -0.556  18.697  0.00  0.00      K1    
ATOM    604  HN  GLY K  43     -17.054  -0.925  19.227  0.00  0.00      K1    
ATOM    605  CA  GLY K  43     -15.019  -0.399  19.455  0.00  0.00      K1    
ATOM    606  HA1 GLY K  43     -15.384  -0.055  20.412  0.00  0.00      K1    
ATOM    607  HA2 GLY K  43     -14.359   0.328  19.006  0.00  0.00      K1    
ATOM    608  C   GLY K  43     -14.265  -1.677  19.587  0.00  0.00      K1    
ATOM    609  O   GLY K  43     -13.153  -1.737  20.137  0.00  0.00      K1    
ATOM    610  N   GLY K  44     -14.797  -2.754  19.032  0.00  0.00      K1    
ATOM    611  HN  GLY K  44     -15.765  -2.764  18.791  0.00  0.00      K1    
ATOM    612  CA  GLY K  44     -14.200  -4.119  19.120  0.00  0.00      K1    
ATOM    613  HA1 GLY K  44     -15.036  -4.787  19.260  0.00  0.00      K1    
ATOM    614  HA2 GLY K  44     -13.597  -4.140  20.016  0.00  0.00      K1    
ATOM    615  C   GLY K  44     -13.454  -4.530  17.940  0.00  0.00      K1    
ATOM    616  O   GLY K  44     -13.493  -5.699  17.556  0.00  0.00      K1    
ATOM    617  N   ARG K  45     -12.905  -3.512  17.198  0.00  0.00      K1    
ATOM    618  HN  ARG K  45     -13.040  -2.592  17.558  0.00  0.00      K1    
ATOM    619  CA  ARG K  45     -12.426  -3.703  15.879  0.00  0.00      K1    
ATOM    620  HA  ARG K  45     -12.898  -4.541  15.388  0.00  0.00      K1    
ATOM    621  CB  ARG K  45     -12.717  -2.428  15.065  0.00  0.00      K1    
ATOM    622  HB1 ARG K  45     -12.654  -2.685  13.986  0.00  0.00      K1    
ATOM    623  HB2 ARG K  45     -13.815  -2.273  15.138  0.00  0.00      K1    
ATOM    624  CG  ARG K  45     -12.126  -1.061  15.430  0.00  0.00      K1    
ATOM    625  HG1 ARG K  45     -12.553  -0.650  16.370  0.00  0.00      K1    
ATOM    626  HG2 ARG K  45     -11.040  -1.276  15.524  0.00  0.00      K1    
ATOM    627  CD  ARG K  45     -12.398  -0.016  14.297  0.00  0.00      K1    
ATOM    628  HD1 ARG K  45     -11.812   0.903  14.513  0.00  0.00      K1    
ATOM    629  HD2 ARG K  45     -12.017  -0.370  13.315  0.00  0.00      K1    
ATOM    630  NE  ARG K  45     -13.916   0.322  14.262  0.00  0.00      K1    
ATOM    631  HE  ARG K  45     -14.476   0.062  15.048  0.00  0.00      K1    
ATOM    632  CZ  ARG K  45     -14.260   1.559  13.874  0.00  0.00      K1    
ATOM    633  NH1 ARG K  45     -15.462   2.030  14.137  0.00  0.00      K1    
ATOM    634 HH11 ARG K  45     -15.643   2.846  13.589  0.00  0.00      K1    
ATOM    635 HH12 ARG K  45     -16.237   1.407  14.243  0.00  0.00      K1    
ATOM    636  NH2 ARG K  45     -13.482   2.327  13.087  0.00  0.00      K1    
ATOM    637 HH21 ARG K  45     -13.597   3.305  12.914  0.00  0.00      K1    
ATOM    638 HH22 ARG K  45     -12.655   2.011  12.621  0.00  0.00      K1    
ATOM    639  C   ARG K  45     -10.934  -3.869  15.975  0.00  0.00      K1    
ATOM    640  O   ARG K  45     -10.259  -4.344  15.058  0.00  0.00      K1    
ATOM    641  N   PHE K  46     -10.325  -3.488  17.103  0.00  0.00      K1    
ATOM    642  HN  PHE K  46     -10.768  -3.108  17.912  0.00  0.00      K1    
ATOM    643  CA  PHE K  46      -8.868  -3.605  17.199  0.00  0.00      K1    
ATOM    644  HA  PHE K  46      -8.521  -3.194  16.263  0.00  0.00      K1    
ATOM    645  CB  PHE K  46      -8.232  -2.711  18.306  0.00  0.00      K1    
ATOM    646  HB1 PHE K  46      -8.587  -2.878  19.345  0.00  0.00      K1    
ATOM    647  HB2 PHE K  46      -7.165  -2.992  18.432  0.00  0.00      K1    
ATOM    648  CG  PHE K  46      -8.390  -1.220  18.057  0.00  0.00      K1    
ATOM    649  CD1 PHE K  46      -9.551  -0.530  18.395  0.00  0.00      K1    
ATOM    650  HD1 PHE K  46     -10.401  -1.043  18.820  0.00  0.00      K1    
ATOM    651  CE1 PHE K  46      -9.672   0.860  18.098  0.00  0.00      K1    
ATOM    652  HE1 PHE K  46     -10.662   1.287  18.159  0.00  0.00      K1    
ATOM    653  CZ  PHE K  46      -8.585   1.539  17.600  0.00  0.00      K1    
ATOM    654  HZ  PHE K  46      -8.654   2.604  17.432  0.00  0.00      K1    
ATOM    655  CD2 PHE K  46      -7.310  -0.473  17.512  0.00  0.00      K1    
ATOM    656  HD2 PHE K  46      -6.369  -0.966  17.317  0.00  0.00      K1    
ATOM    657  CE2 PHE K  46      -7.398   0.887  17.191  0.00  0.00      K1    
ATOM    658  HE2 PHE K  46      -6.581   1.396  16.701  0.00  0.00      K1    
ATOM    659  C   PHE K  46      -8.344  -5.005  17.467  0.00  0.00      K1    
ATOM    660  O   PHE K  46      -7.267  -5.424  16.993  0.00  0.00      K1    
ATOM    661  N   SER K  47      -9.127  -5.841  18.219  0.00  0.00      K1    
ATOM    662  HN  SER K  47     -10.035  -5.563  18.525  0.00  0.00      K1    
ATOM    663  CA  SER K  47      -8.634  -7.134  18.547  0.00  0.00      K1    
ATOM    664  HA  SER K  47      -8.158  -7.472  17.639  0.00  0.00      K1    
ATOM    665  CB  SER K  47      -7.507  -7.059  19.657  0.00  0.00      K1    
ATOM    666  HB1 SER K  47      -6.782  -6.250  19.422  0.00  0.00      K1    
ATOM    667  HB2 SER K  47      -7.972  -6.782  20.627  0.00  0.00      K1    
ATOM    668  OG  SER K  47      -6.929  -8.341  19.847  0.00  0.00      K1    
ATOM    669  HG1 SER K  47      -6.320  -8.252  20.584  0.00  0.00      K1    
ATOM    670  C   SER K  47      -9.750  -8.033  19.053  0.00  0.00      K1    
ATOM    671  O   SER K  47     -10.800  -7.577  19.641  0.00  0.00      K1    
ATOM    672  N   SER K  48      -9.554  -9.330  18.900  0.00  0.00      K1    
ATOM    673  HN  SER K  48      -8.735  -9.643  18.426  0.00  0.00      K1    
ATOM    674  CA  SER K  48     -10.495 -10.245  19.561  0.00  0.00      K1    
ATOM    675  HA  SER K  48     -11.483  -9.828  19.437  0.00  0.00      K1    
ATOM    676  CB  SER K  48     -10.642 -11.667  18.867  0.00  0.00      K1    
ATOM    677  HB1 SER K  48      -9.833 -12.349  19.207  0.00  0.00      K1    
ATOM    678  HB2 SER K  48     -11.523 -12.212  19.269  0.00  0.00      K1    
ATOM    679  OG  SER K  48     -10.662 -11.598  17.426  0.00  0.00      K1    
ATOM    680  HG1 SER K  48      -9.842 -11.207  17.117  0.00  0.00      K1    
ATOM    681  C   SER K  48     -10.208 -10.495  20.998  0.00  0.00      K1    
ATOM    682  O   SER K  48     -11.074 -10.692  21.827  0.00  0.00      K1    
ATOM    683  N   CYS K  49      -8.968 -10.437  21.334  0.00  0.00      K1    
ATOM    684  HN  CYS K  49      -8.300 -10.240  20.620  0.00  0.00      K1    
ATOM    685  CA  CYS K  49      -8.491 -10.634  22.688  0.00  0.00      K1    
ATOM    686  HA  CYS K  49      -8.906 -11.578  23.008  0.00  0.00      K1    
ATOM    687  CB  CYS K  49      -6.869 -10.817  22.891  0.00  0.00      K1    
ATOM    688  HB1 CYS K  49      -6.271  -9.900  22.703  0.00  0.00      K1    
ATOM    689  HB2 CYS K  49      -6.689 -11.046  23.963  0.00  0.00      K1    
ATOM    690  SG  CYS K  49      -6.273 -12.080  21.847  0.00  0.00      K1    
ATOM    691  HG1 CYS K  49      -4.974 -11.817  21.847  0.00  0.00      K1    
ATOM    692  C   CYS K  49      -9.009  -9.608  23.728  0.00  0.00      K1    
ATOM    693  O   CYS K  49      -9.006  -8.398  23.549  0.00  0.00      K1    
ATOM    694  N   GLY K  50      -9.415 -10.091  24.936  0.00  0.00      K1    
ATOM    695  HN  GLY K  50      -9.275 -11.061  25.121  0.00  0.00      K1    
ATOM    696  CA  GLY K  50     -10.070  -9.284  25.953  0.00  0.00      K1    
ATOM    697  HA1 GLY K  50     -10.015  -8.234  25.706  0.00  0.00      K1    
ATOM    698  HA2 GLY K  50      -9.686  -9.596  26.913  0.00  0.00      K1    
ATOM    699  C   GLY K  50     -11.595  -9.496  25.955  0.00  0.00      K1    
ATOM    700  O   GLY K  50     -12.385  -8.882  26.769  0.00  0.00      K1    
ATOM    701  N   GLY K  51     -12.054 -10.390  25.080  0.00  0.00      K1    
ATOM    702  HN  GLY K  51     -11.397 -10.855  24.491  0.00  0.00      K1    
ATOM    703  CA  GLY K  51     -13.451 -10.667  24.819  0.00  0.00      K1    
ATOM    704  HA1 GLY K  51     -13.879  -9.959  24.125  0.00  0.00      K1    
ATOM    705  HA2 GLY K  51     -13.935 -10.550  25.778  0.00  0.00      K1    
ATOM    706  C   GLY K  51     -13.550 -12.052  24.329  0.00  0.00      K1    
ATOM    707  O   GLY K  51     -13.302 -12.925  25.203  0.00  0.00      K1    
ATOM    708  N   GLY K  52     -13.993 -12.411  23.093  0.00  0.00      K1    
ATOM    709  HN  GLY K  52     -14.036 -11.782  22.321  0.00  0.00      K1    
ATOM    710  CA  GLY K  52     -14.191 -13.779  22.604  0.00  0.00      K1    
ATOM    711  HA1 GLY K  52     -14.870 -13.833  21.766  0.00  0.00      K1    
ATOM    712  HA2 GLY K  52     -14.417 -14.451  23.419  0.00  0.00      K1    
ATOM    713  C   GLY K  52     -13.017 -14.447  21.932  0.00  0.00      K1    
ATOM    714  O   GLY K  52     -13.105 -15.519  21.406  0.00  0.00      K1    
ATOM    715  N   GLY K  53     -11.885 -13.686  21.876  0.00  0.00      K1    
ATOM    716  HN  GLY K  53     -11.960 -12.715  22.087  0.00  0.00      K1    
ATOM    717  CA  GLY K  53     -10.570 -14.178  21.459  0.00  0.00      K1    
ATOM    718  HA1 GLY K  53     -10.069 -13.249  21.229  0.00  0.00      K1    
ATOM    719  HA2 GLY K  53     -10.719 -14.927  20.695  0.00  0.00      K1    
ATOM    720  C   GLY K  53      -9.889 -14.768  22.681  0.00  0.00      K1    
ATOM    721  O   GLY K  53      -9.034 -15.695  22.704  0.00  0.00      K1    
ATOM    722  N   GLY K  54     -10.352 -14.342  23.863  0.00  0.00      K1    
ATOM    723  HN  GLY K  54     -11.179 -13.785  23.864  0.00  0.00      K1    
ATOM    724  CA  GLY K  54      -9.830 -14.705  25.190  0.00  0.00      K1    
ATOM    725  HA1 GLY K  54      -9.015 -15.409  25.108  0.00  0.00      K1    
ATOM    726  HA2 GLY K  54     -10.685 -15.178  25.650  0.00  0.00      K1    
ATOM    727  C   GLY K  54      -9.482 -13.511  25.994  0.00  0.00      K1    
ATOM    728  O   GLY K  54      -8.817 -12.583  25.526  0.00  0.00      K1    
ATOM    729  N   SER K  55      -9.921 -13.528  27.239  0.00  0.00      K1    
ATOM    730  HN  SER K  55     -10.316 -14.412  27.476  0.00  0.00      K1    
ATOM    731  CA  SER K  55      -9.905 -12.393  28.144  0.00  0.00      K1    
ATOM    732  HA  SER K  55     -10.262 -11.517  27.622  0.00  0.00      K1    
ATOM    733  CB  SER K  55     -10.764 -12.524  29.426  0.00  0.00      K1    
ATOM    734  HB1 SER K  55     -10.243 -13.227  30.110  0.00  0.00      K1    
ATOM    735  HB2 SER K  55     -10.762 -11.535  29.932  0.00  0.00      K1    
ATOM    736  OG  SER K  55     -12.092 -13.000  29.154  0.00  0.00      K1    
ATOM    737  HG1 SER K  55     -12.404 -13.384  29.976  0.00  0.00      K1    
ATOM    738  C   SER K  55      -8.514 -11.958  28.655  0.00  0.00      K1    
ATOM    739  O   SER K  55      -8.254 -10.770  28.995  0.00  0.00      K1    
ATOM    740  N   PHE K  56      -7.580 -12.959  28.730  0.00  0.00      K1    
ATOM    741  HN  PHE K  56      -7.814 -13.866  28.388  0.00  0.00      K1    
ATOM    742  CA  PHE K  56      -6.221 -12.694  29.232  0.00  0.00      K1    
ATOM    743  HA  PHE K  56      -6.151 -11.628  29.392  0.00  0.00      K1    
ATOM    744  CB  PHE K  56      -5.750 -13.385  30.576  0.00  0.00      K1    
ATOM    745  HB1 PHE K  56      -5.078 -12.657  31.080  0.00  0.00      K1    
ATOM    746  HB2 PHE K  56      -6.623 -13.322  31.260  0.00  0.00      K1    
ATOM    747  CG  PHE K  56      -5.120 -14.789  30.601  0.00  0.00      K1    
ATOM    748  CD1 PHE K  56      -3.697 -14.875  30.860  0.00  0.00      K1    
ATOM    749  HD1 PHE K  56      -3.100 -13.997  31.059  0.00  0.00      K1    
ATOM    750  CE1 PHE K  56      -3.054 -16.120  30.773  0.00  0.00      K1    
ATOM    751  HE1 PHE K  56      -1.993 -16.256  30.919  0.00  0.00      K1    
ATOM    752  CZ  PHE K  56      -3.777 -17.249  30.442  0.00  0.00      K1    
ATOM    753  HZ  PHE K  56      -3.158 -18.134  30.476  0.00  0.00      K1    
ATOM    754  CD2 PHE K  56      -5.856 -15.916  30.359  0.00  0.00      K1    
ATOM    755  HD2 PHE K  56      -6.928 -15.861  30.239  0.00  0.00      K1    
ATOM    756  CE2 PHE K  56      -5.210 -17.148  30.163  0.00  0.00      K1    
ATOM    757  HE2 PHE K  56      -5.692 -18.083  29.921  0.00  0.00      K1    
ATOM    758  C   PHE K  56      -5.324 -13.065  28.028  0.00  0.00      K1    
ATOM    759  O   PHE K  56      -5.534 -13.951  27.252  0.00  0.00      K1    
ATOM    760  N   GLY K  57      -4.370 -12.114  27.747  0.00  0.00      K1    
ATOM    761  HN  GLY K  57      -3.985 -11.558  28.480  0.00  0.00      K1    
ATOM    762  CA  GLY K  57      -3.873 -11.887  26.341  0.00  0.00      K1    
ATOM    763  HA1 GLY K  57      -3.310 -10.966  26.325  0.00  0.00      K1    
ATOM    764  HA2 GLY K  57      -4.742 -11.864  25.700  0.00  0.00      K1    
ATOM    765  C   GLY K  57      -2.930 -12.963  25.863  0.00  0.00      K1    
ATOM    766  O   GLY K  57      -2.906 -13.344  24.698  0.00  0.00      K1    
ATOM    767  N   ALA K  58      -2.090 -13.448  26.774  0.00  0.00      K1    
ATOM    768  HN  ALA K  58      -2.021 -13.063  27.692  0.00  0.00      K1    
ATOM    769  CA  ALA K  58      -1.005 -14.383  26.476  0.00  0.00      K1    
ATOM    770  HA  ALA K  58      -0.416 -14.037  25.640  0.00  0.00      K1    
ATOM    771  CB  ALA K  58      -0.162 -14.585  27.713  0.00  0.00      K1    
ATOM    772  HB1 ALA K  58      -0.838 -15.008  28.487  0.00  0.00      K1    
ATOM    773  HB2 ALA K  58       0.672 -15.319  27.689  0.00  0.00      K1    
ATOM    774  HB3 ALA K  58       0.321 -13.757  28.274  0.00  0.00      K1    
ATOM    775  C   ALA K  58      -1.641 -15.760  26.047  0.00  0.00      K1    
ATOM    776  O   ALA K  58      -1.040 -16.376  25.174  0.00  0.00      K1    
ATOM    777  N   GLY K  59      -2.792 -16.171  26.630  0.00  0.00      K1    
ATOM    778  HN  GLY K  59      -3.157 -15.603  27.364  0.00  0.00      K1    
ATOM    779  CA  GLY K  59      -3.470 -17.423  26.317  0.00  0.00      K1    
ATOM    780  HA1 GLY K  59      -4.211 -17.562  27.090  0.00  0.00      K1    
ATOM    781  HA2 GLY K  59      -2.721 -18.199  26.371  0.00  0.00      K1    
ATOM    782  C   GLY K  59      -4.282 -17.358  25.015  0.00  0.00      K1    
ATOM    783  O   GLY K  59      -4.577 -18.417  24.432  0.00  0.00      K1    
ATOM    784  N   GLY K  60      -4.745 -16.202  24.536  0.00  0.00      K1    
ATOM    785  HN  GLY K  60      -4.564 -15.428  25.137  0.00  0.00      K1    
ATOM    786  CA  GLY K  60      -5.578 -16.034  23.429  0.00  0.00      K1    
ATOM    787  HA1 GLY K  60      -5.970 -15.027  23.412  0.00  0.00      K1    
ATOM    788  HA2 GLY K  60      -6.334 -16.803  23.467  0.00  0.00      K1    
ATOM    789  C   GLY K  60      -4.940 -16.161  22.060  0.00  0.00      K1    
ATOM    790  O   GLY K  60      -5.578 -16.534  21.075  0.00  0.00      K1    
ATOM    791  N   GLY K  61      -3.613 -16.014  21.935  0.00  0.00      K1    
ATOM    792  HN  GLY K  61      -3.097 -15.779  22.755  0.00  0.00      K1    
ATOM    793  CA  GLY K  61      -2.901 -16.064  20.653  0.00  0.00      K1    
ATOM    794  HA1 GLY K  61      -1.922 -15.638  20.820  0.00  0.00      K1    
ATOM    795  HA2 GLY K  61      -3.344 -15.571  19.800  0.00  0.00      K1    
ATOM    796  C   GLY K  61      -2.775 -17.433  20.025  0.00  0.00      K1    
ATOM    797  O   GLY K  61      -2.669 -17.642  18.840  0.00  0.00      K1    
ATOM    798  N   PHE K  62      -2.931 -18.445  20.853  0.00  0.00      K1    
ATOM    799  HN  PHE K  62      -3.321 -18.269  21.754  0.00  0.00      K1    
ATOM    800  CA  PHE K  62      -2.819 -19.862  20.468  0.00  0.00      K1    
ATOM    801  HA  PHE K  62      -1.961 -20.004  19.828  0.00  0.00      K1    
ATOM    802  CB  PHE K  62      -2.658 -20.725  21.777  0.00  0.00      K1    
ATOM    803  HB1 PHE K  62      -3.462 -20.470  22.501  0.00  0.00      K1    
ATOM    804  HB2 PHE K  62      -2.653 -21.810  21.541  0.00  0.00      K1    
ATOM    805  CG  PHE K  62      -1.324 -20.575  22.499  0.00  0.00      K1    
ATOM    806  CD1 PHE K  62      -1.174 -19.811  23.608  0.00  0.00      K1    
ATOM    807  HD1 PHE K  62      -2.061 -19.407  24.073  0.00  0.00      K1    
ATOM    808  CE1 PHE K  62       0.113 -19.429  23.949  0.00  0.00      K1    
ATOM    809  HE1 PHE K  62       0.194 -18.841  24.851  0.00  0.00      K1    
ATOM    810  CZ  PHE K  62       1.264 -19.915  23.271  0.00  0.00      K1    
ATOM    811  HZ  PHE K  62       2.222 -19.629  23.681  0.00  0.00      K1    
ATOM    812  CD2 PHE K  62      -0.243 -21.080  21.847  0.00  0.00      K1    
ATOM    813  HD2 PHE K  62      -0.442 -21.646  20.949  0.00  0.00      K1    
ATOM    814  CE2 PHE K  62       1.097 -20.704  22.162  0.00  0.00      K1    
ATOM    815  HE2 PHE K  62       1.994 -20.966  21.621  0.00  0.00      K1    
ATOM    816  C   PHE K  62      -3.966 -20.429  19.628  0.00  0.00      K1    
ATOM    817  O   PHE K  62      -3.689 -21.317  18.799  0.00  0.00      K1    
ATOM    818  N   GLY K  63      -5.166 -19.942  19.664  0.00  0.00      K1    
ATOM    819  HN  GLY K  63      -5.459 -19.228  20.296  0.00  0.00      K1    
ATOM    820  CA  GLY K  63      -6.179 -20.411  18.653  0.00  0.00      K1    
ATOM    821  HA1 GLY K  63      -7.120 -20.297  19.169  0.00  0.00      K1    
ATOM    822  HA2 GLY K  63      -5.957 -21.410  18.305  0.00  0.00      K1    
ATOM    823  C   GLY K  63      -6.256 -19.528  17.459  0.00  0.00      K1    
ATOM    824  O   GLY K  63      -6.895 -19.952  16.477  0.00  0.00      K1    
ATOM    825  N   SER K  64      -5.600 -18.343  17.425  0.00  0.00      K1    
ATOM    826  HN  SER K  64      -5.399 -17.923  18.307  0.00  0.00      K1    
ATOM    827  CA  SER K  64      -5.716 -17.604  16.184  0.00  0.00      K1    
ATOM    828  HA  SER K  64      -6.757 -17.659  15.903  0.00  0.00      K1    
ATOM    829  CB  SER K  64      -5.345 -16.095  16.292  0.00  0.00      K1    
ATOM    830  HB1 SER K  64      -4.259 -16.073  16.525  0.00  0.00      K1    
ATOM    831  HB2 SER K  64      -5.595 -15.508  15.383  0.00  0.00      K1    
ATOM    832  OG  SER K  64      -6.089 -15.538  17.397  0.00  0.00      K1    
ATOM    833  HG1 SER K  64      -5.363 -15.366  18.001  0.00  0.00      K1    
ATOM    834  C   SER K  64      -4.880 -18.266  15.099  0.00  0.00      K1    
ATOM    835  O   SER K  64      -5.042 -18.071  13.917  0.00  0.00      K1    
ATOM    836  N   ARG K  65      -3.835 -18.943  15.588  0.00  0.00      K1    
ATOM    837  HN  ARG K  65      -3.849 -19.009  16.583  0.00  0.00      K1    
ATOM    838  CA  ARG K  65      -2.715 -19.614  15.047  0.00  0.00      K1    
ATOM    839  HA  ARG K  65      -2.725 -19.381  13.992  0.00  0.00      K1    
ATOM    840  CB  ARG K  65      -1.446 -19.164  15.688  0.00  0.00      K1    
ATOM    841  HB1 ARG K  65      -1.709 -19.220  16.766  0.00  0.00      K1    
ATOM    842  HB2 ARG K  65      -0.567 -19.820  15.514  0.00  0.00      K1    
ATOM    843  CG  ARG K  65      -1.145 -17.705  15.485  0.00  0.00      K1    
ATOM    844  HG1 ARG K  65      -0.956 -17.519  14.406  0.00  0.00      K1    
ATOM    845  HG2 ARG K  65      -2.041 -17.203  15.908  0.00  0.00      K1    
ATOM    846  CD  ARG K  65       0.141 -17.240  16.212  0.00  0.00      K1    
ATOM    847  HD1 ARG K  65      -0.009 -17.218  17.312  0.00  0.00      K1    
ATOM    848  HD2 ARG K  65       1.032 -17.866  15.992  0.00  0.00      K1    
ATOM    849  NE  ARG K  65       0.339 -15.828  15.906  0.00  0.00      K1    
ATOM    850  HE  ARG K  65      -0.490 -15.276  15.813  0.00  0.00      K1    
ATOM    851  CZ  ARG K  65       1.336 -15.357  15.184  0.00  0.00      K1    
ATOM    852  NH1 ARG K  65       1.152 -14.250  14.441  0.00  0.00      K1    
ATOM    853 HH11 ARG K  65       1.857 -14.030  13.767  0.00  0.00      K1    
ATOM    854 HH12 ARG K  65       0.270 -13.792  14.321  0.00  0.00      K1    
ATOM    855  NH2 ARG K  65       2.581 -15.903  15.114  0.00  0.00      K1    
ATOM    856 HH21 ARG K  65       3.264 -15.349  14.637  0.00  0.00      K1    
ATOM    857 HH22 ARG K  65       2.925 -16.616  15.724  0.00  0.00      K1    
ATOM    858  C   ARG K  65      -2.834 -21.174  15.196  0.00  0.00      K1    
ATOM    859  O   ARG K  65      -1.909 -21.934  14.861  0.00  0.00      K1    
ATOM    860  N   SER K  66      -4.045 -21.619  15.423  0.00  0.00      K1    
ATOM    861  HN  SER K  66      -4.774 -21.004  15.714  0.00  0.00      K1    
ATOM    862  CA  SER K  66      -4.627 -22.983  15.466  0.00  0.00      K1    
ATOM    863  HA  SER K  66      -5.569 -22.997  15.994  0.00  0.00      K1    
ATOM    864  CB  SER K  66      -4.961 -23.425  14.058  0.00  0.00      K1    
ATOM    865  HB1 SER K  66      -4.063 -23.419  13.404  0.00  0.00      K1    
ATOM    866  HB2 SER K  66      -5.379 -24.455  14.051  0.00  0.00      K1    
ATOM    867  OG  SER K  66      -5.813 -22.441  13.523  0.00  0.00      K1    
ATOM    868  HG1 SER K  66      -5.289 -21.762  13.090  0.00  0.00      K1    
ATOM    869  C   SER K  66      -3.839 -24.060  16.187  0.00  0.00      K1    
ATOM    870  O   SER K  66      -3.894 -25.234  15.805  0.00  0.00      K1    
ATOM    871  N   LEU K  67      -3.128 -23.737  17.290  0.00  0.00      K1    
ATOM    872  HN  LEU K  67      -3.025 -22.764  17.478  0.00  0.00      K1    
ATOM    873  CA  LEU K  67      -2.566 -24.780  18.148  0.00  0.00      K1    
ATOM    874  HA  LEU K  67      -2.203 -25.636  17.598  0.00  0.00      K1    
ATOM    875  CB  LEU K  67      -1.374 -24.191  18.838  0.00  0.00      K1    
ATOM    876  HB1 LEU K  67      -1.672 -23.184  19.200  0.00  0.00      K1    
ATOM    877  HB2 LEU K  67      -1.060 -24.869  19.660  0.00  0.00      K1    
ATOM    878  CG  LEU K  67      -0.123 -24.016  17.946  0.00  0.00      K1    
ATOM    879  HG  LEU K  67      -0.426 -23.754  16.909  0.00  0.00      K1    
ATOM    880  CD1 LEU K  67       0.755 -22.917  18.546  0.00  0.00      K1    
ATOM    881 HD11 LEU K  67       0.166 -21.977  18.616  0.00  0.00      K1    
ATOM    882 HD12 LEU K  67       1.157 -23.132  19.559  0.00  0.00      K1    
ATOM    883 HD13 LEU K  67       1.698 -22.895  17.958  0.00  0.00      K1    
ATOM    884  CD2 LEU K  67       0.700 -25.314  17.869  0.00  0.00      K1    
ATOM    885 HD21 LEU K  67       0.907 -25.648  18.908  0.00  0.00      K1    
ATOM    886 HD22 LEU K  67       0.090 -26.083  17.349  0.00  0.00      K1    
ATOM    887 HD23 LEU K  67       1.654 -25.152  17.323  0.00  0.00      K1    
ATOM    888  C   LEU K  67      -3.544 -25.422  19.194  0.00  0.00      K1    
ATOM    889  O   LEU K  67      -3.238 -26.472  19.669  0.00  0.00      K1    
ATOM    890  N   VAL K  68      -4.677 -24.712  19.443  0.00  0.00      K1    
ATOM    891  HN  VAL K  68      -4.703 -23.859  18.926  0.00  0.00      K1    
ATOM    892  CA  VAL K  68      -5.799 -25.129  20.290  0.00  0.00      K1    
ATOM    893  HA  VAL K  68      -5.467 -25.319  21.300  0.00  0.00      K1    
ATOM    894  CB  VAL K  68      -6.769 -23.956  20.297  0.00  0.00      K1    
ATOM    895  HB  VAL K  68      -6.178 -23.024  20.423  0.00  0.00      K1    
ATOM    896  CG1 VAL K  68      -7.454 -23.726  18.935  0.00  0.00      K1    
ATOM    897 HG11 VAL K  68      -8.074 -24.625  18.731  0.00  0.00      K1    
ATOM    898 HG12 VAL K  68      -8.039 -22.783  18.901  0.00  0.00      K1    
ATOM    899 HG13 VAL K  68      -6.659 -23.658  18.162  0.00  0.00      K1    
ATOM    900  CG2 VAL K  68      -7.744 -24.021  21.525  0.00  0.00      K1    
ATOM    901 HG21 VAL K  68      -7.112 -24.055  22.438  0.00  0.00      K1    
ATOM    902 HG22 VAL K  68      -8.512 -23.220  21.482  0.00  0.00      K1    
ATOM    903 HG23 VAL K  68      -8.311 -24.976  21.521  0.00  0.00      K1    
ATOM    904  C   VAL K  68      -6.422 -26.397  19.740  0.00  0.00      K1    
ATOM    905  O   VAL K  68      -6.641 -26.433  18.475  0.00  0.00      K1    
ATOM    906  N   ASN K  69      -6.643 -27.317  20.674  0.00  0.00      K1    
ATOM    907  HN  ASN K  69      -6.301 -27.024  21.563  0.00  0.00      K1    
ATOM    908  CA  ASN K  69      -7.179 -28.649  20.443  0.00  0.00      K1    
ATOM    909  HA  ASN K  69      -7.253 -28.838  19.382  0.00  0.00      K1    
ATOM    910  CB  ASN K  69      -6.193 -29.651  21.175  0.00  0.00      K1    
ATOM    911  HB1 ASN K  69      -5.876 -29.179  22.129  0.00  0.00      K1    
ATOM    912  HB2 ASN K  69      -6.695 -30.634  21.298  0.00  0.00      K1    
ATOM    913  CG  ASN K  69      -4.950 -29.855  20.318  0.00  0.00      K1    
ATOM    914  OD1 ASN K  69      -5.109 -30.607  19.328  0.00  0.00      K1    
ATOM    915  ND2 ASN K  69      -3.741 -29.467  20.773  0.00  0.00      K1    
ATOM    916 HD21 ASN K  69      -2.972 -29.728  20.189  0.00  0.00      K1    
ATOM    917 HD22 ASN K  69      -3.663 -29.022  21.665  0.00  0.00      K1    
ATOM    918  C   ASN K  69      -8.547 -28.753  21.122  0.00  0.00      K1    
ATOM    919  O   ASN K  69      -9.205 -29.852  21.154  0.00  0.00      K1    
ATOM    920  N   LEU K  70      -9.157 -27.592  21.442  0.00  0.00      K1    
ATOM    921  HN  LEU K  70      -8.732 -26.725  21.193  0.00  0.00      K1    
ATOM    922  CA  LEU K  70     -10.344 -27.510  22.282  0.00  0.00      K1    
ATOM    923  HA  LEU K  70     -10.506 -28.497  22.689  0.00  0.00      K1    
ATOM    924  CB  LEU K  70     -10.192 -26.580  23.498  0.00  0.00      K1    
ATOM    925  HB1 LEU K  70      -9.937 -25.569  23.115  0.00  0.00      K1    
ATOM    926  HB2 LEU K  70     -11.148 -26.544  24.063  0.00  0.00      K1    
ATOM    927  CG  LEU K  70      -9.010 -26.930  24.504  0.00  0.00      K1    
ATOM    928  HG  LEU K  70      -8.050 -26.820  23.957  0.00  0.00      K1    
ATOM    929  CD1 LEU K  70      -9.088 -25.903  25.713  0.00  0.00      K1    
ATOM    930 HD11 LEU K  70      -9.142 -24.899  25.241  0.00  0.00      K1    
ATOM    931 HD12 LEU K  70     -10.032 -26.002  26.290  0.00  0.00      K1    
ATOM    932 HD13 LEU K  70      -8.150 -25.920  26.310  0.00  0.00      K1    
ATOM    933  CD2 LEU K  70      -9.116 -28.342  25.042  0.00  0.00      K1    
ATOM    934 HD21 LEU K  70      -9.007 -29.059  24.200  0.00  0.00      K1    
ATOM    935 HD22 LEU K  70      -8.494 -28.700  25.889  0.00  0.00      K1    
ATOM    936 HD23 LEU K  70     -10.121 -28.518  25.481  0.00  0.00      K1    
ATOM    937  C   LEU K  70     -11.571 -27.086  21.493  0.00  0.00      K1    
ATOM    938  O   LEU K  70     -12.716 -27.049  21.979  0.00  0.00      K1    
ATOM    939  N   GLY K  71     -11.411 -26.794  20.209  0.00  0.00      K1    
ATOM    940  HN  GLY K  71     -10.544 -26.902  19.730  0.00  0.00      K1    
ATOM    941  CA  GLY K  71     -12.619 -26.339  19.424  0.00  0.00      K1    
ATOM    942  HA1 GLY K  71     -13.563 -26.564  19.897  0.00  0.00      K1    
ATOM    943  HA2 GLY K  71     -12.456 -26.837  18.480  0.00  0.00      K1    
ATOM    944  C   GLY K  71     -12.516 -24.893  19.065  0.00  0.00      K1    
ATOM    945  O   GLY K  71     -13.474 -24.366  18.420  0.00  0.00      K1    
ATOM    946  N   GLY K  72     -11.452 -24.180  19.470  0.00  0.00      K1    
ATOM    947  HN  GLY K  72     -10.734 -24.663  19.964  0.00  0.00      K1    
ATOM    948  CA  GLY K  72     -11.321 -22.755  19.410  0.00  0.00      K1    
ATOM    949  HA1 GLY K  72     -10.398 -22.565  19.938  0.00  0.00      K1    
ATOM    950  HA2 GLY K  72     -12.194 -22.332  19.886  0.00  0.00      K1    
ATOM    951  C   GLY K  72     -11.201 -22.114  18.073  0.00  0.00      K1    
ATOM    952  O   GLY K  72     -11.427 -20.917  17.926  0.00  0.00      K1    
ATOM    953  N   SER K  73     -10.614 -22.772  17.137  0.00  0.00      K1    
ATOM    954  HN  SER K  73     -10.298 -23.685  17.385  0.00  0.00      K1    
ATOM    955  CA  SER K  73     -10.598 -22.367  15.763  0.00  0.00      K1    
ATOM    956  HA  SER K  73     -10.197 -21.365  15.729  0.00  0.00      K1    
ATOM    957  CB  SER K  73      -9.662 -23.317  14.937  0.00  0.00      K1    
ATOM    958  HB1 SER K  73      -9.623 -23.032  13.864  0.00  0.00      K1    
ATOM    959  HB2 SER K  73      -8.713 -23.160  15.493  0.00  0.00      K1    
ATOM    960  OG  SER K  73     -10.142 -24.651  14.820  0.00  0.00      K1    
ATOM    961  HG1 SER K  73      -9.374 -25.227  14.856  0.00  0.00      K1    
ATOM    962  C   SER K  73     -11.943 -22.237  15.098  0.00  0.00      K1    
ATOM    963  O   SER K  73     -12.217 -21.273  14.407  0.00  0.00      K1    
ATOM    964  N   LYS K  74     -12.875 -23.187  15.351  0.00  0.00      K1    
ATOM    965  HN  LYS K  74     -12.685 -23.860  16.062  0.00  0.00      K1    
ATOM    966  CA  LYS K  74     -14.188 -23.191  14.641  0.00  0.00      K1    
ATOM    967  HA  LYS K  74     -14.051 -22.724  13.677  0.00  0.00      K1    
ATOM    968  CB  LYS K  74     -14.677 -24.656  14.369  0.00  0.00      K1    
ATOM    969  HB1 LYS K  74     -15.297 -24.729  13.450  0.00  0.00      K1    
ATOM    970  HB2 LYS K  74     -13.728 -25.198  14.166  0.00  0.00      K1    
ATOM    971  CG  LYS K  74     -15.377 -25.326  15.572  0.00  0.00      K1    
ATOM    972  HG1 LYS K  74     -14.749 -25.292  16.488  0.00  0.00      K1    
ATOM    973  HG2 LYS K  74     -16.251 -24.774  15.981  0.00  0.00      K1    
ATOM    974  CD  LYS K  74     -15.625 -26.862  15.400  0.00  0.00      K1    
ATOM    975  HD1 LYS K  74     -14.659 -27.310  15.084  0.00  0.00      K1    
ATOM    976  HD2 LYS K  74     -15.947 -27.241  16.394  0.00  0.00      K1    
ATOM    977  CE  LYS K  74     -16.601 -27.236  14.241  0.00  0.00      K1    
ATOM    978  HE1 LYS K  74     -16.174 -26.786  13.319  0.00  0.00      K1    
ATOM    979  HE2 LYS K  74     -16.613 -28.330  14.049  0.00  0.00      K1    
ATOM    980  NZ  LYS K  74     -18.029 -26.821  14.379  0.00  0.00      K1    
ATOM    981  HZ1 LYS K  74     -18.163 -25.790  14.344  0.00  0.00      K1    
ATOM    982  HZ2 LYS K  74     -18.541 -27.238  13.575  0.00  0.00      K1    
ATOM    983  HZ3 LYS K  74     -18.510 -27.155  15.238  0.00  0.00      K1    
ATOM    984  C   LYS K  74     -15.244 -22.311  15.293  0.00  0.00      K1    
ATOM    985  O   LYS K  74     -16.269 -21.998  14.732  0.00  0.00      K1    
ATOM    986  N   SER K  75     -15.086 -21.918  16.566  0.00  0.00      K1    
ATOM    987  HN  SER K  75     -14.306 -22.059  17.171  0.00  0.00      K1    
ATOM    988  CA  SER K  75     -16.216 -21.350  17.190  0.00  0.00      K1    
ATOM    989  HA  SER K  75     -16.856 -20.826  16.496  0.00  0.00      K1    
ATOM    990  CB  SER K  75     -17.011 -22.543  17.846  0.00  0.00      K1    
ATOM    991  HB1 SER K  75     -17.372 -23.166  17.000  0.00  0.00      K1    
ATOM    992  HB2 SER K  75     -16.246 -22.980  18.523  0.00  0.00      K1    
ATOM    993  OG  SER K  75     -18.137 -21.961  18.680  0.00  0.00      K1    
ATOM    994  HG1 SER K  75     -18.787 -22.662  18.589  0.00  0.00      K1    
ATOM    995  C   SER K  75     -15.805 -20.260  18.190  0.00  0.00      K1    
ATOM    996  O   SER K  75     -14.849 -20.382  18.949  0.00  0.00      K1    
ATOM    997  N   ILE K  76     -16.627 -19.172  18.192  0.00  0.00      K1    
ATOM    998  HN  ILE K  76     -17.353 -19.260  17.515  0.00  0.00      K1    
ATOM    999  CA  ILE K  76     -16.426 -18.029  19.078  0.00  0.00      K1    
ATOM   1000  HA  ILE K  76     -15.379 -17.864  19.283  0.00  0.00      K1    
ATOM   1001  CB  ILE K  76     -17.003 -16.746  18.476  0.00  0.00      K1    
ATOM   1002  HB  ILE K  76     -16.855 -15.922  19.206  0.00  0.00      K1    
ATOM   1003  CG2 ILE K  76     -16.048 -16.236  17.374  0.00  0.00      K1    
ATOM   1004 HG21 ILE K  76     -16.391 -15.208  17.127  0.00  0.00      K1    
ATOM   1005 HG22 ILE K  76     -15.032 -16.039  17.779  0.00  0.00      K1    
ATOM   1006 HG23 ILE K  76     -15.913 -16.922  16.511  0.00  0.00      K1    
ATOM   1007  CG1 ILE K  76     -18.450 -16.968  18.031  0.00  0.00      K1    
ATOM   1008 HG11 ILE K  76     -18.442 -17.628  17.138  0.00  0.00      K1    
ATOM   1009 HG12 ILE K  76     -18.960 -17.369  18.933  0.00  0.00      K1    
ATOM   1010  CD  ILE K  76     -19.132 -15.632  17.705  0.00  0.00      K1    
ATOM   1011  HD1 ILE K  76     -18.528 -14.979  17.040  0.00  0.00      K1    
ATOM   1012  HD2 ILE K  76     -20.200 -15.811  17.457  0.00  0.00      K1    
ATOM   1013  HD3 ILE K  76     -19.161 -15.014  18.628  0.00  0.00      K1    
ATOM   1014  C   ILE K  76     -17.131 -18.251  20.474  0.00  0.00      K1    
ATOM   1015  O   ILE K  76     -16.891 -17.619  21.491  0.00  0.00      K1    
ATOM   1016  N   SER K  77     -17.930 -19.364  20.605  0.00  0.00      K1    
ATOM   1017  HN  SER K  77     -18.160 -19.872  19.778  0.00  0.00      K1    
ATOM   1018  CA  SER K  77     -18.566 -19.709  21.866  0.00  0.00      K1    
ATOM   1019  HA  SER K  77     -19.038 -18.818  22.252  0.00  0.00      K1    
ATOM   1020  CB  SER K  77     -19.628 -20.783  21.742  0.00  0.00      K1    
ATOM   1021  HB1 SER K  77     -19.136 -21.706  21.367  0.00  0.00      K1    
ATOM   1022  HB2 SER K  77     -20.027 -20.999  22.756  0.00  0.00      K1    
ATOM   1023  OG  SER K  77     -20.627 -20.378  20.898  0.00  0.00      K1    
ATOM   1024  HG1 SER K  77     -21.482 -20.748  21.130  0.00  0.00      K1    
ATOM   1025  C   SER K  77     -17.543 -20.095  22.921  0.00  0.00      K1    
ATOM   1026  O   SER K  77     -17.612 -19.787  24.127  0.00  0.00      K1    
ATOM   1027  N   ILE K  78     -16.450 -20.810  22.590  0.00  0.00      K1    
ATOM   1028  HN  ILE K  78     -16.410 -21.168  21.660  0.00  0.00      K1    
ATOM   1029  CA  ILE K  78     -15.475 -21.208  23.497  0.00  0.00      K1    
ATOM   1030  HA  ILE K  78     -15.991 -21.407  24.424  0.00  0.00      K1    
ATOM   1031  CB  ILE K  78     -14.993 -22.628  23.209  0.00  0.00      K1    
ATOM   1032  HB  ILE K  78     -15.856 -23.327  23.161  0.00  0.00      K1    
ATOM   1033  CG2 ILE K  78     -14.338 -22.763  21.826  0.00  0.00      K1    
ATOM   1034 HG21 ILE K  78     -13.618 -21.929  21.679  0.00  0.00      K1    
ATOM   1035 HG22 ILE K  78     -13.867 -23.744  21.605  0.00  0.00      K1    
ATOM   1036 HG23 ILE K  78     -15.103 -22.606  21.036  0.00  0.00      K1    
ATOM   1037  CG1 ILE K  78     -13.996 -23.212  24.317  0.00  0.00      K1    
ATOM   1038 HG11 ILE K  78     -14.387 -22.851  25.292  0.00  0.00      K1    
ATOM   1039 HG12 ILE K  78     -14.133 -24.314  24.281  0.00  0.00      K1    
ATOM   1040  CD  ILE K  78     -12.449 -22.886  24.167  0.00  0.00      K1    
ATOM   1041  HD1 ILE K  78     -12.135 -21.822  24.107  0.00  0.00      K1    
ATOM   1042  HD2 ILE K  78     -11.909 -23.199  25.086  0.00  0.00      K1    
ATOM   1043  HD3 ILE K  78     -12.011 -23.577  23.415  0.00  0.00      K1    
ATOM   1044  C   ILE K  78     -14.298 -20.248  23.735  0.00  0.00      K1    
ATOM   1045  O   ILE K  78     -13.856 -19.448  22.890  0.00  0.00      K1    
ATOM   1046  N   SER K  79     -13.929 -20.020  24.987  0.00  0.00      K1    
ATOM   1047  HN  SER K  79     -14.467 -20.467  25.697  0.00  0.00      K1    
ATOM   1048  CA  SER K  79     -12.947 -18.958  25.399  0.00  0.00      K1    
ATOM   1049  HA  SER K  79     -12.192 -18.967  24.627  0.00  0.00      K1    
ATOM   1050  CB  SER K  79     -13.778 -17.673  25.648  0.00  0.00      K1    
ATOM   1051  HB1 SER K  79     -14.313 -17.470  24.695  0.00  0.00      K1    
ATOM   1052  HB2 SER K  79     -14.502 -17.756  26.486  0.00  0.00      K1    
ATOM   1053  OG  SER K  79     -12.953 -16.536  25.920  0.00  0.00      K1    
ATOM   1054  HG1 SER K  79     -13.548 -15.784  25.870  0.00  0.00      K1    
ATOM   1055  C   SER K  79     -12.399 -19.411  26.748  0.00  0.00      K1    
ATOM   1056  O   SER K  79     -13.017 -20.250  27.400  0.00  0.00      K1    
ATOM   1057  N   VAL K  80     -11.237 -18.842  27.136  0.00  0.00      K1    
ATOM   1058  HN  VAL K  80     -10.824 -18.087  26.632  0.00  0.00      K1    
ATOM   1059  CA  VAL K  80     -10.544 -19.366  28.221  0.00  0.00      K1    
ATOM   1060  HA  VAL K  80     -11.093 -20.096  28.798  0.00  0.00      K1    
ATOM   1061  CB  VAL K  80      -9.296 -20.121  27.790  0.00  0.00      K1    
ATOM   1062  HB  VAL K  80      -9.585 -20.871  27.024  0.00  0.00      K1    
ATOM   1063  CG1 VAL K  80      -8.231 -19.169  27.099  0.00  0.00      K1    
ATOM   1064 HG11 VAL K  80      -8.680 -18.535  26.305  0.00  0.00      K1    
ATOM   1065 HG12 VAL K  80      -7.825 -18.398  27.789  0.00  0.00      K1    
ATOM   1066 HG13 VAL K  80      -7.342 -19.741  26.759  0.00  0.00      K1    
ATOM   1067  CG2 VAL K  80      -8.784 -20.958  29.099  0.00  0.00      K1    
ATOM   1068 HG21 VAL K  80      -8.300 -20.282  29.835  0.00  0.00      K1    
ATOM   1069 HG22 VAL K  80      -9.666 -21.494  29.509  0.00  0.00      K1    
ATOM   1070 HG23 VAL K  80      -7.976 -21.662  28.807  0.00  0.00      K1    
ATOM   1071  C   VAL K  80     -10.369 -18.173  29.153  0.00  0.00      K1    
ATOM   1072  O   VAL K  80     -10.517 -17.021  28.773  0.00  0.00      K1    
ATOM   1073  N   ALA K  81     -10.054 -18.463  30.469  0.00  0.00      K1    
ATOM   1074  HN  ALA K  81      -9.808 -19.396  30.722  0.00  0.00      K1    
ATOM   1075  CA  ALA K  81      -9.965 -17.577  31.508  0.00  0.00      K1    
ATOM   1076  HA  ALA K  81      -9.565 -16.628  31.182  0.00  0.00      K1    
ATOM   1077  CB  ALA K  81     -11.447 -17.387  31.988  0.00  0.00      K1    
ATOM   1078  HB1 ALA K  81     -11.529 -16.698  32.856  0.00  0.00      K1    
ATOM   1079  HB2 ALA K  81     -12.207 -17.073  31.240  0.00  0.00      K1    
ATOM   1080  HB3 ALA K  81     -11.785 -18.347  32.433  0.00  0.00      K1    
ATOM   1081  C   ALA K  81      -8.878 -17.915  32.538  0.00  0.00      K1    
ATOM   1082  O   ALA K  81      -8.493 -19.052  32.651  0.00  0.00      K1    
ATOM   1083  N   ARG K  82      -8.301 -16.974  33.277  0.00  0.00      K1    
ATOM   1084  HN  ARG K  82      -8.578 -16.020  33.189  0.00  0.00      K1    
ATOM   1085  CA  ARG K  82      -7.096 -17.197  34.106  0.00  0.00      K1    
ATOM   1086  HA  ARG K  82      -6.218 -17.350  33.496  0.00  0.00      K1    
ATOM   1087  CB  ARG K  82      -7.010 -15.837  34.800  0.00  0.00      K1    
ATOM   1088  HB1 ARG K  82      -6.955 -15.127  33.947  0.00  0.00      K1    
ATOM   1089  HB2 ARG K  82      -7.945 -15.531  35.317  0.00  0.00      K1    
ATOM   1090  CG  ARG K  82      -5.741 -15.696  35.603  0.00  0.00      K1    
ATOM   1091  HG1 ARG K  82      -5.489 -16.558  36.258  0.00  0.00      K1    
ATOM   1092  HG2 ARG K  82      -4.870 -15.553  34.928  0.00  0.00      K1    
ATOM   1093  CD  ARG K  82      -5.893 -14.492  36.555  0.00  0.00      K1    
ATOM   1094  HD1 ARG K  82      -6.048 -13.581  35.937  0.00  0.00      K1    
ATOM   1095  HD2 ARG K  82      -6.774 -14.621  37.220  0.00  0.00      K1    
ATOM   1096  NE  ARG K  82      -4.697 -14.317  37.513  0.00  0.00      K1    
ATOM   1097  HE  ARG K  82      -4.024 -15.053  37.585  0.00  0.00      K1    
ATOM   1098  CZ  ARG K  82      -4.385 -13.152  38.117  0.00  0.00      K1    
ATOM   1099  NH1 ARG K  82      -3.134 -13.107  38.614  0.00  0.00      K1    
ATOM   1100 HH11 ARG K  82      -2.860 -12.247  39.045  0.00  0.00      K1    
ATOM   1101 HH12 ARG K  82      -2.620 -13.941  38.812  0.00  0.00      K1    
ATOM   1102  NH2 ARG K  82      -5.208 -12.154  38.123  0.00  0.00      K1    
ATOM   1103 HH21 ARG K  82      -4.818 -11.299  38.464  0.00  0.00      K1    
ATOM   1104 HH22 ARG K  82      -6.045 -12.275  37.588  0.00  0.00      K1    
ATOM   1105  C   ARG K  82      -7.279 -18.249  35.132  0.00  0.00      K1    
ATOM   1106  O   ARG K  82      -8.242 -18.231  35.939  0.00  0.00      K1    
ATOM   1107  N   GLY K  83      -6.375 -19.162  35.191  0.00  0.00      K1    
ATOM   1108  HN  GLY K  83      -5.484 -18.991  34.777  0.00  0.00      K1    
ATOM   1109  CA  GLY K  83      -6.413 -20.364  36.105  0.00  0.00      K1    
ATOM   1110  HA1 GLY K  83      -6.717 -20.049  37.092  0.00  0.00      K1    
ATOM   1111  HA2 GLY K  83      -5.444 -20.826  36.219  0.00  0.00      K1    
ATOM   1112  C   GLY K  83      -7.234 -21.529  35.496  0.00  0.00      K1    
ATOM   1113  O   GLY K  83      -7.561 -22.494  36.280  0.00  0.00      K1    
ATOM   1114  N   GLY K  84      -7.658 -21.555  34.232  0.00  0.00      K1    
ATOM   1115  HN  GLY K  84      -7.490 -20.758  33.658  0.00  0.00      K1    
ATOM   1116  CA  GLY K  84      -8.197 -22.686  33.583  0.00  0.00      K1    
ATOM   1117  HA1 GLY K  84      -7.844 -23.569  34.095  0.00  0.00      K1    
ATOM   1118  HA2 GLY K  84      -8.018 -22.654  32.518  0.00  0.00      K1    
ATOM   1119  C   GLY K  84      -9.655 -22.789  33.724  0.00  0.00      K1    
ATOM   1120  O   GLY K  84     -10.275 -23.735  33.246  0.00  0.00      K1    
ATOM   1121  N   GLY K  85     -10.286 -21.755  34.291  0.00  0.00      K1    
ATOM   1122  HN  GLY K  85      -9.758 -20.975  34.616  0.00  0.00      K1    
ATOM   1123  CA  GLY K  85     -11.748 -21.645  34.195  0.00  0.00      K1    
ATOM   1124  HA1 GLY K  85     -12.159 -21.052  34.998  0.00  0.00      K1    
ATOM   1125  HA2 GLY K  85     -12.110 -22.628  34.461  0.00  0.00      K1    
ATOM   1126  C   GLY K  85     -12.436 -21.267  32.878  0.00  0.00      K1    
ATOM   1127  O   GLY K  85     -11.882 -21.279  31.774  0.00  0.00      K1    
ATOM   1128  N   ARG K  86     -13.717 -20.981  33.014  0.00  0.00      K1    
ATOM   1129  HN  ARG K  86     -14.231 -20.905  33.865  0.00  0.00      K1    
ATOM   1130  CA  ARG K  86     -14.650 -20.916  31.942  0.00  0.00      K1    
ATOM   1131  HA  ARG K  86     -14.303 -21.458  31.075  0.00  0.00      K1    
ATOM   1132  CB  ARG K  86     -16.054 -21.394  32.383  0.00  0.00      K1    
ATOM   1133  HB1 ARG K  86     -16.193 -21.075  33.439  0.00  0.00      K1    
ATOM   1134  HB2 ARG K  86     -16.826 -20.957  31.713  0.00  0.00      K1    
ATOM   1135  CG  ARG K  86     -16.271 -22.899  32.541  0.00  0.00      K1    
ATOM   1136  HG1 ARG K  86     -15.907 -23.302  31.571  0.00  0.00      K1    
ATOM   1137  HG2 ARG K  86     -15.561 -23.293  33.299  0.00  0.00      K1    
ATOM   1138  CD  ARG K  86     -17.757 -23.164  32.880  0.00  0.00      K1    
ATOM   1139  HD1 ARG K  86     -17.939 -22.941  33.953  0.00  0.00      K1    
ATOM   1140  HD2 ARG K  86     -18.428 -22.544  32.247  0.00  0.00      K1    
ATOM   1141  NE  ARG K  86     -18.043 -24.617  32.571  0.00  0.00      K1    
ATOM   1142  HE  ARG K  86     -17.280 -25.160  32.219  0.00  0.00      K1    
ATOM   1143  CZ  ARG K  86     -19.111 -25.269  33.028  0.00  0.00      K1    
ATOM   1144  NH1 ARG K  86     -19.048 -26.604  32.917  0.00  0.00      K1    
ATOM   1145 HH11 ARG K  86     -19.825 -27.081  33.328  0.00  0.00      K1    
ATOM   1146 HH12 ARG K  86     -18.300 -27.100  32.477  0.00  0.00      K1    
ATOM   1147  NH2 ARG K  86     -20.181 -24.756  33.506  0.00  0.00      K1    
ATOM   1148 HH21 ARG K  86     -21.097 -25.157  33.520  0.00  0.00      K1    
ATOM   1149 HH22 ARG K  86     -20.102 -23.759  33.498  0.00  0.00      K1    
ATOM   1150  C   ARG K  86     -14.774 -19.477  31.481  0.00  0.00      K1    
ATOM   1151  O   ARG K  86     -14.995 -18.514  32.251  0.00  0.00      K1    
ATOM   1152  N   GLY K  87     -14.701 -19.185  30.127  0.00  0.00      K1    
ATOM   1153  HN  GLY K  87     -14.578 -19.835  29.381  0.00  0.00      K1    
ATOM   1154  CA  GLY K  87     -14.987 -17.794  29.729  0.00  0.00      K1    
ATOM   1155  HA1 GLY K  87     -14.752 -17.639  28.687  0.00  0.00      K1    
ATOM   1156  HA2 GLY K  87     -14.295 -17.175  30.282  0.00  0.00      K1    
ATOM   1157  C   GLY K  87     -16.483 -17.267  29.769  0.00  0.00      K1    
ATOM   1158  O   GLY K  87     -16.753 -16.070  29.787  0.00  0.00      K1    
ATOM   1159  N   SER K  88     -17.438 -18.149  29.985  0.00  0.00      K1    
ATOM   1160  HN  SER K  88     -17.355 -19.141  29.939  0.00  0.00      K1    
ATOM   1161  CA  SER K  88     -18.823 -17.780  30.261  0.00  0.00      K1    
ATOM   1162  HA  SER K  88     -19.085 -16.917  29.667  0.00  0.00      K1    
ATOM   1163  CB  SER K  88     -19.700 -19.014  29.997  0.00  0.00      K1    
ATOM   1164  HB1 SER K  88     -20.683 -18.888  30.500  0.00  0.00      K1    
ATOM   1165  HB2 SER K  88     -19.856 -19.114  28.902  0.00  0.00      K1    
ATOM   1166  OG  SER K  88     -19.058 -20.213  30.458  0.00  0.00      K1    
ATOM   1167  HG1 SER K  88     -19.688 -20.898  30.220  0.00  0.00      K1    
ATOM   1168  C   SER K  88     -18.859 -17.342  31.746  0.00  0.00      K1    
ATOM   1169  O   SER K  88     -19.572 -16.377  32.095  0.00  0.00      K1    
ATOM   1170  N   GLY K  89     -18.062 -17.936  32.590  0.00  0.00      K1    
ATOM   1171  HN  GLY K  89     -17.439 -18.690  32.392  0.00  0.00      K1    
ATOM   1172  CA  GLY K  89     -17.856 -17.461  34.006  0.00  0.00      K1    
ATOM   1173  HA1 GLY K  89     -17.183 -18.218  34.380  0.00  0.00      K1    
ATOM   1174  HA2 GLY K  89     -18.850 -17.473  34.429  0.00  0.00      K1    
ATOM   1175  C   GLY K  89     -17.266 -16.107  34.115  0.00  0.00      K1    
ATOM   1176  O   GLY K  89     -17.574 -15.362  35.020  0.00  0.00      K1    
ATOM   1177  N   PHE K  90     -16.381 -15.650  33.199  0.00  0.00      K1    
ATOM   1178  HN  PHE K  90     -15.984 -16.216  32.481  0.00  0.00      K1    
ATOM   1179  CA  PHE K  90     -15.861 -14.321  33.275  0.00  0.00      K1    
ATOM   1180  HA  PHE K  90     -15.590 -14.096  34.296  0.00  0.00      K1    
ATOM   1181  CB  PHE K  90     -14.539 -14.224  32.411  0.00  0.00      K1    
ATOM   1182  HB1 PHE K  90     -13.945 -15.163  32.387  0.00  0.00      K1    
ATOM   1183  HB2 PHE K  90     -14.744 -14.153  31.321  0.00  0.00      K1    
ATOM   1184  CG  PHE K  90     -13.634 -13.089  32.842  0.00  0.00      K1    
ATOM   1185  CD1 PHE K  90     -12.557 -13.273  33.749  0.00  0.00      K1    
ATOM   1186  HD1 PHE K  90     -12.444 -14.181  34.323  0.00  0.00      K1    
ATOM   1187  CE1 PHE K  90     -11.617 -12.259  33.946  0.00  0.00      K1    
ATOM   1188  HE1 PHE K  90     -10.729 -12.463  34.526  0.00  0.00      K1    
ATOM   1189  CZ  PHE K  90     -11.746 -11.047  33.301  0.00  0.00      K1    
ATOM   1190  HZ  PHE K  90     -11.045 -10.241  33.461  0.00  0.00      K1    
ATOM   1191  CD2 PHE K  90     -13.828 -11.822  32.243  0.00  0.00      K1    
ATOM   1192  HD2 PHE K  90     -14.708 -11.652  31.640  0.00  0.00      K1    
ATOM   1193  CE2 PHE K  90     -12.923 -10.732  32.545  0.00  0.00      K1    
ATOM   1194  HE2 PHE K  90     -13.149  -9.770  32.109  0.00  0.00      K1    
ATOM   1195  C   PHE K  90     -16.822 -13.200  32.767  0.00  0.00      K1    
ATOM   1196  O   PHE K  90     -17.072 -12.174  33.402  0.00  0.00      K1    
ATOM   1197  N   GLY K  91     -17.563 -13.469  31.710  0.00  0.00      K1    
ATOM   1198  HN  GLY K  91     -17.480 -14.311  31.182  0.00  0.00      K1    
ATOM   1199  CA  GLY K  91     -18.505 -12.535  31.083  0.00  0.00      K1    
ATOM   1200  HA1 GLY K  91     -18.722 -12.937  30.104  0.00  0.00      K1    
ATOM   1201  HA2 GLY K  91     -17.943 -11.618  30.984  0.00  0.00      K1    
ATOM   1202  C   GLY K  91     -19.808 -12.432  31.971  0.00  0.00      K1    
ATOM   1203  O   GLY K  91     -20.434 -11.382  31.850  0.00  0.00      K1    
ATOM   1204  N   GLY K  92     -20.161 -13.474  32.741  0.00  0.00      K1    
ATOM   1205  HN  GLY K  92     -19.642 -14.324  32.774  0.00  0.00      K1    
ATOM   1206  CA  GLY K  92     -21.388 -13.380  33.494  0.00  0.00      K1    
ATOM   1207  HA1 GLY K  92     -21.897 -14.317  33.666  0.00  0.00      K1    
ATOM   1208  HA2 GLY K  92     -22.128 -12.776  32.990  0.00  0.00      K1    
ATOM   1209  C   GLY K  92     -21.065 -12.617  34.774  0.00  0.00      K1    
ATOM   1210  O   GLY K  92     -22.014 -12.284  35.458  0.00  0.00      K1    
ATOM   1211  N   GLY K  93     -19.779 -12.328  35.122  0.00  0.00      K1    
ATOM   1212  HN  GLY K  93     -19.105 -12.684  34.480  0.00  0.00      K1    
ATOM   1213  CA  GLY K  93     -19.358 -11.386  36.197  0.00  0.00      K1    
ATOM   1214  HA1 GLY K  93     -20.139 -10.668  36.401  0.00  0.00      K1    
ATOM   1215  HA2 GLY K  93     -18.450 -10.878  35.908  0.00  0.00      K1    
ATOM   1216  C   GLY K  93     -19.158 -12.049  37.583  0.00  0.00      K1    
ATOM   1217  O   GLY K  93     -18.833 -11.477  38.584  0.00  0.00      K1    
ATOM   1218  N   TYR K  94     -19.139 -13.417  37.625  0.00  0.00      K1    
ATOM   1219  HN  TYR K  94     -19.403 -13.943  36.820  0.00  0.00      K1    
ATOM   1220  CA  TYR K  94     -18.591 -14.176  38.705  0.00  0.00      K1    
ATOM   1221  HA  TYR K  94     -18.816 -13.684  39.640  0.00  0.00      K1    
ATOM   1222  CB  TYR K  94     -19.180 -15.613  38.645  0.00  0.00      K1    
ATOM   1223  HB1 TYR K  94     -18.757 -16.148  37.767  0.00  0.00      K1    
ATOM   1224  HB2 TYR K  94     -18.864 -16.184  39.544  0.00  0.00      K1    
ATOM   1225  CG  TYR K  94     -20.698 -15.635  38.575  0.00  0.00      K1    
ATOM   1226  CD1 TYR K  94     -21.470 -15.459  39.757  0.00  0.00      K1    
ATOM   1227  HD1 TYR K  94     -20.961 -15.121  40.648  0.00  0.00      K1    
ATOM   1228  CE1 TYR K  94     -22.837 -15.599  39.673  0.00  0.00      K1    
ATOM   1229  HE1 TYR K  94     -23.300 -15.347  40.615  0.00  0.00      K1    
ATOM   1230  CZ  TYR K  94     -23.466 -15.926  38.523  0.00  0.00      K1    
ATOM   1231  OH  TYR K  94     -24.884 -16.128  38.566  0.00  0.00      K1    
ATOM   1232  HH  TYR K  94     -25.066 -16.336  37.647  0.00  0.00      K1    
ATOM   1233  CD2 TYR K  94     -21.343 -15.900  37.352  0.00  0.00      K1    
ATOM   1234  HD2 TYR K  94     -20.772 -16.091  36.456  0.00  0.00      K1    
ATOM   1235  CE2 TYR K  94     -22.725 -16.160  37.300  0.00  0.00      K1    
ATOM   1236  HE2 TYR K  94     -23.288 -16.328  36.395  0.00  0.00      K1    
ATOM   1237  C   TYR K  94     -17.092 -14.225  38.754  0.00  0.00      K1    
ATOM   1238  O   TYR K  94     -16.521 -14.109  39.832  0.00  0.00      K1    
ATOM   1239  N   GLY K  95     -16.439 -14.286  37.577  0.00  0.00      K1    
ATOM   1240  HN  GLY K  95     -16.956 -14.403  36.733  0.00  0.00      K1    
ATOM   1241  CA  GLY K  95     -15.041 -14.468  37.548  0.00  0.00      K1    
ATOM   1242  HA1 GLY K  95     -14.659 -15.066  36.734  0.00  0.00      K1    
ATOM   1243  HA2 GLY K  95     -14.593 -14.771  38.483  0.00  0.00      K1    
ATOM   1244  C   GLY K  95     -14.412 -13.136  37.160  0.00  0.00      K1    
ATOM   1245  O   GLY K  95     -13.233 -12.834  37.269  0.00  0.00      K1    
ATOM   1246  N   GLY K  96     -15.252 -12.288  36.496  0.00  0.00      K1    
ATOM   1247  HN  GLY K  96     -16.186 -12.582  36.686  0.00  0.00      K1    
ATOM   1248  CA  GLY K  96     -14.898 -10.970  35.963  0.00  0.00      K1    
ATOM   1249  HA1 GLY K  96     -15.763 -10.679  35.385  0.00  0.00      K1    
ATOM   1250  HA2 GLY K  96     -13.951 -10.960  35.443  0.00  0.00      K1    
ATOM   1251  C   GLY K  96     -14.597  -9.915  37.015  0.00  0.00      K1    
ATOM   1252  O   GLY K  96     -15.246  -9.772  38.084  0.00  0.00      K1    
ATOM   1253  N   GLY K  97     -13.608  -9.016  36.762  0.00  0.00      K1    
ATOM   1254  HN  GLY K  97     -13.054  -9.045  35.933  0.00  0.00      K1    
ATOM   1255  CA  GLY K  97     -13.401  -7.787  37.503  0.00  0.00      K1    
ATOM   1256  HA1 GLY K  97     -14.322  -7.226  37.443  0.00  0.00      K1    
ATOM   1257  HA2 GLY K  97     -12.581  -7.251  37.048  0.00  0.00      K1    
ATOM   1258  C   GLY K  97     -13.104  -8.006  38.918  0.00  0.00      K1    
ATOM   1259  O   GLY K  97     -12.487  -8.992  39.357  0.00  0.00      K1    
ATOM   1260  N   GLY K  98     -13.557  -7.067  39.776  0.00  0.00      K1    
ATOM   1261  HN  GLY K  98     -13.984  -6.226  39.451  0.00  0.00      K1    
ATOM   1262  CA  GLY K  98     -13.316  -7.156  41.218  0.00  0.00      K1    
ATOM   1263  HA1 GLY K  98     -13.544  -6.182  41.624  0.00  0.00      K1    
ATOM   1264  HA2 GLY K  98     -12.268  -7.363  41.377  0.00  0.00      K1    
ATOM   1265  C   GLY K  98     -14.174  -8.155  41.931  0.00  0.00      K1    
ATOM   1266  O   GLY K  98     -13.965  -8.479  43.093  0.00  0.00      K1    
ATOM   1267  N   PHE K  99     -15.218  -8.669  41.240  0.00  0.00      K1    
ATOM   1268  HN  PHE K  99     -15.499  -8.433  40.313  0.00  0.00      K1    
ATOM   1269  CA  PHE K  99     -16.022  -9.754  41.741  0.00  0.00      K1    
ATOM   1270  HA  PHE K  99     -16.304  -9.360  42.706  0.00  0.00      K1    
ATOM   1271  CB  PHE K  99     -17.242  -9.932  40.856  0.00  0.00      K1    
ATOM   1272  HB1 PHE K  99     -17.675  -9.001  40.432  0.00  0.00      K1    
ATOM   1273  HB2 PHE K  99     -17.090 -10.676  40.045  0.00  0.00      K1    
ATOM   1274  CG  PHE K  99     -18.385 -10.475  41.680  0.00  0.00      K1    
ATOM   1275  CD1 PHE K  99     -19.391  -9.610  42.069  0.00  0.00      K1    
ATOM   1276  HD1 PHE K  99     -19.301  -8.543  41.929  0.00  0.00      K1    
ATOM   1277  CE1 PHE K  99     -20.490 -10.091  42.960  0.00  0.00      K1    
ATOM   1278  HE1 PHE K  99     -21.197  -9.373  43.349  0.00  0.00      K1    
ATOM   1279  CZ  PHE K  99     -20.525 -11.498  43.208  0.00  0.00      K1    
ATOM   1280  HZ  PHE K  99     -21.245 -11.947  43.877  0.00  0.00      K1    
ATOM   1281  CD2 PHE K  99     -18.407 -11.827  41.973  0.00  0.00      K1    
ATOM   1282  HD2 PHE K  99     -17.618 -12.479  41.627  0.00  0.00      K1    
ATOM   1283  CE2 PHE K  99     -19.546 -12.347  42.635  0.00  0.00      K1    
ATOM   1284  HE2 PHE K  99     -19.679 -13.409  42.782  0.00  0.00      K1    
ATOM   1285  C   PHE K  99     -15.165 -11.087  41.878  0.00  0.00      K1    
ATOM   1286  O   PHE K  99     -15.221 -11.851  42.883  0.00  0.00      K1    
ATOM   1287  N   GLY K 100     -14.397 -11.435  40.797  0.00  0.00      K1    
ATOM   1288  HN  GLY K 100     -14.432 -10.907  39.952  0.00  0.00      K1    
ATOM   1289  CA  GLY K 100     -13.678 -12.675  40.741  0.00  0.00      K1    
ATOM   1290  HA1 GLY K 100     -13.826 -13.099  39.759  0.00  0.00      K1    
ATOM   1291  HA2 GLY K 100     -14.125 -13.362  41.444  0.00  0.00      K1    
ATOM   1292  C   GLY K 100     -12.159 -12.541  40.893  0.00  0.00      K1    
ATOM   1293  O   GLY K 100     -11.462 -13.556  40.982  0.00  0.00      K1    
ATOM   1294  N   GLY K 101     -11.563 -11.273  40.996  0.00  0.00      K1    
ATOM   1295  HN  GLY K 101     -12.094 -10.463  40.760  0.00  0.00      K1    
ATOM   1296  CA  GLY K 101     -10.204 -11.020  41.478  0.00  0.00      K1    
ATOM   1297  HA1 GLY K 101      -9.985 -11.956  41.970  0.00  0.00      K1    
ATOM   1298  HA2 GLY K 101     -10.098 -10.193  42.165  0.00  0.00      K1    
ATOM   1299  C   GLY K 101      -9.307 -10.933  40.337  0.00  0.00      K1    
ATOM   1300  O   GLY K 101      -8.108 -11.078  40.395  0.00  0.00      K1    
ATOM   1301  N   GLY K 102      -9.846 -10.546  39.140  0.00  0.00      K1    
ATOM   1302  HN  GLY K 102     -10.791 -10.230  39.162  0.00  0.00      K1    
ATOM   1303  CA  GLY K 102      -9.048 -10.633  37.888  0.00  0.00      K1    
ATOM   1304  HA1 GLY K 102      -8.012 -10.651  38.192  0.00  0.00      K1    
ATOM   1305  HA2 GLY K 102      -9.394  -9.870  37.206  0.00  0.00      K1    
ATOM   1306  C   GLY K 102      -9.155 -11.905  37.108  0.00  0.00      K1    
ATOM   1307  O   GLY K 102      -8.393 -12.162  36.265  0.00  0.00      K1    
ATOM   1308  N   GLY K 103     -10.140 -12.707  37.461  0.00  0.00      K1    
ATOM   1309  HN  GLY K 103     -10.857 -12.495  38.121  0.00  0.00      K1    
ATOM   1310  CA  GLY K 103     -10.306 -14.017  36.959  0.00  0.00      K1    
ATOM   1311  HA1 GLY K 103      -9.520 -14.243  36.254  0.00  0.00      K1    
ATOM   1312  HA2 GLY K 103     -11.311 -14.039  36.565  0.00  0.00      K1    
ATOM   1313  C   GLY K 103      -9.979 -15.019  38.038  0.00  0.00      K1    
ATOM   1314  O   GLY K 103      -9.410 -14.629  39.053  0.00  0.00      K1    
ATOM   1315  N   PHE K 104     -10.440 -16.322  37.921  0.00  0.00      K1    
ATOM   1316  HN  PHE K 104     -10.895 -16.610  37.082  0.00  0.00      K1    
ATOM   1317  CA  PHE K 104     -10.541 -17.342  38.948  0.00  0.00      K1    
ATOM   1318  HA  PHE K 104     -11.239 -16.903  39.645  0.00  0.00      K1    
ATOM   1319  CB  PHE K 104     -11.098 -18.612  38.396  0.00  0.00      K1    
ATOM   1320  HB1 PHE K 104     -10.538 -19.041  37.537  0.00  0.00      K1    
ATOM   1321  HB2 PHE K 104     -11.098 -19.490  39.076  0.00  0.00      K1    
ATOM   1322  CG  PHE K 104     -12.509 -18.304  37.882  0.00  0.00      K1    
ATOM   1323  CD1 PHE K 104     -12.623 -18.064  36.494  0.00  0.00      K1    
ATOM   1324  HD1 PHE K 104     -11.848 -17.886  35.763  0.00  0.00      K1    
ATOM   1325  CE1 PHE K 104     -13.858 -17.915  35.961  0.00  0.00      K1    
ATOM   1326  HE1 PHE K 104     -13.930 -17.775  34.892  0.00  0.00      K1    
ATOM   1327  CZ  PHE K 104     -14.983 -17.872  36.719  0.00  0.00      K1    
ATOM   1328  HZ  PHE K 104     -15.950 -17.786  36.246  0.00  0.00      K1    
ATOM   1329  CD2 PHE K 104     -13.655 -18.303  38.697  0.00  0.00      K1    
ATOM   1330  HD2 PHE K 104     -13.633 -18.519  39.755  0.00  0.00      K1    
ATOM   1331  CE2 PHE K 104     -14.928 -18.028  38.154  0.00  0.00      K1    
ATOM   1332  HE2 PHE K 104     -15.810 -17.991  38.778  0.00  0.00      K1    
ATOM   1333  C   PHE K 104      -9.146 -17.718  39.651  0.00  0.00      K1    
ATOM   1334  O   PHE K 104      -9.094 -17.844  40.833  0.00  0.00      K1    
ATOM   1335  N   GLY K 105      -8.029 -17.766  38.927  0.00  0.00      K1    
ATOM   1336  HN  GLY K 105      -8.192 -17.631  37.952  0.00  0.00      K1    
ATOM   1337  CA  GLY K 105      -6.673 -17.988  39.442  0.00  0.00      K1    
ATOM   1338  HA1 GLY K 105      -6.090 -18.293  38.586  0.00  0.00      K1    
ATOM   1339  HA2 GLY K 105      -6.823 -18.727  40.215  0.00  0.00      K1    
ATOM   1340  C   GLY K 105      -6.120 -16.766  40.068  0.00  0.00      K1    
ATOM   1341  O   GLY K 105      -4.977 -16.702  40.551  0.00  0.00      K1    
ATOM   1342  N   GLY K 106      -6.794 -15.633  40.000  0.00  0.00      K1    
ATOM   1343  HN  GLY K 106      -7.604 -15.607  39.420  0.00  0.00      K1    
ATOM   1344  CA  GLY K 106      -6.425 -14.366  40.580  0.00  0.00      K1    
ATOM   1345  HA1 GLY K 106      -6.801 -13.537  39.999  0.00  0.00      K1    
ATOM   1346  HA2 GLY K 106      -5.364 -14.289  40.770  0.00  0.00      K1    
ATOM   1347  C   GLY K 106      -7.112 -14.010  41.905  0.00  0.00      K1    
ATOM   1348  O   GLY K 106      -6.494 -13.290  42.695  0.00  0.00      K1    
ATOM   1349  N   GLY K 107      -8.172 -14.797  42.177  0.00  0.00      K1    
ATOM   1350  HN  GLY K 107      -8.559 -15.309  41.413  0.00  0.00      K1    
ATOM   1351  CA  GLY K 107      -8.773 -14.683  43.493  0.00  0.00      K1    
ATOM   1352  HA1 GLY K 107      -9.842 -14.580  43.383  0.00  0.00      K1    
ATOM   1353  HA2 GLY K 107      -8.468 -13.827  44.077  0.00  0.00      K1    
ATOM   1354  C   GLY K 107      -8.755 -15.955  44.348  0.00  0.00      K1    
ATOM   1355  O   GLY K 107      -8.899 -15.798  45.591  0.00  0.00      K1    
ATOM   1356  N   GLY K 108      -8.273 -17.052  43.701  0.00  0.00      K1    
ATOM   1357  HN  GLY K 108      -8.324 -17.039  42.706  0.00  0.00      K1    
ATOM   1358  CA  GLY K 108      -7.860 -18.274  44.317  0.00  0.00      K1    
ATOM   1359  HA1 GLY K 108      -8.070 -18.154  45.370  0.00  0.00      K1    
ATOM   1360  HA2 GLY K 108      -6.801 -18.394  44.143  0.00  0.00      K1    
ATOM   1361  C   GLY K 108      -8.669 -19.489  44.006  0.00  0.00      K1    
ATOM   1362  O   GLY K 108      -8.665 -20.504  44.646  0.00  0.00      K1    
ATOM   1363  N   PHE K 109      -9.443 -19.511  42.903  0.00  0.00      K1    
ATOM   1364  HN  PHE K 109      -9.591 -18.770  42.252  0.00  0.00      K1    
ATOM   1365  CA  PHE K 109     -10.185 -20.684  42.539  0.00  0.00      K1    
ATOM   1366  HA  PHE K 109     -10.456 -21.222  43.436  0.00  0.00      K1    
ATOM   1367  CB  PHE K 109     -11.494 -20.221  41.864  0.00  0.00      K1    
ATOM   1368  HB1 PHE K 109     -11.345 -19.372  41.164  0.00  0.00      K1    
ATOM   1369  HB2 PHE K 109     -12.091 -21.024  41.381  0.00  0.00      K1    
ATOM   1370  CG  PHE K 109     -12.279 -19.651  42.990  0.00  0.00      K1    
ATOM   1371  CD1 PHE K 109     -12.853 -20.607  43.924  0.00  0.00      K1    
ATOM   1372  HD1 PHE K 109     -12.776 -21.642  43.623  0.00  0.00      K1    
ATOM   1373  CE1 PHE K 109     -13.586 -20.164  45.046  0.00  0.00      K1    
ATOM   1374  HE1 PHE K 109     -14.010 -20.886  45.728  0.00  0.00      K1    
ATOM   1375  CZ  PHE K 109     -13.770 -18.785  45.302  0.00  0.00      K1    
ATOM   1376  HZ  PHE K 109     -14.280 -18.451  46.193  0.00  0.00      K1    
ATOM   1377  CD2 PHE K 109     -12.404 -18.264  43.282  0.00  0.00      K1    
ATOM   1378  HD2 PHE K 109     -11.899 -17.593  42.603  0.00  0.00      K1    
ATOM   1379  CE2 PHE K 109     -13.108 -17.880  44.398  0.00  0.00      K1    
ATOM   1380  HE2 PHE K 109     -13.146 -16.835  44.669  0.00  0.00      K1    
ATOM   1381  C   PHE K 109      -9.538 -21.655  41.534  0.00  0.00      K1    
ATOM   1382  O   PHE K 109      -9.971 -22.841  41.589  0.00  0.00      K1    
ATOM   1383  N   GLY K 110      -8.544 -21.327  40.717  0.00  0.00      K1    
ATOM   1384  HN  GLY K 110      -8.272 -20.368  40.701  0.00  0.00      K1    
ATOM   1385  CA  GLY K 110      -8.172 -22.121  39.637  0.00  0.00      K1    
ATOM   1386  HA1 GLY K 110      -7.593 -21.398  39.082  0.00  0.00      K1    
ATOM   1387  HA2 GLY K 110      -9.089 -22.297  39.094  0.00  0.00      K1    
ATOM   1388  C   GLY K 110      -7.386 -23.303  39.924  0.00  0.00      K1    
ATOM   1389  O   GLY K 110      -7.099 -23.645  41.071  0.00  0.00      K1    
ATOM   1390  N   GLY K 111      -6.765 -23.900  38.937  0.00  0.00      K1    
ATOM   1391  HN  GLY K 111      -7.007 -23.636  38.007  0.00  0.00      K1    
ATOM   1392  CA  GLY K 111      -5.900 -25.057  39.083  0.00  0.00      K1    
ATOM   1393  HA1 GLY K 111      -5.894 -25.613  38.157  0.00  0.00      K1    
ATOM   1394  HA2 GLY K 111      -6.263 -25.808  39.769  0.00  0.00      K1    
ATOM   1395  C   GLY K 111      -4.455 -24.839  39.559  0.00  0.00      K1    
ATOM   1396  O   GLY K 111      -3.568 -25.721  39.585  0.00  0.00      K1    
ATOM   1397  N   GLY K 112      -4.269 -23.539  39.870  0.00  0.00      K1    
ATOM   1398  HN  GLY K 112      -5.027 -22.941  39.620  0.00  0.00      K1    
ATOM   1399  CA  GLY K 112      -3.008 -22.880  40.344  0.00  0.00      K1    
ATOM   1400  HA1 GLY K 112      -3.050 -21.894  39.906  0.00  0.00      K1    
ATOM   1401  HA2 GLY K 112      -2.191 -23.561  40.157  0.00  0.00      K1    
ATOM   1402  C   GLY K 112      -3.052 -22.726  41.911  0.00  0.00      K1    
ATOM   1403  O   GLY K 112      -2.124 -22.334  42.576  0.00  0.00      K1    
ATOM   1404  N   GLY K 113      -4.184 -23.117  42.538  0.00  0.00      K1    
ATOM   1405  HN  GLY K 113      -4.923 -23.415  41.938  0.00  0.00      K1    
ATOM   1406  CA  GLY K 113      -4.468 -23.086  43.986  0.00  0.00      K1    
ATOM   1407  HA1 GLY K 113      -5.437 -22.611  44.027  0.00  0.00      K1    
ATOM   1408  HA2 GLY K 113      -3.712 -22.535  44.526  0.00  0.00      K1    
ATOM   1409  C   GLY K 113      -4.520 -24.477  44.571  0.00  0.00      K1    
ATOM   1410  O   GLY K 113      -4.450 -25.472  43.799  0.00  0.00      K1    
ATOM   1411  N   ILE K 114      -4.548 -24.546  45.992  0.00  0.00      K1    
ATOM   1412  HN  ILE K 114      -4.641 -23.742  46.574  0.00  0.00      K1    
ATOM   1413  CA  ILE K 114      -4.493 -25.749  46.724  0.00  0.00      K1    
ATOM   1414  HA  ILE K 114      -3.655 -26.343  46.390  0.00  0.00      K1    
ATOM   1415  CB  ILE K 114      -4.193 -25.492  48.236  0.00  0.00      K1    
ATOM   1416  HB  ILE K 114      -4.081 -26.491  48.708  0.00  0.00      K1    
ATOM   1417  CG2 ILE K 114      -2.906 -24.766  48.376  0.00  0.00      K1    
ATOM   1418 HG21 ILE K 114      -2.155 -25.146  47.651  0.00  0.00      K1    
ATOM   1419 HG22 ILE K 114      -2.989 -23.711  48.037  0.00  0.00      K1    
ATOM   1420 HG23 ILE K 114      -2.556 -24.562  49.410  0.00  0.00      K1    
ATOM   1421  CG1 ILE K 114      -5.343 -24.698  48.964  0.00  0.00      K1    
ATOM   1422 HG11 ILE K 114      -5.401 -23.676  48.532  0.00  0.00      K1    
ATOM   1423 HG12 ILE K 114      -6.337 -25.146  48.750  0.00  0.00      K1    
ATOM   1424  CD  ILE K 114      -5.147 -24.567  50.425  0.00  0.00      K1    
ATOM   1425  HD1 ILE K 114      -4.369 -23.796  50.613  0.00  0.00      K1    
ATOM   1426  HD2 ILE K 114      -6.094 -24.427  50.989  0.00  0.00      K1    
ATOM   1427  HD3 ILE K 114      -4.644 -25.373  51.001  0.00  0.00      K1    
ATOM   1428  C   ILE K 114      -5.733 -26.646  46.381  0.00  0.00      K1    
ATOM   1429  O   ILE K 114      -6.708 -26.236  45.787  0.00  0.00      K1    
ATOM   1430  N   GLY K 115      -5.565 -27.938  46.769  0.00  0.00      K1    
ATOM   1431  HN  GLY K 115      -4.736 -28.297  47.190  0.00  0.00      K1    
ATOM   1432  CA  GLY K 115      -6.597 -29.046  46.623  0.00  0.00      K1    
ATOM   1433  HA1 GLY K 115      -7.551 -28.711  47.003  0.00  0.00      K1    
ATOM   1434  HA2 GLY K 115      -6.324 -29.839  47.303  0.00  0.00      K1    
ATOM   1435  C   GLY K 115      -6.716 -29.472  45.145  0.00  0.00      K1    
ATOM   1436  O   GLY K 115      -7.519 -30.258  44.763  0.00  0.00      K1    
ATOM   1437  N   GLY K 116      -5.852 -28.864  44.292  0.00  0.00      K1    
ATOM   1438  HN  GLY K 116      -5.221 -28.230  44.732  0.00  0.00      K1    
ATOM   1439  CA  GLY K 116      -5.688 -29.025  42.845  0.00  0.00      K1    
ATOM   1440  HA1 GLY K 116      -5.794 -30.071  42.598  0.00  0.00      K1    
ATOM   1441  HA2 GLY K 116      -4.655 -28.783  42.645  0.00  0.00      K1    
ATOM   1442  C   GLY K 116      -6.637 -28.235  41.932  0.00  0.00      K1    
ATOM   1443  O   GLY K 116      -7.000 -28.653  40.817  0.00  0.00      K1    
ATOM   1444  N   GLY K 117      -7.346 -27.311  42.555  0.00  0.00      K1    
ATOM   1445  HN  GLY K 117      -7.242 -27.046  43.510  0.00  0.00      K1    
ATOM   1446  CA  GLY K 117      -8.289 -26.431  41.826  0.00  0.00      K1    
ATOM   1447  HA1 GLY K 117      -7.934 -26.372  40.807  0.00  0.00      K1    
ATOM   1448  HA2 GLY K 117      -8.435 -25.463  42.284  0.00  0.00      K1    
ATOM   1449  C   GLY K 117      -9.650 -27.001  41.759  0.00  0.00      K1    
ATOM   1450  O   GLY K 117     -10.599 -26.364  41.236  0.00  0.00      K1    
ATOM   1451  N   GLY K 118      -9.893 -28.272  42.230  0.00  0.00      K1    
ATOM   1452  HN  GLY K 118      -9.195 -28.853  42.641  0.00  0.00      K1    
ATOM   1453  CA  GLY K 118     -11.230 -28.885  42.260  0.00  0.00      K1    
ATOM   1454  HA1 GLY K 118     -11.131 -29.839  42.756  0.00  0.00      K1    
ATOM   1455  HA2 GLY K 118     -11.580 -28.870  41.238  0.00  0.00      K1    
ATOM   1456  C   GLY K 118     -12.266 -28.104  43.044  0.00  0.00      K1    
ATOM   1457  O   GLY K 118     -13.504 -28.312  42.868  0.00  0.00      K1    
ATOM   1458  N   PHE K 119     -11.788 -27.271  43.999  0.00  0.00      K1    
ATOM   1459  HN  PHE K 119     -10.802 -27.321  44.143  0.00  0.00      K1    
ATOM   1460  CA  PHE K 119     -12.541 -26.427  44.924  0.00  0.00      K1    
ATOM   1461  HA  PHE K 119     -13.137 -27.139  45.475  0.00  0.00      K1    
ATOM   1462  CB  PHE K 119     -11.643 -25.640  45.813  0.00  0.00      K1    
ATOM   1463  HB1 PHE K 119     -10.921 -25.060  45.200  0.00  0.00      K1    
ATOM   1464  HB2 PHE K 119     -12.231 -24.983  46.489  0.00  0.00      K1    
ATOM   1465  CG  PHE K 119     -10.865 -26.491  46.771  0.00  0.00      K1    
ATOM   1466  CD1 PHE K 119     -11.159 -27.799  47.178  0.00  0.00      K1    
ATOM   1467  HD1 PHE K 119     -11.952 -28.428  46.800  0.00  0.00      K1    
ATOM   1468  CE1 PHE K 119     -10.483 -28.449  48.188  0.00  0.00      K1    
ATOM   1469  HE1 PHE K 119     -10.716 -29.479  48.414  0.00  0.00      K1    
ATOM   1470  CZ  PHE K 119      -9.443 -27.793  48.854  0.00  0.00      K1    
ATOM   1471  HZ  PHE K 119      -8.856 -28.327  49.588  0.00  0.00      K1    
ATOM   1472  CD2 PHE K 119      -9.731 -25.904  47.348  0.00  0.00      K1    
ATOM   1473  HD2 PHE K 119      -9.487 -24.903  47.023  0.00  0.00      K1    
ATOM   1474  CE2 PHE K 119      -9.068 -26.542  48.396  0.00  0.00      K1    
ATOM   1475  HE2 PHE K 119      -8.201 -26.070  48.834  0.00  0.00      K1    
ATOM   1476  C   PHE K 119     -13.525 -25.444  44.108  0.00  0.00      K1    
ATOM   1477  O   PHE K 119     -14.716 -25.311  44.454  0.00  0.00      K1    
ATOM   1478  N   GLY K 120     -13.072 -24.831  43.008  0.00  0.00      K1    
ATOM   1479  HN  GLY K 120     -12.099 -24.947  42.822  0.00  0.00      K1    
ATOM   1480  CA  GLY K 120     -13.903 -23.866  42.169  0.00  0.00      K1    
ATOM   1481  HA1 GLY K 120     -13.228 -23.154  41.718  0.00  0.00      K1    
ATOM   1482  HA2 GLY K 120     -14.615 -23.328  42.777  0.00  0.00      K1    
ATOM   1483  C   GLY K 120     -14.660 -24.648  41.035  0.00  0.00      K1    
ATOM   1484  O   GLY K 120     -15.625 -24.123  40.453  0.00  0.00      K1    
ATOM   1485  N   GLY K 121     -14.272 -25.929  40.780  0.00  0.00      K1    
ATOM   1486  HN  GLY K 121     -13.523 -26.333  41.300  0.00  0.00      K1    
ATOM   1487  CA  GLY K 121     -14.859 -26.784  39.803  0.00  0.00      K1    
ATOM   1488  HA1 GLY K 121     -15.889 -26.642  39.511  0.00  0.00      K1    
ATOM   1489  HA2 GLY K 121     -14.703 -27.813  40.089  0.00  0.00      K1    
ATOM   1490  C   GLY K 121     -14.008 -26.843  38.571  0.00  0.00      K1    
ATOM   1491  O   GLY K 121     -14.364 -27.485  37.585  0.00  0.00      K1    
ATOM   1492  N   PHE K 122     -12.798 -26.145  38.572  0.00  0.00      K1    
ATOM   1493  HN  PHE K 122     -12.610 -25.601  39.386  0.00  0.00      K1    
ATOM   1494  CA  PHE K 122     -12.112 -25.925  37.359  0.00  0.00      K1    
ATOM   1495  HA  PHE K 122     -12.861 -25.899  36.580  0.00  0.00      K1    
ATOM   1496  CB  PHE K 122     -11.466 -24.476  37.245  0.00  0.00      K1    
ATOM   1497  HB1 PHE K 122     -10.646 -24.378  37.988  0.00  0.00      K1    
ATOM   1498  HB2 PHE K 122     -11.171 -24.316  36.186  0.00  0.00      K1    
ATOM   1499  CG  PHE K 122     -12.628 -23.580  37.514  0.00  0.00      K1    
ATOM   1500  CD1 PHE K 122     -13.858 -23.569  36.743  0.00  0.00      K1    
ATOM   1501  HD1 PHE K 122     -13.922 -24.180  35.854  0.00  0.00      K1    
ATOM   1502  CE1 PHE K 122     -14.926 -22.674  37.006  0.00  0.00      K1    
ATOM   1503  HE1 PHE K 122     -15.866 -22.750  36.479  0.00  0.00      K1    
ATOM   1504  CZ  PHE K 122     -14.909 -21.829  38.165  0.00  0.00      K1    
ATOM   1505  HZ  PHE K 122     -15.729 -21.155  38.364  0.00  0.00      K1    
ATOM   1506  CD2 PHE K 122     -12.642 -22.623  38.570  0.00  0.00      K1    
ATOM   1507  HD2 PHE K 122     -11.707 -22.412  39.066  0.00  0.00      K1    
ATOM   1508  CE2 PHE K 122     -13.710 -21.758  38.887  0.00  0.00      K1    
ATOM   1509  HE2 PHE K 122     -13.498 -21.182  39.775  0.00  0.00      K1    
ATOM   1510  C   PHE K 122     -11.174 -27.073  37.184  0.00  0.00      K1    
ATOM   1511  O   PHE K 122     -10.701 -27.312  36.104  0.00  0.00      K1    
ATOM   1512  N   GLY K 123     -11.008 -27.854  38.253  0.00  0.00      K1    
ATOM   1513  HN  GLY K 123     -11.446 -27.618  39.117  0.00  0.00      K1    
ATOM   1514  CA  GLY K 123     -10.002 -28.961  38.192  0.00  0.00      K1    
ATOM   1515  HA1 GLY K 123      -9.913 -29.269  39.223  0.00  0.00      K1    
ATOM   1516  HA2 GLY K 123      -9.040 -28.541  37.937  0.00  0.00      K1    
ATOM   1517  C   GLY K 123     -10.394 -30.145  37.348  0.00  0.00      K1    
ATOM   1518  O   GLY K 123      -9.613 -31.080  37.216  0.00  0.00      K1    
ATOM   1519  N   SER K 124     -11.638 -30.140  36.751  0.00  0.00      K1    
ATOM   1520  HN  SER K 124     -12.161 -29.300  36.872  0.00  0.00      K1    
ATOM   1521  CA  SER K 124     -12.103 -31.263  35.895  0.00  0.00      K1    
ATOM   1522  HA  SER K 124     -11.651 -32.217  36.120  0.00  0.00      K1    
ATOM   1523  CB  SER K 124     -13.626 -31.378  35.991  0.00  0.00      K1    
ATOM   1524  HB1 SER K 124     -14.057 -30.354  35.964  0.00  0.00      K1    
ATOM   1525  HB2 SER K 124     -13.964 -31.990  35.128  0.00  0.00      K1    
ATOM   1526  OG  SER K 124     -14.101 -32.017  37.143  0.00  0.00      K1    
ATOM   1527  HG1 SER K 124     -15.055 -32.023  37.037  0.00  0.00      K1    
ATOM   1528  C   SER K 124     -11.879 -30.856  34.435  0.00  0.00      K1    
ATOM   1529  O   SER K 124     -12.242 -31.534  33.554  0.00  0.00      K1    
ATOM   1530  N   GLY K 125     -11.336 -29.702  34.131  0.00  0.00      K1    
ATOM   1531  HN  GLY K 125     -10.960 -29.133  34.859  0.00  0.00      K1    
ATOM   1532  CA  GLY K 125     -11.212 -29.191  32.745  0.00  0.00      K1    
ATOM   1533  HA1 GLY K 125     -11.379 -29.959  32.004  0.00  0.00      K1    
ATOM   1534  HA2 GLY K 125     -10.275 -28.658  32.678  0.00  0.00      K1    
ATOM   1535  C   GLY K 125     -12.246 -28.259  32.369  0.00  0.00      K1    
ATOM   1536  O   GLY K 125     -12.148 -27.856  31.250  0.00  0.00      K1    
ATOM   1537  N   GLY K 126     -13.288 -27.995  33.177  0.00  0.00      K1    
ATOM   1538  HN  GLY K 126     -13.267 -28.213  34.150  0.00  0.00      K1    
ATOM   1539  CA  GLY K 126     -14.249 -26.936  32.855  0.00  0.00      K1    
ATOM   1540  HA1 GLY K 126     -13.891 -26.120  32.244  0.00  0.00      K1    
ATOM   1541  HA2 GLY K 126     -14.646 -26.517  33.768  0.00  0.00      K1    
ATOM   1542  C   GLY K 126     -15.409 -27.390  32.026  0.00  0.00      K1    
ATOM   1543  O   GLY K 126     -16.179 -26.541  31.675  0.00  0.00      K1    
ATOM   1544  N   GLY K 127     -15.426 -28.717  31.597  0.00  0.00      K1    
ATOM   1545  HN  GLY K 127     -14.995 -29.502  32.035  0.00  0.00      K1    
ATOM   1546  CA  GLY K 127     -16.395 -29.064  30.538  0.00  0.00      K1    
ATOM   1547  HA1 GLY K 127     -17.306 -28.510  30.714  0.00  0.00      K1    
ATOM   1548  HA2 GLY K 127     -16.546 -30.126  30.665  0.00  0.00      K1    
ATOM   1549  C   GLY K 127     -16.011 -28.928  29.075  0.00  0.00      K1    
ATOM   1550  O   GLY K 127     -16.799 -28.955  28.175  0.00  0.00      K1    
ATOM   1551  N   GLY K 128     -14.650 -28.808  28.917  0.00  0.00      K1    
ATOM   1552  HN  GLY K 128     -14.042 -28.874  29.704  0.00  0.00      K1    
ATOM   1553  CA  GLY K 128     -13.945 -28.827  27.693  0.00  0.00      K1    
ATOM   1554  HA1 GLY K 128     -14.584 -29.298  26.960  0.00  0.00      K1    
ATOM   1555  HA2 GLY K 128     -13.027 -29.329  27.961  0.00  0.00      K1    
ATOM   1556  C   GLY K 128     -13.514 -27.401  27.356  0.00  0.00      K1    
ATOM   1557  O   GLY K 128     -12.855 -27.211  26.317  0.00  0.00      K1    
ATOM   1558  N   PHE K 129     -13.901 -26.378  28.107  0.00  0.00      K1    
ATOM   1559  HN  PHE K 129     -14.560 -26.484  28.847  0.00  0.00      K1    
ATOM   1560  CA  PHE K 129     -13.666 -24.962  27.782  0.00  0.00      K1    
ATOM   1561  HA  PHE K 129     -13.744 -24.783  26.720  0.00  0.00      K1    
ATOM   1562  CB  PHE K 129     -14.739 -24.079  28.471  0.00  0.00      K1    
ATOM   1563  HB1 PHE K 129     -14.827 -24.485  29.502  0.00  0.00      K1    
ATOM   1564  HB2 PHE K 129     -14.376 -23.030  28.522  0.00  0.00      K1    
ATOM   1565  CG  PHE K 129     -16.111 -24.187  27.938  0.00  0.00      K1    
ATOM   1566  CD1 PHE K 129     -16.766 -22.991  27.509  0.00  0.00      K1    
ATOM   1567  HD1 PHE K 129     -16.298 -22.038  27.706  0.00  0.00      K1    
ATOM   1568  CE1 PHE K 129     -18.051 -23.006  26.979  0.00  0.00      K1    
ATOM   1569  HE1 PHE K 129     -18.601 -22.089  26.825  0.00  0.00      K1    
ATOM   1570  CZ  PHE K 129     -18.821 -24.174  26.884  0.00  0.00      K1    
ATOM   1571  HZ  PHE K 129     -19.833 -24.006  26.546  0.00  0.00      K1    
ATOM   1572  CD2 PHE K 129     -16.936 -25.375  27.854  0.00  0.00      K1    
ATOM   1573  HD2 PHE K 129     -16.480 -26.239  28.316  0.00  0.00      K1    
ATOM   1574  CE2 PHE K 129     -18.315 -25.342  27.371  0.00  0.00      K1    
ATOM   1575  HE2 PHE K 129     -18.971 -26.165  27.611  0.00  0.00      K1    
ATOM   1576  C   PHE K 129     -12.315 -24.605  28.336  0.00  0.00      K1    
ATOM   1577  O   PHE K 129     -11.765 -23.551  27.916  0.00  0.00      K1    
ATOM   1578  N   GLY K 130     -11.631 -25.430  29.247  0.00  0.00      K1    
ATOM   1579  HN  GLY K 130     -12.126 -26.242  29.548  0.00  0.00      K1    
ATOM   1580  CA  GLY K 130     -10.362 -25.046  29.884  0.00  0.00      K1    
ATOM   1581  HA1 GLY K 130     -10.591 -25.010  30.939  0.00  0.00      K1    
ATOM   1582  HA2 GLY K 130     -10.120 -24.091  29.441  0.00  0.00      K1    
ATOM   1583  C   GLY K 130      -9.190 -25.896  29.626  0.00  0.00      K1    
ATOM   1584  O   GLY K 130      -8.071 -25.326  29.567  0.00  0.00      K1    
ATOM   1585  N   GLY K 131      -9.290 -27.153  29.307  0.00  0.00      K1    
ATOM   1586  HN  GLY K 131     -10.140 -27.661  29.196  0.00  0.00      K1    
ATOM   1587  CA  GLY K 131      -8.110 -27.983  28.830  0.00  0.00      K1    
ATOM   1588  HA1 GLY K 131      -7.469 -27.400  28.185  0.00  0.00      K1    
ATOM   1589  HA2 GLY K 131      -8.548 -28.728  28.183  0.00  0.00      K1    
ATOM   1590  C   GLY K 131      -7.441 -28.602  30.068  0.00  0.00      K1    
ATOM   1591  O   GLY K 131      -6.502 -29.323  29.860  0.00  0.00      K1    
ATOM   1592  N   GLY K 132      -7.873 -28.327  31.317  0.00  0.00      K1    
ATOM   1593  HN  GLY K 132      -8.556 -27.601  31.296  0.00  0.00      K1    
ATOM   1594  CA  GLY K 132      -7.155 -28.871  32.522  0.00  0.00      K1    
ATOM   1595  HA1 GLY K 132      -6.165 -29.202  32.244  0.00  0.00      K1    
ATOM   1596  HA2 GLY K 132      -7.833 -29.527  33.048  0.00  0.00      K1    
ATOM   1597  C   GLY K 132      -6.791 -27.721  33.516  0.00  0.00      K1    
ATOM   1598  O   GLY K 132      -7.080 -26.551  33.369  0.00  0.00      K1    
ATOM   1599  N   GLY K 133      -6.107 -28.111  34.573  0.00  0.00      K1    
ATOM   1600  HN  GLY K 133      -5.787 -29.053  34.647  0.00  0.00      K1    
ATOM   1601  CA  GLY K 133      -5.713 -27.238  35.680  0.00  0.00      K1    
ATOM   1602  HA1 GLY K 133      -5.271 -27.820  36.476  0.00  0.00      K1    
ATOM   1603  HA2 GLY K 133      -6.595 -26.747  36.063  0.00  0.00      K1    
ATOM   1604  C   GLY K 133      -4.517 -26.293  35.261  0.00  0.00      K1    
ATOM   1605  O   GLY K 133      -4.319 -25.309  36.003  0.00  0.00      K1    
ATOM   1606  N   PHE K 134      -3.767 -26.468  34.168  0.00  0.00      K1    
ATOM   1607  HN  PHE K 134      -4.013 -27.238  33.585  0.00  0.00      K1    
ATOM   1608  CA  PHE K 134      -2.470 -25.790  33.933  0.00  0.00      K1    
ATOM   1609  HA  PHE K 134      -2.031 -25.449  34.859  0.00  0.00      K1    
ATOM   1610  CB  PHE K 134      -1.501 -26.842  33.127  0.00  0.00      K1    
ATOM   1611  HB1 PHE K 134      -2.247 -27.479  32.607  0.00  0.00      K1    
ATOM   1612  HB2 PHE K 134      -0.904 -26.239  32.410  0.00  0.00      K1    
ATOM   1613  CG  PHE K 134      -0.708 -27.667  34.009  0.00  0.00      K1    
ATOM   1614  CD1 PHE K 134      -1.128 -28.069  35.307  0.00  0.00      K1    
ATOM   1615  HD1 PHE K 134      -2.102 -27.839  35.713  0.00  0.00      K1    
ATOM   1616  CE1 PHE K 134      -0.378 -29.053  35.980  0.00  0.00      K1    
ATOM   1617  HE1 PHE K 134      -0.752 -29.518  36.881  0.00  0.00      K1    
ATOM   1618  CZ  PHE K 134       0.787 -29.584  35.481  0.00  0.00      K1    
ATOM   1619  HZ  PHE K 134       1.272 -30.415  35.970  0.00  0.00      K1    
ATOM   1620  CD2 PHE K 134       0.460 -28.245  33.475  0.00  0.00      K1    
ATOM   1621  HD2 PHE K 134       0.805 -28.001  32.481  0.00  0.00      K1    
ATOM   1622  CE2 PHE K 134       1.177 -29.227  34.214  0.00  0.00      K1    
ATOM   1623  HE2 PHE K 134       1.892 -29.781  33.624  0.00  0.00      K1    
ATOM   1624  C   PHE K 134      -2.755 -24.486  33.096  0.00  0.00      K1    
ATOM   1625  O   PHE K 134      -1.811 -23.806  32.755  0.00  0.00      K1    
ATOM   1626  N   GLY K 135      -4.034 -24.195  32.714  0.00  0.00      K1    
ATOM   1627  HN  GLY K 135      -4.760 -24.816  32.999  0.00  0.00      K1    
ATOM   1628  CA  GLY K 135      -4.435 -22.941  32.026  0.00  0.00      K1    
ATOM   1629  HA1 GLY K 135      -4.247 -22.039  32.590  0.00  0.00      K1    
ATOM   1630  HA2 GLY K 135      -5.505 -22.984  31.881  0.00  0.00      K1    
ATOM   1631  C   GLY K 135      -3.805 -22.855  30.641  0.00  0.00      K1    
ATOM   1632  O   GLY K 135      -3.137 -23.758  30.201  0.00  0.00      K1    
ATOM   1633  N   GLY K 136      -4.051 -21.756  29.948  0.00  0.00      K1    
ATOM   1634  HN  GLY K 136      -4.448 -20.964  30.404  0.00  0.00      K1    
ATOM   1635  CA  GLY K 136      -3.438 -21.537  28.619  0.00  0.00      K1    
ATOM   1636  HA1 GLY K 136      -2.364 -21.573  28.516  0.00  0.00      K1    
ATOM   1637  HA2 GLY K 136      -3.785 -20.559  28.320  0.00  0.00      K1    
ATOM   1638  C   GLY K 136      -3.977 -22.482  27.527  0.00  0.00      K1    
ATOM   1639  O   GLY K 136      -3.317 -22.597  26.487  0.00  0.00      K1    
ATOM   1640  N   GLY K 137      -5.117 -23.208  27.833  0.00  0.00      K1    
ATOM   1641  HN  GLY K 137      -5.605 -23.069  28.692  0.00  0.00      K1    
ATOM   1642  CA  GLY K 137      -5.612 -24.223  26.998  0.00  0.00      K1    
ATOM   1643  HA1 GLY K 137      -5.434 -24.170  25.934  0.00  0.00      K1    
ATOM   1644  HA2 GLY K 137      -6.683 -24.287  27.120  0.00  0.00      K1    
ATOM   1645  C   GLY K 137      -5.075 -25.579  27.437  0.00  0.00      K1    
ATOM   1646  O   GLY K 137      -5.381 -26.618  26.808  0.00  0.00      K1    
ATOM   1647  N   GLY K 138      -4.409 -25.646  28.544  0.00  0.00      K1    
ATOM   1648  HN  GLY K 138      -4.314 -24.788  29.043  0.00  0.00      K1    
ATOM   1649  CA  GLY K 138      -3.680 -26.761  29.140  0.00  0.00      K1    
ATOM   1650  HA1 GLY K 138      -4.066 -27.641  28.646  0.00  0.00      K1    
ATOM   1651  HA2 GLY K 138      -3.751 -26.699  30.216  0.00  0.00      K1    
ATOM   1652  C   GLY K 138      -2.217 -26.877  28.795  0.00  0.00      K1    
ATOM   1653  O   GLY K 138      -1.472 -27.814  29.239  0.00  0.00      K1    
ATOM   1654  N   TYR K 139      -1.652 -25.925  28.049  0.00  0.00      K1    
ATOM   1655  HN  TYR K 139      -2.341 -25.300  27.690  0.00  0.00      K1    
ATOM   1656  CA  TYR K 139      -0.330 -25.839  27.551  0.00  0.00      K1    
ATOM   1657  HA  TYR K 139       0.230 -26.673  27.949  0.00  0.00      K1    
ATOM   1658  CB  TYR K 139      -0.306 -25.956  26.011  0.00  0.00      K1    
ATOM   1659  HB1 TYR K 139      -0.994 -25.207  25.563  0.00  0.00      K1    
ATOM   1660  HB2 TYR K 139       0.725 -25.803  25.626  0.00  0.00      K1    
ATOM   1661  CG  TYR K 139      -0.801 -27.302  25.512  0.00  0.00      K1    
ATOM   1662  CD1 TYR K 139      -0.266 -28.481  26.053  0.00  0.00      K1    
ATOM   1663  HD1 TYR K 139       0.521 -28.366  26.783  0.00  0.00      K1    
ATOM   1664  CE1 TYR K 139      -0.698 -29.718  25.603  0.00  0.00      K1    
ATOM   1665  HE1 TYR K 139      -0.450 -30.581  26.203  0.00  0.00      K1    
ATOM   1666  CZ  TYR K 139      -1.574 -29.810  24.533  0.00  0.00      K1    
ATOM   1667  OH  TYR K 139      -2.020 -31.001  23.984  0.00  0.00      K1    
ATOM   1668  HH  TYR K 139      -2.346 -30.825  23.099  0.00  0.00      K1    
ATOM   1669  CD2 TYR K 139      -1.822 -27.340  24.555  0.00  0.00      K1    
ATOM   1670  HD2 TYR K 139      -2.195 -26.411  24.151  0.00  0.00      K1    
ATOM   1671  CE2 TYR K 139      -2.155 -28.609  24.006  0.00  0.00      K1    
ATOM   1672  HE2 TYR K 139      -2.852 -28.643  23.182  0.00  0.00      K1    
ATOM   1673  C   TYR K 139       0.322 -24.558  28.045  0.00  0.00      K1    
ATOM   1674  O   TYR K 139       1.317 -24.041  27.517  0.00  0.00      K1    
ATOM   1675  N   GLY K 140      -0.210 -24.000  29.195  0.00  0.00      K1    
ATOM   1676  HN  GLY K 140      -1.094 -24.352  29.492  0.00  0.00      K1    
ATOM   1677  CA  GLY K 140       0.351 -22.921  29.938  0.00  0.00      K1    
ATOM   1678  HA1 GLY K 140      -0.442 -22.420  30.472  0.00  0.00      K1    
ATOM   1679  HA2 GLY K 140       0.806 -22.276  29.201  0.00  0.00      K1    
ATOM   1680  C   GLY K 140       1.342 -23.308  31.001  0.00  0.00      K1    
ATOM   1681  O   GLY K 140       1.921 -22.332  31.499  0.00  0.00      K1    
ATOM   1682  N   GLY K 141       1.525 -24.568  31.350  0.00  0.00      K1    
ATOM   1683  HN  GLY K 141       0.918 -25.302  31.058  0.00  0.00      K1    
ATOM   1684  CA  GLY K 141       2.656 -25.116  32.115  0.00  0.00      K1    
ATOM   1685  HA1 GLY K 141       2.413 -26.168  32.081  0.00  0.00      K1    
ATOM   1686  HA2 GLY K 141       2.665 -24.763  33.135  0.00  0.00      K1    
ATOM   1687  C   GLY K 141       4.006 -24.820  31.598  0.00  0.00      K1    
ATOM   1688  O   GLY K 141       4.201 -24.598  30.399  0.00  0.00      K1    
ATOM   1689  N   GLY K 142       5.077 -24.905  32.386  0.00  0.00      K1    
ATOM   1690  HN  GLY K 142       5.121 -25.450  33.219  0.00  0.00      K1    
ATOM   1691  CA  GLY K 142       6.372 -24.392  32.114  0.00  0.00      K1    
ATOM   1692  HA1 GLY K 142       6.934 -24.546  33.023  0.00  0.00      K1    
ATOM   1693  HA2 GLY K 142       6.296 -23.369  31.776  0.00  0.00      K1    
ATOM   1694  C   GLY K 142       7.106 -25.174  31.010  0.00  0.00      K1    
ATOM   1695  O   GLY K 142       8.011 -24.623  30.390  0.00  0.00      K1    
ATOM   1696  N   TYR K 143       6.697 -26.400  30.752  0.00  0.00      K1    
ATOM   1697  HN  TYR K 143       5.955 -26.735  31.328  0.00  0.00      K1    
ATOM   1698  CA  TYR K 143       6.977 -27.418  29.722  0.00  0.00      K1    
ATOM   1699  HA  TYR K 143       8.003 -27.743  29.816  0.00  0.00      K1    
ATOM   1700  CB  TYR K 143       6.220 -28.700  29.975  0.00  0.00      K1    
ATOM   1701  HB1 TYR K 143       6.568 -29.129  30.939  0.00  0.00      K1    
ATOM   1702  HB2 TYR K 143       5.140 -28.439  29.976  0.00  0.00      K1    
ATOM   1703  CG  TYR K 143       6.411 -29.733  28.949  0.00  0.00      K1    
ATOM   1704  CD1 TYR K 143       7.637 -30.123  28.525  0.00  0.00      K1    
ATOM   1705  HD1 TYR K 143       8.531 -29.688  28.948  0.00  0.00      K1    
ATOM   1706  CE1 TYR K 143       7.790 -31.132  27.568  0.00  0.00      K1    
ATOM   1707  HE1 TYR K 143       8.787 -31.373  27.231  0.00  0.00      K1    
ATOM   1708  CZ  TYR K 143       6.736 -31.924  27.240  0.00  0.00      K1    
ATOM   1709  OH  TYR K 143       6.958 -33.025  26.392  0.00  0.00      K1    
ATOM   1710  HH  TYR K 143       7.878 -32.950  26.128  0.00  0.00      K1    
ATOM   1711  CD2 TYR K 143       5.292 -30.562  28.647  0.00  0.00      K1    
ATOM   1712  HD2 TYR K 143       4.289 -30.299  28.947  0.00  0.00      K1    
ATOM   1713  CE2 TYR K 143       5.479 -31.679  27.787  0.00  0.00      K1    
ATOM   1714  HE2 TYR K 143       4.603 -32.267  27.555  0.00  0.00      K1    
ATOM   1715  C   TYR K 143       6.666 -26.808  28.381  0.00  0.00      K1    
ATOM   1716  O   TYR K 143       7.510 -26.705  27.448  0.00  0.00      K1    
ATOM   1717  N   GLY K 144       5.350 -26.250  28.204  0.00  0.00      K1    
ATOM   1718  HN  GLY K 144       4.790 -26.368  29.020  0.00  0.00      K1    
ATOM   1719  CA  GLY K 144       4.745 -25.630  26.964  0.00  0.00      K1    
ATOM   1720  HA1 GLY K 144       3.870 -25.065  27.250  0.00  0.00      K1    
ATOM   1721  HA2 GLY K 144       4.648 -26.479  26.304  0.00  0.00      K1    
ATOM   1722  C   GLY K 144       5.552 -24.599  26.209  0.00  0.00      K1    
ATOM   1723  O   GLY K 144       6.395 -23.840  26.781  0.00  0.00      K1    
ATOM   1724  N   PRO K 145       5.190 -24.437  24.957  0.00  0.00      K1    
ATOM   1725  CD  PRO K 145       4.678 -25.499  24.032  0.00  0.00      K1    
ATOM   1726  HD1 PRO K 145       5.314 -26.404  23.932  0.00  0.00      K1    
ATOM   1727  HD2 PRO K 145       3.721 -25.805  24.506  0.00  0.00      K1    
ATOM   1728  CA  PRO K 145       5.589 -23.362  24.089  0.00  0.00      K1    
ATOM   1729  HA  PRO K 145       6.574 -23.593  23.709  0.00  0.00      K1    
ATOM   1730  CB  PRO K 145       4.622 -23.348  22.932  0.00  0.00      K1    
ATOM   1731  HB1 PRO K 145       4.877 -22.771  22.017  0.00  0.00      K1    
ATOM   1732  HB2 PRO K 145       3.683 -22.896  23.317  0.00  0.00      K1    
ATOM   1733  CG  PRO K 145       4.580 -24.789  22.589  0.00  0.00      K1    
ATOM   1734  HG1 PRO K 145       5.555 -25.021  22.111  0.00  0.00      K1    
ATOM   1735  HG2 PRO K 145       3.691 -25.198  22.064  0.00  0.00      K1    
ATOM   1736  C   PRO K 145       5.608 -21.899  24.631  0.00  0.00      K1    
ATOM   1737  O   PRO K 145       4.816 -21.552  25.510  0.00  0.00      K1    
ATOM   1738  N   VAL K 146       6.428 -21.029  24.019  0.00  0.00      K1    
ATOM   1739  HN  VAL K 146       7.025 -21.339  23.282  0.00  0.00      K1    
ATOM   1740  CA  VAL K 146       6.410 -19.609  24.174  0.00  0.00      K1    
ATOM   1741  HA  VAL K 146       6.366 -19.344  25.220  0.00  0.00      K1    
ATOM   1742  CB  VAL K 146       7.797 -18.983  23.836  0.00  0.00      K1    
ATOM   1743  HB  VAL K 146       7.915 -17.919  24.134  0.00  0.00      K1    
ATOM   1744  CG1 VAL K 146       8.951 -19.828  24.468  0.00  0.00      K1    
ATOM   1745 HG11 VAL K 146       8.776 -19.793  25.565  0.00  0.00      K1    
ATOM   1746 HG12 VAL K 146       9.059 -20.908  24.233  0.00  0.00      K1    
ATOM   1747 HG13 VAL K 146       9.898 -19.344  24.146  0.00  0.00      K1    
ATOM   1748  CG2 VAL K 146       8.036 -19.047  22.243  0.00  0.00      K1    
ATOM   1749 HG21 VAL K 146       7.466 -18.143  21.938  0.00  0.00      K1    
ATOM   1750 HG22 VAL K 146       9.126 -19.064  22.028  0.00  0.00      K1    
ATOM   1751 HG23 VAL K 146       7.648 -19.962  21.747  0.00  0.00      K1    
ATOM   1752  C   VAL K 146       5.343 -18.806  23.470  0.00  0.00      K1    
ATOM   1753  O   VAL K 146       4.988 -19.105  22.297  0.00  0.00      K1    
ATOM   1754  N   CYS K 147       4.834 -17.723  24.081  0.00  0.00      K1    
ATOM   1755  HN  CYS K 147       5.103 -17.510  25.017  0.00  0.00      K1    
ATOM   1756  CA  CYS K 147       3.956 -16.814  23.336  0.00  0.00      K1    
ATOM   1757  HA  CYS K 147       3.124 -17.434  23.035  0.00  0.00      K1    
ATOM   1758  CB  CYS K 147       3.384 -15.781  24.224  0.00  0.00      K1    
ATOM   1759  HB1 CYS K 147       4.148 -15.078  24.618  0.00  0.00      K1    
ATOM   1760  HB2 CYS K 147       2.823 -15.121  23.528  0.00  0.00      K1    
ATOM   1761  SG  CYS K 147       2.519 -16.480  25.717  0.00  0.00      K1    
ATOM   1762  HG1 CYS K 147       1.978 -17.424  24.961  0.00  0.00      K1    
ATOM   1763  C   CYS K 147       4.525 -16.163  22.093  0.00  0.00      K1    
ATOM   1764  O   CYS K 147       5.726 -16.017  21.970  0.00  0.00      K1    
ATOM   1765  N   PRO K 148       3.705 -15.796  21.061  0.00  0.00      K1    
ATOM   1766  CD  PRO K 148       2.311 -16.321  20.792  0.00  0.00      K1    
ATOM   1767  HD1 PRO K 148       2.328 -17.370  20.424  0.00  0.00      K1    
ATOM   1768  HD2 PRO K 148       1.586 -16.381  21.632  0.00  0.00      K1    
ATOM   1769  CA  PRO K 148       3.990 -14.594  20.217  0.00  0.00      K1    
ATOM   1770  HA  PRO K 148       4.597 -15.105  19.484  0.00  0.00      K1    
ATOM   1771  CB  PRO K 148       2.624 -14.162  19.771  0.00  0.00      K1    
ATOM   1772  HB1 PRO K 148       2.609 -13.649  18.786  0.00  0.00      K1    
ATOM   1773  HB2 PRO K 148       2.101 -13.541  20.530  0.00  0.00      K1    
ATOM   1774  CG  PRO K 148       1.794 -15.418  19.649  0.00  0.00      K1    
ATOM   1775  HG1 PRO K 148       1.994 -15.873  18.655  0.00  0.00      K1    
ATOM   1776  HG2 PRO K 148       0.748 -15.103  19.851  0.00  0.00      K1    
ATOM   1777  C   PRO K 148       4.802 -13.396  20.755  0.00  0.00      K1    
ATOM   1778  O   PRO K 148       4.499 -12.989  21.818  0.00  0.00      K1    
ATOM   1779  N   PRO K 149       5.780 -12.725  20.088  0.00  0.00      K1    
ATOM   1780  CD  PRO K 149       6.075 -13.077  18.654  0.00  0.00      K1    
ATOM   1781  HD1 PRO K 149       6.409 -14.127  18.515  0.00  0.00      K1    
ATOM   1782  HD2 PRO K 149       5.230 -12.766  18.004  0.00  0.00      K1    
ATOM   1783  CA  PRO K 149       6.185 -11.345  20.352  0.00  0.00      K1    
ATOM   1784  HA  PRO K 149       6.825 -11.495  21.209  0.00  0.00      K1    
ATOM   1785  CB  PRO K 149       6.935 -10.892  19.136  0.00  0.00      K1    
ATOM   1786  HB1 PRO K 149       7.838 -10.300  19.396  0.00  0.00      K1    
ATOM   1787  HB2 PRO K 149       6.315 -10.178  18.553  0.00  0.00      K1    
ATOM   1788  CG  PRO K 149       7.278 -12.183  18.261  0.00  0.00      K1    
ATOM   1789  HG1 PRO K 149       8.102 -12.743  18.753  0.00  0.00      K1    
ATOM   1790  HG2 PRO K 149       7.385 -12.040  17.164  0.00  0.00      K1    
ATOM   1791  C   PRO K 149       4.991 -10.392  20.734  0.00  0.00      K1    
ATOM   1792  O   PRO K 149       3.855 -10.635  20.305  0.00  0.00      K1    
ATOM   1793  N   GLY K 150       5.300  -9.326  21.505  0.00  0.00      K1    
ATOM   1794  HN  GLY K 150       6.256  -9.192  21.755  0.00  0.00      K1    
ATOM   1795  CA  GLY K 150       4.251  -8.322  21.787  0.00  0.00      K1    
ATOM   1796  HA1 GLY K 150       4.509  -7.758  22.671  0.00  0.00      K1    
ATOM   1797  HA2 GLY K 150       3.290  -8.802  21.897  0.00  0.00      K1    
ATOM   1798  C   GLY K 150       4.004  -7.275  20.745  0.00  0.00      K1    
ATOM   1799  O   GLY K 150       3.161  -6.385  20.999  0.00  0.00      K1    
ATOM   1800  N   GLY K 151       4.783  -7.282  19.610  0.00  0.00      K1    
ATOM   1801  HN  GLY K 151       5.565  -7.884  19.469  0.00  0.00      K1    
ATOM   1802  CA  GLY K 151       4.567  -6.248  18.555  0.00  0.00      K1    
ATOM   1803  HA1 GLY K 151       5.464  -6.113  17.968  0.00  0.00      K1    
ATOM   1804  HA2 GLY K 151       4.318  -5.302  19.013  0.00  0.00      K1    
ATOM   1805  C   GLY K 151       3.565  -6.445  17.529  0.00  0.00      K1    
ATOM   1806  O   GLY K 151       3.358  -5.619  16.552  0.00  0.00      K1    
ATOM   1807  N   ILE K 152       2.804  -7.537  17.664  0.00  0.00      K1    
ATOM   1808  HN  ILE K 152       2.856  -8.078  18.499  0.00  0.00      K1    
ATOM   1809  CA  ILE K 152       1.822  -8.010  16.669  0.00  0.00      K1    
ATOM   1810  HA  ILE K 152       1.766  -7.431  15.760  0.00  0.00      K1    
ATOM   1811  CB  ILE K 152       2.031  -9.461  16.288  0.00  0.00      K1    
ATOM   1812  HB  ILE K 152       1.862 -10.076  17.198  0.00  0.00      K1    
ATOM   1813  CG2 ILE K 152       0.995  -9.775  15.208  0.00  0.00      K1    
ATOM   1814 HG21 ILE K 152      -0.057  -9.659  15.548  0.00  0.00      K1    
ATOM   1815 HG22 ILE K 152       1.204  -9.224  14.266  0.00  0.00      K1    
ATOM   1816 HG23 ILE K 152       1.030 -10.842  14.901  0.00  0.00      K1    
ATOM   1817  CG1 ILE K 152       3.523  -9.628  15.801  0.00  0.00      K1    
ATOM   1818 HG11 ILE K 152       3.721  -8.916  14.972  0.00  0.00      K1    
ATOM   1819 HG12 ILE K 152       4.171  -9.454  16.686  0.00  0.00      K1    
ATOM   1820  CD  ILE K 152       3.726 -11.014  15.321  0.00  0.00      K1    
ATOM   1821  HD1 ILE K 152       2.977 -11.361  14.577  0.00  0.00      K1    
ATOM   1822  HD2 ILE K 152       4.672 -11.126  14.748  0.00  0.00      K1    
ATOM   1823  HD3 ILE K 152       3.899 -11.818  16.068  0.00  0.00      K1    
ATOM   1824  C   ILE K 152       0.520  -7.847  17.368  0.00  0.00      K1    
ATOM   1825  O   ILE K 152       0.295  -8.163  18.519  0.00  0.00      K1    
ATOM   1826  N   GLN K 153      -0.474  -7.335  16.623  0.00  0.00      K1    
ATOM   1827  HN  GLN K 153      -0.247  -6.990  15.715  0.00  0.00      K1    
ATOM   1828  CA  GLN K 153      -1.772  -7.075  17.231  0.00  0.00      K1    
ATOM   1829  HA  GLN K 153      -1.722  -6.491  18.138  0.00  0.00      K1    
ATOM   1830  CB  GLN K 153      -2.630  -6.209  16.250  0.00  0.00      K1    
ATOM   1831  HB1 GLN K 153      -2.563  -6.746  15.280  0.00  0.00      K1    
ATOM   1832  HB2 GLN K 153      -3.704  -6.150  16.528  0.00  0.00      K1    
ATOM   1833  CG  GLN K 153      -2.142  -4.707  16.336  0.00  0.00      K1    
ATOM   1834  HG1 GLN K 153      -2.310  -4.224  17.322  0.00  0.00      K1    
ATOM   1835  HG2 GLN K 153      -1.061  -4.750  16.082  0.00  0.00      K1    
ATOM   1836  CD  GLN K 153      -2.838  -3.750  15.279  0.00  0.00      K1    
ATOM   1837  OE1 GLN K 153      -3.565  -2.804  15.642  0.00  0.00      K1    
ATOM   1838  NE2 GLN K 153      -2.422  -3.957  13.997  0.00  0.00      K1    
ATOM   1839 HE21 GLN K 153      -3.026  -3.757  13.226  0.00  0.00      K1    
ATOM   1840 HE22 GLN K 153      -1.617  -4.548  13.948  0.00  0.00      K1    
ATOM   1841  C   GLN K 153      -2.641  -8.187  17.597  0.00  0.00      K1    
ATOM   1842  O   GLN K 153      -3.566  -7.997  18.418  0.00  0.00      K1    
ATOM   1843  N   GLU K 154      -2.544  -9.387  16.990  0.00  0.00      K1    
ATOM   1844  HN  GLU K 154      -1.956  -9.521  16.196  0.00  0.00      K1    
ATOM   1845  CA  GLU K 154      -3.328 -10.634  17.337  0.00  0.00      K1    
ATOM   1846  HA  GLU K 154      -4.372 -10.451  17.127  0.00  0.00      K1    
ATOM   1847  CB  GLU K 154      -2.849 -11.816  16.362  0.00  0.00      K1    
ATOM   1848  HB1 GLU K 154      -1.755 -11.995  16.444  0.00  0.00      K1    
ATOM   1849  HB2 GLU K 154      -3.364 -12.725  16.738  0.00  0.00      K1    
ATOM   1850  CG  GLU K 154      -3.105 -11.751  14.784  0.00  0.00      K1    
ATOM   1851  HG1 GLU K 154      -4.190 -11.764  14.545  0.00  0.00      K1    
ATOM   1852  HG2 GLU K 154      -2.712 -10.807  14.349  0.00  0.00      K1    
ATOM   1853  CD  GLU K 154      -2.403 -12.913  14.131  0.00  0.00      K1    
ATOM   1854  OE1 GLU K 154      -3.099 -13.818  13.538  0.00  0.00      K1    
ATOM   1855  OE2 GLU K 154      -1.136 -12.956  14.164  0.00  0.00      K1    
ATOM   1856  C   GLU K 154      -3.145 -11.138  18.724  0.00  0.00      K1    
ATOM   1857  O   GLU K 154      -4.148 -11.521  19.344  0.00  0.00      K1    
ATOM   1858  N   VAL K 155      -1.981 -11.043  19.364  0.00  0.00      K1    
ATOM   1859  HN  VAL K 155      -1.181 -10.576  18.996  0.00  0.00      K1    
ATOM   1860  CA  VAL K 155      -1.975 -11.428  20.790  0.00  0.00      K1    
ATOM   1861  HA  VAL K 155      -2.750 -12.129  21.059  0.00  0.00      K1    
ATOM   1862  CB  VAL K 155      -0.609 -12.058  21.069  0.00  0.00      K1    
ATOM   1863  HB  VAL K 155      -0.420 -12.862  20.327  0.00  0.00      K1    
ATOM   1864  CG1 VAL K 155       0.444 -10.943  20.912  0.00  0.00      K1    
ATOM   1865 HG11 VAL K 155       1.436 -11.444  20.938  0.00  0.00      K1    
ATOM   1866 HG12 VAL K 155       0.362 -10.267  20.034  0.00  0.00      K1    
ATOM   1867 HG13 VAL K 155       0.441 -10.210  21.746  0.00  0.00      K1    
ATOM   1868  CG2 VAL K 155      -0.557 -12.818  22.444  0.00  0.00      K1    
ATOM   1869 HG21 VAL K 155      -1.187 -13.733  22.404  0.00  0.00      K1    
ATOM   1870 HG22 VAL K 155       0.471 -13.189  22.645  0.00  0.00      K1    
ATOM   1871 HG23 VAL K 155      -0.707 -12.144  23.314  0.00  0.00      K1    
ATOM   1872  C   VAL K 155      -2.262 -10.191  21.777  0.00  0.00      K1    
ATOM   1873  O   VAL K 155      -2.803 -10.336  22.838  0.00  0.00      K1    
ATOM   1874  N   THR K 156      -2.017  -8.888  21.429  0.00  0.00      K1    
ATOM   1875  HN  THR K 156      -1.589  -8.692  20.550  0.00  0.00      K1    
ATOM   1876  CA  THR K 156      -2.419  -7.756  22.373  0.00  0.00      K1    
ATOM   1877  HA  THR K 156      -1.957  -7.972  23.325  0.00  0.00      K1    
ATOM   1878  CB  THR K 156      -1.725  -6.468  21.927  0.00  0.00      K1    
ATOM   1879  HB  THR K 156      -2.161  -6.131  20.962  0.00  0.00      K1    
ATOM   1880  OG1 THR K 156      -0.306  -6.640  21.773  0.00  0.00      K1    
ATOM   1881  HG1 THR K 156       0.087  -5.788  21.572  0.00  0.00      K1    
ATOM   1882  CG2 THR K 156      -1.843  -5.283  22.963  0.00  0.00      K1    
ATOM   1883 HG21 THR K 156      -1.515  -5.471  24.008  0.00  0.00      K1    
ATOM   1884 HG22 THR K 156      -1.395  -4.362  22.534  0.00  0.00      K1    
ATOM   1885 HG23 THR K 156      -2.922  -5.025  23.022  0.00  0.00      K1    
ATOM   1886  C   THR K 156      -3.935  -7.644  22.612  0.00  0.00      K1    
ATOM   1887  O   THR K 156      -4.726  -8.032  21.753  0.00  0.00      K1    
ATOM   1888  N   ILE K 157      -4.431  -7.253  23.799  0.00  0.00      K1    
ATOM   1889  HN  ILE K 157      -3.842  -6.931  24.536  0.00  0.00      K1    
ATOM   1890  CA  ILE K 157      -5.880  -7.020  24.090  0.00  0.00      K1    
ATOM   1891  HA  ILE K 157      -6.449  -7.862  23.725  0.00  0.00      K1    
ATOM   1892  CB  ILE K 157      -6.294  -6.927  25.593  0.00  0.00      K1    
ATOM   1893  HB  ILE K 157      -7.377  -6.742  25.754  0.00  0.00      K1    
ATOM   1894  CG2 ILE K 157      -6.107  -8.357  26.189  0.00  0.00      K1    
ATOM   1895 HG21 ILE K 157      -6.577  -9.163  25.586  0.00  0.00      K1    
ATOM   1896 HG22 ILE K 157      -5.008  -8.521  26.198  0.00  0.00      K1    
ATOM   1897 HG23 ILE K 157      -6.606  -8.361  27.182  0.00  0.00      K1    
ATOM   1898  CG1 ILE K 157      -5.496  -5.836  26.358  0.00  0.00      K1    
ATOM   1899 HG11 ILE K 157      -4.444  -6.191  26.311  0.00  0.00      K1    
ATOM   1900 HG12 ILE K 157      -5.572  -4.821  25.914  0.00  0.00      K1    
ATOM   1901  CD  ILE K 157      -5.876  -5.699  27.850  0.00  0.00      K1    
ATOM   1902  HD1 ILE K 157      -5.339  -4.860  28.343  0.00  0.00      K1    
ATOM   1903  HD2 ILE K 157      -6.947  -5.420  27.943  0.00  0.00      K1    
ATOM   1904  HD3 ILE K 157      -5.716  -6.707  28.288  0.00  0.00      K1    
ATOM   1905  C   ILE K 157      -6.485  -5.772  23.396  0.00  0.00      K1    
ATOM   1906  O   ILE K 157      -5.783  -4.789  23.123  0.00  0.00      K1    
ATOM   1907  N   ASN K 158      -7.790  -5.697  23.165  0.00  0.00      K1    
ATOM   1908  HN  ASN K 158      -8.384  -6.464  23.395  0.00  0.00      K1    
ATOM   1909  CA  ASN K 158      -8.465  -4.571  22.628  0.00  0.00      K1    
ATOM   1910  HA  ASN K 158      -8.074  -4.319  21.654  0.00  0.00      K1    
ATOM   1911  CB  ASN K 158     -10.017  -4.871  22.507  0.00  0.00      K1    
ATOM   1912  HB1 ASN K 158     -10.152  -5.904  22.122  0.00  0.00      K1    
ATOM   1913  HB2 ASN K 158     -10.506  -4.822  23.503  0.00  0.00      K1    
ATOM   1914  CG  ASN K 158     -10.705  -3.917  21.538  0.00  0.00      K1    
ATOM   1915  OD1 ASN K 158     -10.373  -3.788  20.392  0.00  0.00      K1    
ATOM   1916  ND2 ASN K 158     -11.882  -3.291  21.957  0.00  0.00      K1    
ATOM   1917 HD21 ASN K 158     -12.263  -2.616  21.325  0.00  0.00      K1    
ATOM   1918 HD22 ASN K 158     -12.321  -3.349  22.853  0.00  0.00      K1    
ATOM   1919  C   ASN K 158      -8.387  -3.280  23.405  0.00  0.00      K1    
ATOM   1920  O   ASN K 158      -8.239  -2.195  22.851  0.00  0.00      K1    
ATOM   1921  N   GLN K 159      -8.477  -3.426  24.751  0.00  0.00      K1    
ATOM   1922  HN  GLN K 159      -8.482  -4.370  25.072  0.00  0.00      K1    
ATOM   1923  CA  GLN K 159      -8.491  -2.261  25.710  0.00  0.00      K1    
ATOM   1924  HA  GLN K 159      -9.250  -1.591  25.334  0.00  0.00      K1    
ATOM   1925  CB  GLN K 159      -8.560  -2.821  27.151  0.00  0.00      K1    
ATOM   1926  HB1 GLN K 159      -9.237  -3.698  27.074  0.00  0.00      K1    
ATOM   1927  HB2 GLN K 159      -7.574  -3.226  27.464  0.00  0.00      K1    
ATOM   1928  CG  GLN K 159      -9.161  -1.909  28.268  0.00  0.00      K1    
ATOM   1929  HG1 GLN K 159      -8.535  -0.993  28.332  0.00  0.00      K1    
ATOM   1930  HG2 GLN K 159     -10.194  -1.530  28.110  0.00  0.00      K1    
ATOM   1931  CD  GLN K 159      -9.157  -2.489  29.666  0.00  0.00      K1    
ATOM   1932  OE1 GLN K 159      -8.470  -1.942  30.481  0.00  0.00      K1    
ATOM   1933  NE2 GLN K 159      -9.750  -3.732  29.806  0.00  0.00      K1    
ATOM   1934 HE21 GLN K 159      -9.850  -4.096  30.732  0.00  0.00      K1    
ATOM   1935 HE22 GLN K 159     -10.413  -3.996  29.105  0.00  0.00      K1    
ATOM   1936  C   GLN K 159      -7.218  -1.360  25.540  0.00  0.00      K1    
ATOM   1937  O   GLN K 159      -7.302  -0.168  25.325  0.00  0.00      K1    
ATOM   1938  N   SER K 160      -5.932  -1.909  25.613  0.00  0.00      K1    
ATOM   1939  HN  SER K 160      -5.688  -2.851  25.831  0.00  0.00      K1    
ATOM   1940  CA  SER K 160      -4.794  -1.057  25.493  0.00  0.00      K1    
ATOM   1941  HA  SER K 160      -5.060  -0.123  25.965  0.00  0.00      K1    
ATOM   1942  CB  SER K 160      -3.463  -1.704  25.986  0.00  0.00      K1    
ATOM   1943  HB1 SER K 160      -3.299  -2.514  25.243  0.00  0.00      K1    
ATOM   1944  HB2 SER K 160      -2.638  -0.962  25.928  0.00  0.00      K1    
ATOM   1945  OG  SER K 160      -3.622  -2.272  27.288  0.00  0.00      K1    
ATOM   1946  HG1 SER K 160      -2.791  -2.723  27.452  0.00  0.00      K1    
ATOM   1947  C   SER K 160      -4.476  -0.481  24.063  0.00  0.00      K1    
ATOM   1948  O   SER K 160      -3.799   0.540  23.962  0.00  0.00      K1    
ATOM   1949  N   LEU K 161      -4.964  -1.174  23.032  0.00  0.00      K1    
ATOM   1950  HN  LEU K 161      -5.524  -1.981  23.201  0.00  0.00      K1    
ATOM   1951  CA  LEU K 161      -5.025  -0.725  21.681  0.00  0.00      K1    
ATOM   1952  HA  LEU K 161      -4.054  -0.325  21.427  0.00  0.00      K1    
ATOM   1953  CB  LEU K 161      -5.012  -1.894  20.649  0.00  0.00      K1    
ATOM   1954  HB1 LEU K 161      -6.053  -2.283  20.629  0.00  0.00      K1    
ATOM   1955  HB2 LEU K 161      -4.929  -1.473  19.624  0.00  0.00      K1    
ATOM   1956  CG  LEU K 161      -3.932  -3.058  20.771  0.00  0.00      K1    
ATOM   1957  HG  LEU K 161      -4.000  -3.317  21.849  0.00  0.00      K1    
ATOM   1958  CD1 LEU K 161      -4.368  -4.182  19.765  0.00  0.00      K1    
ATOM   1959 HD11 LEU K 161      -3.697  -5.067  19.788  0.00  0.00      K1    
ATOM   1960 HD12 LEU K 161      -5.332  -4.618  20.103  0.00  0.00      K1    
ATOM   1961 HD13 LEU K 161      -4.478  -3.710  18.765  0.00  0.00      K1    
ATOM   1962  CD2 LEU K 161      -2.497  -2.526  20.478  0.00  0.00      K1    
ATOM   1963 HD21 LEU K 161      -2.484  -2.053  19.473  0.00  0.00      K1    
ATOM   1964 HD22 LEU K 161      -2.404  -1.786  21.302  0.00  0.00      K1    
ATOM   1965 HD23 LEU K 161      -1.732  -3.317  20.630  0.00  0.00      K1    
ATOM   1966  C   LEU K 161      -6.020   0.425  21.432  0.00  0.00      K1    
ATOM   1967  O   LEU K 161      -5.744   1.453  20.851  0.00  0.00      K1    
ATOM   1968  N   LEU K 162      -7.272   0.282  21.914  0.00  0.00      K1    
ATOM   1969  HN  LEU K 162      -7.479  -0.534  22.448  0.00  0.00      K1    
ATOM   1970  CA  LEU K 162      -8.315   1.271  21.921  0.00  0.00      K1    
ATOM   1971  HA  LEU K 162      -8.458   1.509  20.877  0.00  0.00      K1    
ATOM   1972  CB  LEU K 162      -9.648   0.706  22.403  0.00  0.00      K1    
ATOM   1973  HB1 LEU K 162      -9.836  -0.293  21.953  0.00  0.00      K1    
ATOM   1974  HB2 LEU K 162      -9.584   0.574  23.504  0.00  0.00      K1    
ATOM   1975  CG  LEU K 162     -10.982   1.581  22.339  0.00  0.00      K1    
ATOM   1976  HG  LEU K 162     -10.655   2.534  22.806  0.00  0.00      K1    
ATOM   1977  CD1 LEU K 162     -11.481   1.923  20.947  0.00  0.00      K1    
ATOM   1978 HD11 LEU K 162     -11.684   1.026  20.325  0.00  0.00      K1    
ATOM   1979 HD12 LEU K 162     -12.467   2.410  21.108  0.00  0.00      K1    
ATOM   1980 HD13 LEU K 162     -10.800   2.622  20.416  0.00  0.00      K1    
ATOM   1981  CD2 LEU K 162     -12.124   1.003  23.226  0.00  0.00      K1    
ATOM   1982 HD21 LEU K 162     -13.074   1.549  23.044  0.00  0.00      K1    
ATOM   1983 HD22 LEU K 162     -12.343  -0.054  22.961  0.00  0.00      K1    
ATOM   1984 HD23 LEU K 162     -11.799   1.101  24.283  0.00  0.00      K1    
ATOM   1985  C   LEU K 162      -8.010   2.554  22.719  0.00  0.00      K1    
ATOM   1986  O   LEU K 162      -7.672   2.627  23.909  0.00  0.00      K1    
ATOM   1987  N   GLN K 163      -8.122   3.695  21.941  0.00  0.00      K1    
ATOM   1988  HN  GLN K 163      -8.395   3.578  20.990  0.00  0.00      K1    
ATOM   1989  CA  GLN K 163      -7.939   5.028  22.494  0.00  0.00      K1    
ATOM   1990  HA  GLN K 163      -8.232   5.153  23.526  0.00  0.00      K1    
ATOM   1991  CB  GLN K 163      -6.460   5.460  22.303  0.00  0.00      K1    
ATOM   1992  HB1 GLN K 163      -6.223   6.477  22.682  0.00  0.00      K1    
ATOM   1993  HB2 GLN K 163      -5.820   4.833  22.960  0.00  0.00      K1    
ATOM   1994  CG  GLN K 163      -5.976   5.431  20.826  0.00  0.00      K1    
ATOM   1995  HG1 GLN K 163      -6.326   4.707  20.059  0.00  0.00      K1    
ATOM   1996  HG2 GLN K 163      -6.232   6.396  20.338  0.00  0.00      K1    
ATOM   1997  CD  GLN K 163      -4.429   5.404  20.897  0.00  0.00      K1    
ATOM   1998  OE1 GLN K 163      -3.848   5.798  21.878  0.00  0.00      K1    
ATOM   1999  NE2 GLN K 163      -3.802   4.986  19.769  0.00  0.00      K1    
ATOM   2000 HE21 GLN K 163      -2.821   5.176  19.796  0.00  0.00      K1    
ATOM   2001 HE22 GLN K 163      -4.383   4.763  18.986  0.00  0.00      K1    
ATOM   2002  C   GLN K 163      -8.954   5.958  21.718  0.00  0.00      K1    
ATOM   2003  O   GLN K 163      -9.323   5.627  20.612  0.00  0.00      K1    
ATOM   2004  N   PRO K 164      -9.370   7.098  22.135  0.00  0.00      K1    
ATOM   2005  CD  PRO K 164      -8.970   7.840  23.319  0.00  0.00      K1    
ATOM   2006  HD1 PRO K 164      -9.066   7.243  24.250  0.00  0.00      K1    
ATOM   2007  HD2 PRO K 164      -7.893   8.086  23.198  0.00  0.00      K1    
ATOM   2008  CA  PRO K 164     -10.489   7.690  21.359  0.00  0.00      K1    
ATOM   2009  HA  PRO K 164     -11.224   6.956  21.065  0.00  0.00      K1    
ATOM   2010  CB  PRO K 164     -11.035   8.589  22.458  0.00  0.00      K1    
ATOM   2011  HB1 PRO K 164     -11.593   7.886  23.113  0.00  0.00      K1    
ATOM   2012  HB2 PRO K 164     -11.696   9.409  22.105  0.00  0.00      K1    
ATOM   2013  CG  PRO K 164      -9.840   9.121  23.353  0.00  0.00      K1    
ATOM   2014  HG1 PRO K 164     -10.158   9.335  24.395  0.00  0.00      K1    
ATOM   2015  HG2 PRO K 164      -9.281   9.999  22.965  0.00  0.00      K1    
ATOM   2016  C   PRO K 164      -9.977   8.523  20.077  0.00  0.00      K1    
ATOM   2017  O   PRO K 164     -10.763   9.105  19.348  0.00  0.00      K1    
ATOM   2018  N   LEU K 165      -8.649   8.655  19.929  0.00  0.00      K1    
ATOM   2019  HN  LEU K 165      -8.069   8.268  20.641  0.00  0.00      K1    
ATOM   2020  CA  LEU K 165      -8.057   9.476  18.922  0.00  0.00      K1    
ATOM   2021  HA  LEU K 165      -8.500  10.456  18.829  0.00  0.00      K1    
ATOM   2022  CB  LEU K 165      -6.550   9.839  19.325  0.00  0.00      K1    
ATOM   2023  HB1 LEU K 165      -6.012   8.920  19.641  0.00  0.00      K1    
ATOM   2024  HB2 LEU K 165      -6.058  10.319  18.452  0.00  0.00      K1    
ATOM   2025  CG  LEU K 165      -6.474  10.744  20.540  0.00  0.00      K1    
ATOM   2026  HG  LEU K 165      -7.318  10.688  21.260  0.00  0.00      K1    
ATOM   2027  CD1 LEU K 165      -5.201  10.462  21.361  0.00  0.00      K1    
ATOM   2028 HD11 LEU K 165      -4.256  10.854  20.928  0.00  0.00      K1    
ATOM   2029 HD12 LEU K 165      -5.317  10.945  22.355  0.00  0.00      K1    
ATOM   2030 HD13 LEU K 165      -5.058   9.392  21.626  0.00  0.00      K1    
ATOM   2031  CD2 LEU K 165      -6.318  12.204  20.090  0.00  0.00      K1    
ATOM   2032 HD21 LEU K 165      -5.593  12.190  19.248  0.00  0.00      K1    
ATOM   2033 HD22 LEU K 165      -7.264  12.615  19.676  0.00  0.00      K1    
ATOM   2034 HD23 LEU K 165      -5.982  12.859  20.922  0.00  0.00      K1    
ATOM   2035  C   LEU K 165      -8.060   8.845  17.573  0.00  0.00      K1    
ATOM   2036  O   LEU K 165      -7.918   9.570  16.559  0.00  0.00      K1    
ATOM   2037  N   ASN K 166      -8.249   7.564  17.484  0.00  0.00      K1    
ATOM   2038  HN  ASN K 166      -8.375   7.049  18.328  0.00  0.00      K1    
ATOM   2039  CA  ASN K 166      -8.250   6.762  16.248  0.00  0.00      K1    
ATOM   2040  HA  ASN K 166      -7.969   7.464  15.477  0.00  0.00      K1    
ATOM   2041  CB  ASN K 166      -7.402   5.482  16.421  0.00  0.00      K1    
ATOM   2042  HB1 ASN K 166      -7.674   4.974  17.370  0.00  0.00      K1    
ATOM   2043  HB2 ASN K 166      -7.603   4.796  15.571  0.00  0.00      K1    
ATOM   2044  CG  ASN K 166      -5.886   5.840  16.415  0.00  0.00      K1    
ATOM   2045  OD1 ASN K 166      -5.205   5.813  17.446  0.00  0.00      K1    
ATOM   2046  ND2 ASN K 166      -5.401   6.437  15.265  0.00  0.00      K1    
ATOM   2047 HD21 ASN K 166      -4.532   6.897  15.449  0.00  0.00      K1    
ATOM   2048 HD22 ASN K 166      -5.871   6.766  14.446  0.00  0.00      K1    
ATOM   2049  C   ASN K 166      -9.625   6.239  15.871  0.00  0.00      K1    
ATOM   2050  O   ASN K 166      -9.746   5.405  15.025  0.00  0.00      K1    
ATOM   2051  N   VAL K 167     -10.672   6.687  16.519  0.00  0.00      K1    
ATOM   2052  HN  VAL K 167     -10.580   7.284  17.312  0.00  0.00      K1    
ATOM   2053  CA  VAL K 167     -12.052   6.343  16.140  0.00  0.00      K1    
ATOM   2054  HA  VAL K 167     -12.108   5.529  15.433  0.00  0.00      K1    
ATOM   2055  CB  VAL K 167     -12.786   5.817  17.316  0.00  0.00      K1    
ATOM   2056  HB  VAL K 167     -13.878   5.933  17.149  0.00  0.00      K1    
ATOM   2057  CG1 VAL K 167     -12.466   4.302  17.542  0.00  0.00      K1    
ATOM   2058 HG11 VAL K 167     -11.404   4.179  17.845  0.00  0.00      K1    
ATOM   2059 HG12 VAL K 167     -13.111   3.929  18.367  0.00  0.00      K1    
ATOM   2060 HG13 VAL K 167     -12.715   3.796  16.585  0.00  0.00      K1    
ATOM   2061  CG2 VAL K 167     -12.550   6.587  18.645  0.00  0.00      K1    
ATOM   2062 HG21 VAL K 167     -13.170   6.109  19.433  0.00  0.00      K1    
ATOM   2063 HG22 VAL K 167     -11.512   6.679  19.032  0.00  0.00      K1    
ATOM   2064 HG23 VAL K 167     -13.051   7.536  18.358  0.00  0.00      K1    
ATOM   2065  C   VAL K 167     -12.809   7.634  15.601  0.00  0.00      K1    
ATOM   2066  O   VAL K 167     -12.698   8.716  16.128  0.00  0.00      K1    
ATOM   2067  N   GLU K 168     -13.525   7.415  14.439  0.00  0.00      K1    
ATOM   2068  HN  GLU K 168     -13.385   6.526  14.010  0.00  0.00      K1    
ATOM   2069  CA  GLU K 168     -14.474   8.389  13.821  0.00  0.00      K1    
ATOM   2070  HA  GLU K 168     -14.024   9.355  13.642  0.00  0.00      K1    
ATOM   2071  CB  GLU K 168     -14.679   8.043  12.279  0.00  0.00      K1    
ATOM   2072  HB1 GLU K 168     -15.080   8.922  11.730  0.00  0.00      K1    
ATOM   2073  HB2 GLU K 168     -13.681   7.919  11.808  0.00  0.00      K1    
ATOM   2074  CG  GLU K 168     -15.541   6.790  11.885  0.00  0.00      K1    
ATOM   2075  HG1 GLU K 168     -16.583   6.995  12.210  0.00  0.00      K1    
ATOM   2076  HG2 GLU K 168     -15.535   6.571  10.796  0.00  0.00      K1    
ATOM   2077  CD  GLU K 168     -14.989   5.413  12.434  0.00  0.00      K1    
ATOM   2078  OE1 GLU K 168     -13.751   5.170  12.585  0.00  0.00      K1    
ATOM   2079  OE2 GLU K 168     -15.788   4.463  12.620  0.00  0.00      K1    
ATOM   2080  C   GLU K 168     -15.847   8.556  14.586  0.00  0.00      K1    
ATOM   2081  O   GLU K 168     -16.465   9.624  14.449  0.00  0.00      K1    
ATOM   2082  N   ILE K 169     -16.414   7.530  15.232  0.00  0.00      K1    
ATOM   2083  HN  ILE K 169     -16.028   6.611  15.239  0.00  0.00      K1    
ATOM   2084  CA  ILE K 169     -17.685   7.611  15.977  0.00  0.00      K1    
ATOM   2085  HA  ILE K 169     -18.368   8.263  15.454  0.00  0.00      K1    
ATOM   2086  CB  ILE K 169     -18.224   6.309  16.173  0.00  0.00      K1    
ATOM   2087  HB  ILE K 169     -19.128   6.124  16.791  0.00  0.00      K1    
ATOM   2088  CG2 ILE K 169     -18.740   5.971  14.735  0.00  0.00      K1    
ATOM   2089 HG21 ILE K 169     -19.424   5.109  14.884  0.00  0.00      K1    
ATOM   2090 HG22 ILE K 169     -19.136   6.887  14.247  0.00  0.00      K1    
ATOM   2091 HG23 ILE K 169     -17.924   5.654  14.052  0.00  0.00      K1    
ATOM   2092  CG1 ILE K 169     -17.168   5.205  16.660  0.00  0.00      K1    
ATOM   2093 HG11 ILE K 169     -16.454   5.096  15.815  0.00  0.00      K1    
ATOM   2094 HG12 ILE K 169     -16.619   5.484  17.584  0.00  0.00      K1    
ATOM   2095  CD  ILE K 169     -17.722   3.854  16.993  0.00  0.00      K1    
ATOM   2096  HD1 ILE K 169     -18.216   3.353  16.133  0.00  0.00      K1    
ATOM   2097  HD2 ILE K 169     -16.807   3.242  17.148  0.00  0.00      K1    
ATOM   2098  HD3 ILE K 169     -18.358   3.875  17.903  0.00  0.00      K1    
ATOM   2099  C   ILE K 169     -17.489   8.255  17.311  0.00  0.00      K1    
ATOM   2100  O   ILE K 169     -16.376   8.211  17.862  0.00  0.00      K1    
ATOM   2101  N   ASP K 170     -18.583   8.914  17.803  0.00  0.00      K1    
ATOM   2102  HN  ASP K 170     -19.473   8.929  17.354  0.00  0.00      K1    
ATOM   2103  CA  ASP K 170     -18.762   9.538  19.090  0.00  0.00      K1    
ATOM   2104  HA  ASP K 170     -18.031  10.327  19.187  0.00  0.00      K1    
ATOM   2105  CB  ASP K 170     -20.183  10.180  19.147  0.00  0.00      K1    
ATOM   2106  HB1 ASP K 170     -20.958   9.405  19.329  0.00  0.00      K1    
ATOM   2107  HB2 ASP K 170     -20.235  10.917  19.976  0.00  0.00      K1    
ATOM   2108  CG  ASP K 170     -20.515  10.864  17.856  0.00  0.00      K1    
ATOM   2109  OD1 ASP K 170     -21.126  10.101  17.031  0.00  0.00      K1    
ATOM   2110  OD2 ASP K 170     -20.276  12.079  17.680  0.00  0.00      K1    
ATOM   2111  C   ASP K 170     -18.582   8.581  20.213  0.00  0.00      K1    
ATOM   2112  O   ASP K 170     -19.190   7.460  20.121  0.00  0.00      K1    
ATOM   2113  N   PRO K 171     -17.802   8.879  21.181  0.00  0.00      K1    
ATOM   2114  CD  PRO K 171     -16.686   9.819  21.102  0.00  0.00      K1    
ATOM   2115  HD1 PRO K 171     -15.821   9.302  20.634  0.00  0.00      K1    
ATOM   2116  HD2 PRO K 171     -16.896  10.812  20.649  0.00  0.00      K1    
ATOM   2117  CA  PRO K 171     -17.786   8.192  22.442  0.00  0.00      K1    
ATOM   2118  HA  PRO K 171     -18.052   7.175  22.197  0.00  0.00      K1    
ATOM   2119  CB  PRO K 171     -16.389   8.424  23.030  0.00  0.00      K1    
ATOM   2120  HB1 PRO K 171     -15.730   7.763  22.428  0.00  0.00      K1    
ATOM   2121  HB2 PRO K 171     -16.359   8.404  24.140  0.00  0.00      K1    
ATOM   2122  CG  PRO K 171     -16.196   9.884  22.576  0.00  0.00      K1    
ATOM   2123  HG1 PRO K 171     -15.130  10.194  22.609  0.00  0.00      K1    
ATOM   2124  HG2 PRO K 171     -16.737  10.633  23.193  0.00  0.00      K1    
ATOM   2125  C   PRO K 171     -18.925   8.662  23.404  0.00  0.00      K1    
ATOM   2126  O   PRO K 171     -19.559   9.668  23.041  0.00  0.00      K1    
ATOM   2127  N   GLU K 172     -19.210   7.978  24.531  0.00  0.00      K1    
ATOM   2128  HN  GLU K 172     -18.594   7.207  24.667  0.00  0.00      K1    
ATOM   2129  CA  GLU K 172     -20.236   8.359  25.616  0.00  0.00      K1    
ATOM   2130  HA  GLU K 172     -21.179   8.078  25.170  0.00  0.00      K1    
ATOM   2131  CB  GLU K 172     -20.060   7.410  26.824  0.00  0.00      K1    
ATOM   2132  HB1 GLU K 172     -20.164   6.366  26.459  0.00  0.00      K1    
ATOM   2133  HB2 GLU K 172     -19.037   7.487  27.250  0.00  0.00      K1    
ATOM   2134  CG  GLU K 172     -21.046   7.406  28.034  0.00  0.00      K1    
ATOM   2135  HG1 GLU K 172     -20.572   6.752  28.796  0.00  0.00      K1    
ATOM   2136  HG2 GLU K 172     -21.091   8.421  28.484  0.00  0.00      K1    
ATOM   2137  CD  GLU K 172     -22.426   6.956  27.661  0.00  0.00      K1    
ATOM   2138  OE1 GLU K 172     -22.699   5.763  27.800  0.00  0.00      K1    
ATOM   2139  OE2 GLU K 172     -23.244   7.794  27.123  0.00  0.00      K1    
ATOM   2140  C   GLU K 172     -20.285   9.782  26.068  0.00  0.00      K1    
ATOM   2141  O   GLU K 172     -19.273  10.459  26.329  0.00  0.00      K1    
ATOM   2142  N   ILE K 173     -21.517  10.260  26.284  0.00  0.00      K1    
ATOM   2143  HN  ILE K 173     -22.371   9.751  26.353  0.00  0.00      K1    
ATOM   2144  CA  ILE K 173     -21.724  11.714  26.514  0.00  0.00      K1    
ATOM   2145  HA  ILE K 173     -20.856  12.194  26.088  0.00  0.00      K1    
ATOM   2146  CB  ILE K 173     -22.894  12.042  25.669  0.00  0.00      K1    
ATOM   2147  HB  ILE K 173     -22.616  11.774  24.627  0.00  0.00      K1    
ATOM   2148  CG2 ILE K 173     -24.219  11.248  25.951  0.00  0.00      K1    
ATOM   2149 HG21 ILE K 173     -24.622  11.525  26.949  0.00  0.00      K1    
ATOM   2150 HG22 ILE K 173     -25.000  11.451  25.188  0.00  0.00      K1    
ATOM   2151 HG23 ILE K 173     -24.054  10.150  25.973  0.00  0.00      K1    
ATOM   2152  CG1 ILE K 173     -23.235  13.588  25.590  0.00  0.00      K1    
ATOM   2153 HG11 ILE K 173     -24.009  13.815  26.355  0.00  0.00      K1    
ATOM   2154 HG12 ILE K 173     -22.316  14.176  25.795  0.00  0.00      K1    
ATOM   2155  CD  ILE K 173     -23.784  14.084  24.321  0.00  0.00      K1    
ATOM   2156  HD1 ILE K 173     -24.340  15.035  24.466  0.00  0.00      K1    
ATOM   2157  HD2 ILE K 173     -22.893  14.343  23.709  0.00  0.00      K1    
ATOM   2158  HD3 ILE K 173     -24.448  13.412  23.737  0.00  0.00      K1    
ATOM   2159  C   ILE K 173     -21.978  12.032  27.995  0.00  0.00      K1    
ATOM   2160  O   ILE K 173     -22.047  13.152  28.525  0.00  0.00      K1    
ATOM   2161  N   GLN K 174     -22.083  10.905  28.742  0.00  0.00      K1    
ATOM   2162  HN  GLN K 174     -21.935   9.993  28.367  0.00  0.00      K1    
ATOM   2163  CA  GLN K 174     -22.219  11.050  30.187  0.00  0.00      K1    
ATOM   2164  HA  GLN K 174     -22.814  11.943  30.307  0.00  0.00      K1    
ATOM   2165  CB  GLN K 174     -22.956   9.778  30.653  0.00  0.00      K1    
ATOM   2166  HB1 GLN K 174     -23.874   9.656  30.040  0.00  0.00      K1    
ATOM   2167  HB2 GLN K 174     -22.288   8.901  30.514  0.00  0.00      K1    
ATOM   2168  CG  GLN K 174     -23.379   9.734  32.115  0.00  0.00      K1    
ATOM   2169  HG1 GLN K 174     -22.396   9.728  32.634  0.00  0.00      K1    
ATOM   2170  HG2 GLN K 174     -24.065  10.558  32.405  0.00  0.00      K1    
ATOM   2171  CD  GLN K 174     -24.015   8.416  32.471  0.00  0.00      K1    
ATOM   2172  OE1 GLN K 174     -24.054   7.479  31.665  0.00  0.00      K1    
ATOM   2173  NE2 GLN K 174     -24.718   8.306  33.650  0.00  0.00      K1    
ATOM   2174 HE21 GLN K 174     -24.968   7.434  34.070  0.00  0.00      K1    
ATOM   2175 HE22 GLN K 174     -24.873   9.122  34.208  0.00  0.00      K1    
ATOM   2176  C   GLN K 174     -20.871  11.272  30.929  0.00  0.00      K1    
ATOM   2177  O   GLN K 174     -20.003  10.386  30.815  0.00  0.00      K1    
ATOM   2178  N   LYS K 175     -20.709  12.401  31.628  0.00  0.00      K1    
ATOM   2179  HN  LYS K 175     -21.377  13.126  31.478  0.00  0.00      K1    
ATOM   2180  CA  LYS K 175     -19.629  12.686  32.547  0.00  0.00      K1    
ATOM   2181  HA  LYS K 175     -18.672  12.507  32.079  0.00  0.00      K1    
ATOM   2182  CB  LYS K 175     -19.608  14.195  33.001  0.00  0.00      K1    
ATOM   2183  HB1 LYS K 175     -20.586  14.444  33.466  0.00  0.00      K1    
ATOM   2184  HB2 LYS K 175     -18.985  14.223  33.921  0.00  0.00      K1    
ATOM   2185  CG  LYS K 175     -19.096  15.011  31.905  0.00  0.00      K1    
ATOM   2186  HG1 LYS K 175     -18.054  14.723  31.651  0.00  0.00      K1    
ATOM   2187  HG2 LYS K 175     -19.727  14.793  31.017  0.00  0.00      K1    
ATOM   2188  CD  LYS K 175     -19.136  16.481  32.192  0.00  0.00      K1    
ATOM   2189  HD1 LYS K 175     -20.207  16.674  31.966  0.00  0.00      K1    
ATOM   2190  HD2 LYS K 175     -18.853  16.740  33.234  0.00  0.00      K1    
ATOM   2191  CE  LYS K 175     -18.302  17.334  31.174  0.00  0.00      K1    
ATOM   2192  HE1 LYS K 175     -17.208  17.165  31.073  0.00  0.00      K1    
ATOM   2193  HE2 LYS K 175     -18.740  17.204  30.161  0.00  0.00      K1    
ATOM   2194  NZ  LYS K 175     -18.443  18.744  31.554  0.00  0.00      K1    
ATOM   2195  HZ1 LYS K 175     -19.387  18.982  31.920  0.00  0.00      K1    
ATOM   2196  HZ2 LYS K 175     -17.789  19.023  32.314  0.00  0.00      K1    
ATOM   2197  HZ3 LYS K 175     -18.264  19.401  30.769  0.00  0.00      K1    
ATOM   2198  C   LYS K 175     -19.683  11.762  33.788  0.00  0.00      K1    
ATOM   2199  O   LYS K 175     -20.728  11.259  34.148  0.00  0.00      K1    
ATOM   2200  N   VAL K 176     -18.462  11.546  34.387  0.00  0.00      K1    
ATOM   2201  HN  VAL K 176     -17.711  12.123  34.075  0.00  0.00      K1    
ATOM   2202  CA  VAL K 176     -18.214  10.736  35.559  0.00  0.00      K1    
ATOM   2203  HA  VAL K 176     -18.628   9.791  35.241  0.00  0.00      K1    
ATOM   2204  CB  VAL K 176     -16.759  10.538  35.835  0.00  0.00      K1    
ATOM   2205  HB  VAL K 176     -16.133  11.455  35.802  0.00  0.00      K1    
ATOM   2206  CG1 VAL K 176     -16.518   9.747  37.147  0.00  0.00      K1    
ATOM   2207 HG11 VAL K 176     -16.574  10.516  37.947  0.00  0.00      K1    
ATOM   2208 HG12 VAL K 176     -17.372   9.043  37.236  0.00  0.00      K1    
ATOM   2209 HG13 VAL K 176     -15.537   9.228  37.209  0.00  0.00      K1    
ATOM   2210  CG2 VAL K 176     -16.328   9.699  34.594  0.00  0.00      K1    
ATOM   2211 HG21 VAL K 176     -16.815   8.716  34.420  0.00  0.00      K1    
ATOM   2212 HG22 VAL K 176     -16.167  10.208  33.619  0.00  0.00      K1    
ATOM   2213 HG23 VAL K 176     -15.338   9.388  34.990  0.00  0.00      K1    
ATOM   2214  C   VAL K 176     -18.949  11.263  36.753  0.00  0.00      K1    
ATOM   2215  O   VAL K 176     -19.667  10.477  37.439  0.00  0.00      K1    
ATOM   2216  N   LYS K 177     -18.840  12.613  36.980  0.00  0.00      K1    
ATOM   2217  HN  LYS K 177     -18.254  13.224  36.454  0.00  0.00      K1    
ATOM   2218  CA  LYS K 177     -19.491  13.237  38.114  0.00  0.00      K1    
ATOM   2219  HA  LYS K 177     -19.978  12.490  38.723  0.00  0.00      K1    
ATOM   2220  CB  LYS K 177     -18.341  13.922  39.013  0.00  0.00      K1    
ATOM   2221  HB1 LYS K 177     -17.870  14.744  38.433  0.00  0.00      K1    
ATOM   2222  HB2 LYS K 177     -18.793  14.505  39.843  0.00  0.00      K1    
ATOM   2223  CG  LYS K 177     -17.252  13.043  39.651  0.00  0.00      K1    
ATOM   2224  HG1 LYS K 177     -16.483  12.830  38.877  0.00  0.00      K1    
ATOM   2225  HG2 LYS K 177     -16.688  13.593  40.435  0.00  0.00      K1    
ATOM   2226  CD  LYS K 177     -17.667  11.751  40.376  0.00  0.00      K1    
ATOM   2227  HD1 LYS K 177     -18.352  11.938  41.230  0.00  0.00      K1    
ATOM   2228  HD2 LYS K 177     -18.274  11.114  39.698  0.00  0.00      K1    
ATOM   2229  CE  LYS K 177     -16.479  10.953  40.904  0.00  0.00      K1    
ATOM   2230  HE1 LYS K 177     -15.793  10.621  40.096  0.00  0.00      K1    
ATOM   2231  HE2 LYS K 177     -15.946  11.629  41.607  0.00  0.00      K1    
ATOM   2232  NZ  LYS K 177     -17.021   9.776  41.577  0.00  0.00      K1    
ATOM   2233  HZ1 LYS K 177     -17.528  10.036  42.447  0.00  0.00      K1    
ATOM   2234  HZ2 LYS K 177     -17.686   9.252  40.973  0.00  0.00      K1    
ATOM   2235  HZ3 LYS K 177     -16.276   9.104  41.850  0.00  0.00      K1    
ATOM   2236  C   LYS K 177     -20.588  14.338  37.957  0.00  0.00      K1    
ATOM   2237  O   LYS K 177     -20.825  15.226  38.810  0.00  0.00      K1    
ATOM   2238  N   SER K 178     -21.334  14.327  36.877  0.00  0.00      K1    
ATOM   2239  HN  SER K 178     -20.930  13.886  36.079  0.00  0.00      K1    
ATOM   2240  CA  SER K 178     -22.410  15.361  36.759  0.00  0.00      K1    
ATOM   2241  HA  SER K 178     -22.961  15.422  37.686  0.00  0.00      K1    
ATOM   2242  CB  SER K 178     -21.816  16.745  36.429  0.00  0.00      K1    
ATOM   2243  HB1 SER K 178     -20.930  16.877  37.086  0.00  0.00      K1    
ATOM   2244  HB2 SER K 178     -21.431  16.728  35.387  0.00  0.00      K1    
ATOM   2245  OG  SER K 178     -22.772  17.810  36.702  0.00  0.00      K1    
ATOM   2246  HG1 SER K 178     -22.292  18.634  36.812  0.00  0.00      K1    
ATOM   2247  C   SER K 178     -23.445  15.066  35.819  0.00  0.00      K1    
ATOM   2248  O   SER K 178     -23.390  14.058  35.099  0.00  0.00      K1    
ATOM   2249  N   ARG K 179     -24.638  15.831  35.871  0.00  0.00      K1    
ATOM   2250  HN  ARG K 179     -24.701  16.527  36.582  0.00  0.00      K1    
ATOM   2251  CA  ARG K 179     -25.801  15.537  35.108  0.00  0.00      K1    
ATOM   2252  HA  ARG K 179     -25.823  14.458  35.099  0.00  0.00      K1    
ATOM   2253  CB  ARG K 179     -27.038  16.366  35.692  0.00  0.00      K1    
ATOM   2254  HB1 ARG K 179     -26.802  17.449  35.615  0.00  0.00      K1    
ATOM   2255  HB2 ARG K 179     -27.892  16.050  35.056  0.00  0.00      K1    
ATOM   2256  CG  ARG K 179     -27.535  16.028  37.091  0.00  0.00      K1    
ATOM   2257  HG1 ARG K 179     -27.658  14.938  36.916  0.00  0.00      K1    
ATOM   2258  HG2 ARG K 179     -26.656  16.049  37.770  0.00  0.00      K1    
ATOM   2259  CD  ARG K 179     -28.793  16.759  37.482  0.00  0.00      K1    
ATOM   2260  HD1 ARG K 179     -28.451  17.807  37.623  0.00  0.00      K1    
ATOM   2261  HD2 ARG K 179     -29.667  16.765  36.796  0.00  0.00      K1    
ATOM   2262  NE  ARG K 179     -29.271  16.144  38.851  0.00  0.00      K1    
ATOM   2263  HE  ARG K 179     -28.985  15.238  39.165  0.00  0.00      K1    
ATOM   2264  CZ  ARG K 179     -29.990  16.862  39.763  0.00  0.00      K1    
ATOM   2265  NH1 ARG K 179     -30.290  16.299  40.924  0.00  0.00      K1    
ATOM   2266 HH11 ARG K 179     -31.082  16.677  41.405  0.00  0.00      K1    
ATOM   2267 HH12 ARG K 179     -29.736  15.511  41.190  0.00  0.00      K1    
ATOM   2268  NH2 ARG K 179     -30.552  18.033  39.529  0.00  0.00      K1    
ATOM   2269 HH21 ARG K 179     -30.860  18.472  40.374  0.00  0.00      K1    
ATOM   2270 HH22 ARG K 179     -30.106  18.589  38.828  0.00  0.00      K1    
ATOM   2271  C   ARG K 179     -25.671  15.806  33.557  0.00  0.00      K1    
ATOM   2272  O   ARG K 179     -26.386  15.232  32.751  0.00  0.00      K1    
ATOM   2273  N   GLU K 180     -24.726  16.614  33.182  0.00  0.00      K1    
ATOM   2274  HN  GLU K 180     -24.244  17.135  33.882  0.00  0.00      K1    
ATOM   2275  CA  GLU K 180     -24.273  17.002  31.818  0.00  0.00      K1    
ATOM   2276  HA  GLU K 180     -25.077  17.377  31.201  0.00  0.00      K1    
ATOM   2277  CB  GLU K 180     -23.150  18.064  31.878  0.00  0.00      K1    
ATOM   2278  HB1 GLU K 180     -22.231  17.556  32.240  0.00  0.00      K1    
ATOM   2279  HB2 GLU K 180     -22.884  18.510  30.896  0.00  0.00      K1    
ATOM   2280  CG  GLU K 180     -23.233  19.324  32.862  0.00  0.00      K1    
ATOM   2281  HG1 GLU K 180     -24.099  19.966  32.597  0.00  0.00      K1    
ATOM   2282  HG2 GLU K 180     -23.271  18.965  33.913  0.00  0.00      K1    
ATOM   2283  CD  GLU K 180     -22.022  20.230  32.719  0.00  0.00      K1    
ATOM   2284  OE1 GLU K 180     -20.897  19.727  32.905  0.00  0.00      K1    
ATOM   2285  OE2 GLU K 180     -22.113  21.418  32.260  0.00  0.00      K1    
ATOM   2286  C   GLU K 180     -23.612  15.823  31.108  0.00  0.00      K1    
ATOM   2287  O   GLU K 180     -22.986  14.978  31.717  0.00  0.00      K1    
ATOM   2288  N   ARG K 181     -23.619  15.663  29.762  0.00  0.00      K1    
ATOM   2289  HN  ARG K 181     -23.009  15.030  29.292  0.00  0.00      K1    
ATOM   2290  CA  ARG K 181     -24.586  16.275  28.804  0.00  0.00      K1    
ATOM   2291  HA  ARG K 181     -24.266  15.856  27.862  0.00  0.00      K1    
ATOM   2292  CB  ARG K 181     -26.101  15.822  29.070  0.00  0.00      K1    
ATOM   2293  HB1 ARG K 181     -26.362  16.375  29.998  0.00  0.00      K1    
ATOM   2294  HB2 ARG K 181     -26.782  16.230  28.293  0.00  0.00      K1    
ATOM   2295  CG  ARG K 181     -26.267  14.316  28.997  0.00  0.00      K1    
ATOM   2296  HG1 ARG K 181     -25.924  13.910  28.021  0.00  0.00      K1    
ATOM   2297  HG2 ARG K 181     -25.576  13.785  29.686  0.00  0.00      K1    
ATOM   2298  CD  ARG K 181     -27.668  13.815  29.316  0.00  0.00      K1    
ATOM   2299  HD1 ARG K 181     -28.364  14.580  28.909  0.00  0.00      K1    
ATOM   2300  HD2 ARG K 181     -27.945  12.833  28.877  0.00  0.00      K1    
ATOM   2301  NE  ARG K 181     -27.791  13.815  30.864  0.00  0.00      K1    
ATOM   2302  HE  ARG K 181     -26.978  14.179  31.319  0.00  0.00      K1    
ATOM   2303  CZ  ARG K 181     -28.908  13.454  31.602  0.00  0.00      K1    
ATOM   2304  NH1 ARG K 181     -28.863  13.716  32.887  0.00  0.00      K1    
ATOM   2305 HH11 ARG K 181     -29.744  13.782  33.356  0.00  0.00      K1    
ATOM   2306 HH12 ARG K 181     -28.019  14.131  33.227  0.00  0.00      K1    
ATOM   2307  NH2 ARG K 181     -29.938  12.870  31.051  0.00  0.00      K1    
ATOM   2308 HH21 ARG K 181     -30.612  12.526  31.705  0.00  0.00      K1    
ATOM   2309 HH22 ARG K 181     -29.994  12.629  30.082  0.00  0.00      K1    
ATOM   2310  C   ARG K 181     -24.456  17.737  28.505  0.00  0.00      K1    
ATOM   2311  O   ARG K 181     -25.447  18.470  28.501  0.00  0.00      K1    
ATOM   2312  N   GLU K 182     -23.232  18.186  28.271  0.00  0.00      K1    
ATOM   2313  HN  GLU K 182     -22.467  17.579  28.070  0.00  0.00      K1    
ATOM   2314  CA  GLU K 182     -22.902  19.597  28.053  0.00  0.00      K1    
ATOM   2315  HA  GLU K 182     -23.664  20.276  28.408  0.00  0.00      K1    
ATOM   2316  CB  GLU K 182     -21.534  19.965  28.739  0.00  0.00      K1    
ATOM   2317  HB1 GLU K 182     -21.612  19.659  29.804  0.00  0.00      K1    
ATOM   2318  HB2 GLU K 182     -20.678  19.469  28.233  0.00  0.00      K1    
ATOM   2319  CG  GLU K 182     -21.248  21.504  28.864  0.00  0.00      K1    
ATOM   2320  HG1 GLU K 182     -21.508  22.004  27.907  0.00  0.00      K1    
ATOM   2321  HG2 GLU K 182     -22.002  21.841  29.607  0.00  0.00      K1    
ATOM   2322  CD  GLU K 182     -19.940  21.946  29.577  0.00  0.00      K1    
ATOM   2323  OE1 GLU K 182     -19.059  21.035  29.659  0.00  0.00      K1    
ATOM   2324  OE2 GLU K 182     -19.820  23.101  29.981  0.00  0.00      K1    
ATOM   2325  C   GLU K 182     -22.880  19.833  26.522  0.00  0.00      K1    
ATOM   2326  O   GLU K 182     -23.134  20.916  25.950  0.00  0.00      K1    
ATOM   2327  N   GLN K 183     -22.384  18.790  25.795  0.00  0.00      K1    
ATOM   2328  HN  GLN K 183     -22.181  17.914  26.226  0.00  0.00      K1    
ATOM   2329  CA  GLN K 183     -22.032  18.952  24.424  0.00  0.00      K1    
ATOM   2330  HA  GLN K 183     -21.339  19.770  24.293  0.00  0.00      K1    
ATOM   2331  CB  GLN K 183     -21.338  17.658  23.799  0.00  0.00      K1    
ATOM   2332  HB1 GLN K 183     -22.107  16.872  23.957  0.00  0.00      K1    
ATOM   2333  HB2 GLN K 183     -21.204  17.849  22.713  0.00  0.00      K1    
ATOM   2334  CG  GLN K 183     -19.969  17.320  24.403  0.00  0.00      K1    
ATOM   2335  HG1 GLN K 183     -19.294  18.073  23.943  0.00  0.00      K1    
ATOM   2336  HG2 GLN K 183     -20.077  17.583  25.477  0.00  0.00      K1    
ATOM   2337  CD  GLN K 183     -19.534  15.962  24.022  0.00  0.00      K1    
ATOM   2338  OE1 GLN K 183     -20.003  15.021  24.704  0.00  0.00      K1    
ATOM   2339  NE2 GLN K 183     -18.762  15.828  22.929  0.00  0.00      K1    
ATOM   2340 HE21 GLN K 183     -18.645  14.982  22.409  0.00  0.00      K1    
ATOM   2341 HE22 GLN K 183     -18.152  16.537  22.577  0.00  0.00      K1    
ATOM   2342  C   GLN K 183     -23.122  19.482  23.533  0.00  0.00      K1    
ATOM   2343  O   GLN K 183     -22.855  20.348  22.733  0.00  0.00      K1    
ATOM   2344  N   ILE K 184     -24.322  18.902  23.678  0.00  0.00      K1    
ATOM   2345  HN  ILE K 184     -24.365  18.212  24.396  0.00  0.00      K1    
ATOM   2346  CA  ILE K 184     -25.449  19.105  22.740  0.00  0.00      K1    
ATOM   2347  HA  ILE K 184     -25.092  18.937  21.735  0.00  0.00      K1    
ATOM   2348  CB  ILE K 184     -26.585  18.069  22.968  0.00  0.00      K1    
ATOM   2349  HB  ILE K 184     -26.079  17.111  23.216  0.00  0.00      K1    
ATOM   2350  CG2 ILE K 184     -27.372  18.355  24.209  0.00  0.00      K1    
ATOM   2351 HG21 ILE K 184     -27.896  17.424  24.513  0.00  0.00      K1    
ATOM   2352 HG22 ILE K 184     -26.695  18.613  25.051  0.00  0.00      K1    
ATOM   2353 HG23 ILE K 184     -28.110  19.174  24.071  0.00  0.00      K1    
ATOM   2354  CG1 ILE K 184     -27.419  17.795  21.685  0.00  0.00      K1    
ATOM   2355 HG11 ILE K 184     -27.970  18.727  21.434  0.00  0.00      K1    
ATOM   2356 HG12 ILE K 184     -26.718  17.669  20.832  0.00  0.00      K1    
ATOM   2357  CD  ILE K 184     -28.434  16.548  21.790  0.00  0.00      K1    
ATOM   2358  HD1 ILE K 184     -27.848  15.692  22.188  0.00  0.00      K1    
ATOM   2359  HD2 ILE K 184     -29.266  16.743  22.499  0.00  0.00      K1    
ATOM   2360  HD3 ILE K 184     -28.849  16.300  20.789  0.00  0.00      K1    
ATOM   2361  C   ILE K 184     -26.036  20.465  22.849  0.00  0.00      K1    
ATOM   2362  O   ILE K 184     -26.559  21.061  21.920  0.00  0.00      K1    
ATOM   2363  N   LYS K 185     -26.010  21.113  24.050  0.00  0.00      K1    
ATOM   2364  HN  LYS K 185     -25.595  20.588  24.789  0.00  0.00      K1    
ATOM   2365  CA  LYS K 185     -26.264  22.458  24.398  0.00  0.00      K1    
ATOM   2366  HA  LYS K 185     -27.263  22.623  24.023  0.00  0.00      K1    
ATOM   2367  CB  LYS K 185     -26.160  22.731  25.939  0.00  0.00      K1    
ATOM   2368  HB1 LYS K 185     -26.819  22.023  26.486  0.00  0.00      K1    
ATOM   2369  HB2 LYS K 185     -25.138  22.603  26.355  0.00  0.00      K1    
ATOM   2370  CG  LYS K 185     -26.541  24.192  26.224  0.00  0.00      K1    
ATOM   2371  HG1 LYS K 185     -25.828  24.884  25.728  0.00  0.00      K1    
ATOM   2372  HG2 LYS K 185     -27.592  24.386  25.920  0.00  0.00      K1    
ATOM   2373  CD  LYS K 185     -26.415  24.385  27.758  0.00  0.00      K1    
ATOM   2374  HD1 LYS K 185     -26.864  23.534  28.313  0.00  0.00      K1    
ATOM   2375  HD2 LYS K 185     -25.350  24.335  28.070  0.00  0.00      K1    
ATOM   2376  CE  LYS K 185     -26.990  25.721  28.183  0.00  0.00      K1    
ATOM   2377  HE1 LYS K 185     -26.375  26.571  27.817  0.00  0.00      K1    
ATOM   2378  HE2 LYS K 185     -27.958  25.857  27.655  0.00  0.00      K1    
ATOM   2379  NZ  LYS K 185     -27.056  25.817  29.661  0.00  0.00      K1    
ATOM   2380  HZ1 LYS K 185     -26.123  25.952  30.099  0.00  0.00      K1    
ATOM   2381  HZ2 LYS K 185     -27.667  26.618  29.920  0.00  0.00      K1    
ATOM   2382  HZ3 LYS K 185     -27.544  24.991  30.062  0.00  0.00      K1    
ATOM   2383  C   LYS K 185     -25.412  23.458  23.663  0.00  0.00      K1    
ATOM   2384  O   LYS K 185     -25.903  24.258  22.884  0.00  0.00      K1    
ATOM   2385  N   SER K 186     -24.042  23.344  23.781  0.00  0.00      K1    
ATOM   2386  HN  SER K 186     -23.710  22.656  24.422  0.00  0.00      K1    
ATOM   2387  CA  SER K 186     -23.038  24.131  23.076  0.00  0.00      K1    
ATOM   2388  HA  SER K 186     -23.059  25.154  23.421  0.00  0.00      K1    
ATOM   2389  CB  SER K 186     -21.595  23.623  23.275  0.00  0.00      K1    
ATOM   2390  HB1 SER K 186     -21.435  22.630  22.803  0.00  0.00      K1    
ATOM   2391  HB2 SER K 186     -20.895  24.340  22.795  0.00  0.00      K1    
ATOM   2392  OG  SER K 186     -21.247  23.655  24.634  0.00  0.00      K1    
ATOM   2393  HG1 SER K 186     -21.651  22.863  24.996  0.00  0.00      K1    
ATOM   2394  C   SER K 186     -23.194  24.132  21.534  0.00  0.00      K1    
ATOM   2395  O   SER K 186     -23.189  25.236  20.984  0.00  0.00      K1    
ATOM   2396  N   LEU K 187     -23.409  22.955  20.837  0.00  0.00      K1    
ATOM   2397  HN  LEU K 187     -23.366  22.100  21.348  0.00  0.00      K1    
ATOM   2398  CA  LEU K 187     -23.589  22.888  19.433  0.00  0.00      K1    
ATOM   2399  HA  LEU K 187     -22.755  23.348  18.925  0.00  0.00      K1    
ATOM   2400  CB  LEU K 187     -23.832  21.414  19.069  0.00  0.00      K1    
ATOM   2401  HB1 LEU K 187     -24.565  20.976  19.779  0.00  0.00      K1    
ATOM   2402  HB2 LEU K 187     -24.226  21.339  18.033  0.00  0.00      K1    
ATOM   2403  CG  LEU K 187     -22.596  20.511  19.170  0.00  0.00      K1    
ATOM   2404  HG  LEU K 187     -22.419  20.164  20.211  0.00  0.00      K1    
ATOM   2405  CD1 LEU K 187     -23.053  19.208  18.446  0.00  0.00      K1    
ATOM   2406 HD11 LEU K 187     -22.345  18.378  18.659  0.00  0.00      K1    
ATOM   2407 HD12 LEU K 187     -24.113  18.917  18.610  0.00  0.00      K1    
ATOM   2408 HD13 LEU K 187     -23.000  19.428  17.358  0.00  0.00      K1    
ATOM   2409  CD2 LEU K 187     -21.360  21.042  18.469  0.00  0.00      K1    
ATOM   2410 HD21 LEU K 187     -21.607  21.350  17.431  0.00  0.00      K1    
ATOM   2411 HD22 LEU K 187     -20.881  21.921  18.951  0.00  0.00      K1    
ATOM   2412 HD23 LEU K 187     -20.630  20.208  18.398  0.00  0.00      K1    
ATOM   2413  C   LEU K 187     -24.827  23.729  19.015  0.00  0.00      K1    
ATOM   2414  O   LEU K 187     -24.862  24.315  17.900  0.00  0.00      K1    
ATOM   2415  N   ASN K 188     -25.907  23.702  19.829  0.00  0.00      K1    
ATOM   2416  HN  ASN K 188     -25.811  23.040  20.569  0.00  0.00      K1    
ATOM   2417  CA  ASN K 188     -27.161  24.332  19.630  0.00  0.00      K1    
ATOM   2418  HA  ASN K 188     -27.465  24.096  18.621  0.00  0.00      K1    
ATOM   2419  CB  ASN K 188     -28.251  23.920  20.618  0.00  0.00      K1    
ATOM   2420  HB1 ASN K 188     -28.496  22.837  20.584  0.00  0.00      K1    
ATOM   2421  HB2 ASN K 188     -27.904  24.247  21.621  0.00  0.00      K1    
ATOM   2422  CG  ASN K 188     -29.580  24.649  20.239  0.00  0.00      K1    
ATOM   2423  OD1 ASN K 188     -30.163  24.541  19.178  0.00  0.00      K1    
ATOM   2424  ND2 ASN K 188     -30.088  25.476  21.183  0.00  0.00      K1    
ATOM   2425 HD21 ASN K 188     -30.909  26.028  21.041  0.00  0.00      K1    
ATOM   2426 HD22 ASN K 188     -29.684  25.323  22.085  0.00  0.00      K1    
ATOM   2427  C   ASN K 188     -26.928  25.882  19.697  0.00  0.00      K1    
ATOM   2428  O   ASN K 188     -27.493  26.584  18.896  0.00  0.00      K1    
ATOM   2429  N   ASN K 189     -26.115  26.461  20.543  0.00  0.00      K1    
ATOM   2430  HN  ASN K 189     -25.911  25.878  21.325  0.00  0.00      K1    
ATOM   2431  CA  ASN K 189     -25.719  27.882  20.507  0.00  0.00      K1    
ATOM   2432  HA  ASN K 189     -26.612  28.478  20.386  0.00  0.00      K1    
ATOM   2433  CB  ASN K 189     -25.091  28.361  21.880  0.00  0.00      K1    
ATOM   2434  HB1 ASN K 189     -24.245  27.730  22.225  0.00  0.00      K1    
ATOM   2435  HB2 ASN K 189     -24.613  29.331  21.623  0.00  0.00      K1    
ATOM   2436  CG  ASN K 189     -25.974  28.518  23.059  0.00  0.00      K1    
ATOM   2437  OD1 ASN K 189     -27.007  29.136  22.972  0.00  0.00      K1    
ATOM   2438  ND2 ASN K 189     -25.617  27.978  24.208  0.00  0.00      K1    
ATOM   2439 HD21 ASN K 189     -26.069  28.262  25.054  0.00  0.00      K1    
ATOM   2440 HD22 ASN K 189     -24.795  27.411  24.180  0.00  0.00      K1    
ATOM   2441  C   ASN K 189     -24.945  28.273  19.213  0.00  0.00      K1    
ATOM   2442  O   ASN K 189     -25.063  29.306  18.615  0.00  0.00      K1    
ATOM   2443  N   GLN K 190     -24.023  27.382  18.790  0.00  0.00      K1    
ATOM   2444  HN  GLN K 190     -23.829  26.583  19.355  0.00  0.00      K1    
ATOM   2445  CA  GLN K 190     -23.310  27.466  17.518  0.00  0.00      K1    
ATOM   2446  HA  GLN K 190     -22.830  28.433  17.494  0.00  0.00      K1    
ATOM   2447  CB  GLN K 190     -22.124  26.407  17.476  0.00  0.00      K1    
ATOM   2448  HB1 GLN K 190     -21.381  26.586  18.283  0.00  0.00      K1    
ATOM   2449  HB2 GLN K 190     -22.451  25.367  17.690  0.00  0.00      K1    
ATOM   2450  CG  GLN K 190     -21.401  26.270  16.146  0.00  0.00      K1    
ATOM   2451  HG1 GLN K 190     -21.930  25.909  15.238  0.00  0.00      K1    
ATOM   2452  HG2 GLN K 190     -21.083  27.285  15.825  0.00  0.00      K1    
ATOM   2453  CD  GLN K 190     -20.181  25.321  16.285  0.00  0.00      K1    
ATOM   2454  OE1 GLN K 190     -20.171  24.241  16.892  0.00  0.00      K1    
ATOM   2455  NE2 GLN K 190     -19.066  25.719  15.624  0.00  0.00      K1    
ATOM   2456 HE21 GLN K 190     -18.195  25.257  15.791  0.00  0.00      K1    
ATOM   2457 HE22 GLN K 190     -19.120  26.486  14.985  0.00  0.00      K1    
ATOM   2458  C   GLN K 190     -24.245  27.305  16.287  0.00  0.00      K1    
ATOM   2459  O   GLN K 190     -24.002  28.010  15.326  0.00  0.00      K1    
ATOM   2460  N   PHE K 191     -25.224  26.384  16.272  0.00  0.00      K1    
ATOM   2461  HN  PHE K 191     -25.267  25.650  16.946  0.00  0.00      K1    
ATOM   2462  CA  PHE K 191     -26.285  26.309  15.280  0.00  0.00      K1    
ATOM   2463  HA  PHE K 191     -25.795  26.287  14.318  0.00  0.00      K1    
ATOM   2464  CB  PHE K 191     -27.045  24.996  15.437  0.00  0.00      K1    
ATOM   2465  HB1 PHE K 191     -26.262  24.213  15.360  0.00  0.00      K1    
ATOM   2466  HB2 PHE K 191     -27.449  25.031  16.472  0.00  0.00      K1    
ATOM   2467  CG  PHE K 191     -28.179  24.827  14.379  0.00  0.00      K1    
ATOM   2468  CD1 PHE K 191     -27.961  24.662  13.023  0.00  0.00      K1    
ATOM   2469  HD1 PHE K 191     -26.986  24.486  12.593  0.00  0.00      K1    
ATOM   2470  CE1 PHE K 191     -29.077  24.586  12.181  0.00  0.00      K1    
ATOM   2471  HE1 PHE K 191     -29.011  24.513  11.105  0.00  0.00      K1    
ATOM   2472  CZ  PHE K 191     -30.374  24.777  12.688  0.00  0.00      K1    
ATOM   2473  HZ  PHE K 191     -31.141  24.847  11.931  0.00  0.00      K1    
ATOM   2474  CD2 PHE K 191     -29.436  25.244  14.826  0.00  0.00      K1    
ATOM   2475  HD2 PHE K 191     -29.695  25.541  15.831  0.00  0.00      K1    
ATOM   2476  CE2 PHE K 191     -30.555  25.142  13.960  0.00  0.00      K1    
ATOM   2477  HE2 PHE K 191     -31.540  25.334  14.357  0.00  0.00      K1    
ATOM   2478  C   PHE K 191     -27.182  27.535  15.231  0.00  0.00      K1    
ATOM   2479  O   PHE K 191     -27.321  28.182  14.185  0.00  0.00      K1    
ATOM   2480  N   ALA K 192     -27.818  27.969  16.342  0.00  0.00      K1    
ATOM   2481  HN  ALA K 192     -27.769  27.408  17.165  0.00  0.00      K1    
ATOM   2482  CA  ALA K 192     -28.661  29.192  16.376  0.00  0.00      K1    
ATOM   2483  HA  ALA K 192     -29.491  29.002  15.712  0.00  0.00      K1    
ATOM   2484  CB  ALA K 192     -29.357  29.408  17.783  0.00  0.00      K1    
ATOM   2485  HB1 ALA K 192     -28.664  29.432  18.652  0.00  0.00      K1    
ATOM   2486  HB2 ALA K 192     -30.116  30.218  17.743  0.00  0.00      K1    
ATOM   2487  HB3 ALA K 192     -29.910  28.466  17.986  0.00  0.00      K1    
ATOM   2488  C   ALA K 192     -27.968  30.485  15.877  0.00  0.00      K1    
ATOM   2489  O   ALA K 192     -28.553  31.302  15.182  0.00  0.00      K1    
ATOM   2490  N   SER K 193     -26.670  30.681  16.047  0.00  0.00      K1    
ATOM   2491  HN  SER K 193     -26.160  29.951  16.497  0.00  0.00      K1    
ATOM   2492  CA  SER K 193     -26.057  31.935  15.810  0.00  0.00      K1    
ATOM   2493  HA  SER K 193     -26.785  32.692  16.062  0.00  0.00      K1    
ATOM   2494  CB  SER K 193     -24.801  32.121  16.711  0.00  0.00      K1    
ATOM   2495  HB1 SER K 193     -24.097  31.365  16.300  0.00  0.00      K1    
ATOM   2496  HB2 SER K 193     -24.345  33.128  16.602  0.00  0.00      K1    
ATOM   2497  OG  SER K 193     -25.131  31.993  18.063  0.00  0.00      K1    
ATOM   2498  HG1 SER K 193     -25.287  31.046  18.071  0.00  0.00      K1    
ATOM   2499  C   SER K 193     -25.642  32.057  14.370  0.00  0.00      K1    
ATOM   2500  O   SER K 193     -25.427  33.187  13.851  0.00  0.00      K1    
ATOM   2501  N   PHE K 194     -25.665  30.917  13.637  0.00  0.00      K1    
ATOM   2502  HN  PHE K 194     -25.946  30.092  14.121  0.00  0.00      K1    
ATOM   2503  CA  PHE K 194     -25.467  30.979  12.220  0.00  0.00      K1    
ATOM   2504  HA  PHE K 194     -24.781  31.802  12.087  0.00  0.00      K1    
ATOM   2505  CB  PHE K 194     -24.930  29.568  11.729  0.00  0.00      K1    
ATOM   2506  HB1 PHE K 194     -25.647  28.751  11.958  0.00  0.00      K1    
ATOM   2507  HB2 PHE K 194     -24.962  29.606  10.619  0.00  0.00      K1    
ATOM   2508  CG  PHE K 194     -23.486  29.232  12.092  0.00  0.00      K1    
ATOM   2509  CD1 PHE K 194     -22.487  30.229  12.365  0.00  0.00      K1    
ATOM   2510  HD1 PHE K 194     -22.734  31.277  12.445  0.00  0.00      K1    
ATOM   2511  CE1 PHE K 194     -21.140  29.834  12.631  0.00  0.00      K1    
ATOM   2512  HE1 PHE K 194     -20.395  30.585  12.847  0.00  0.00      K1    
ATOM   2513  CZ  PHE K 194     -20.825  28.507  12.561  0.00  0.00      K1    
ATOM   2514  HZ  PHE K 194     -19.782  28.230  12.617  0.00  0.00      K1    
ATOM   2515  CD2 PHE K 194     -23.143  27.888  11.956  0.00  0.00      K1    
ATOM   2516  HD2 PHE K 194     -23.877  27.107  11.827  0.00  0.00      K1    
ATOM   2517  CE2 PHE K 194     -21.794  27.536  12.260  0.00  0.00      K1    
ATOM   2518  HE2 PHE K 194     -21.634  26.468  12.272  0.00  0.00      K1    
ATOM   2519  C   PHE K 194     -26.641  31.424  11.354  0.00  0.00      K1    
ATOM   2520  O   PHE K 194     -26.424  32.155  10.421  0.00  0.00      K1    
ATOM   2521  N   ILE K 195     -27.908  31.115  11.736  0.00  0.00      K1    
ATOM   2522  HN  ILE K 195     -27.963  30.551  12.556  0.00  0.00      K1    
ATOM   2523  CA  ILE K 195     -29.034  31.397  10.967  0.00  0.00      K1    
ATOM   2524  HA  ILE K 195     -28.828  31.209   9.923  0.00  0.00      K1    
ATOM   2525  CB  ILE K 195     -30.219  30.598  11.317  0.00  0.00      K1    
ATOM   2526  HB  ILE K 195     -29.931  29.525  11.346  0.00  0.00      K1    
ATOM   2527  CG2 ILE K 195     -30.747  30.991  12.734  0.00  0.00      K1    
ATOM   2528 HG21 ILE K 195     -29.908  31.161  13.442  0.00  0.00      K1    
ATOM   2529 HG22 ILE K 195     -31.359  31.917  12.678  0.00  0.00      K1    
ATOM   2530 HG23 ILE K 195     -31.329  30.099  13.049  0.00  0.00      K1    
ATOM   2531  CG1 ILE K 195     -31.301  30.765  10.270  0.00  0.00      K1    
ATOM   2532 HG11 ILE K 195     -32.193  30.218  10.645  0.00  0.00      K1    
ATOM   2533 HG12 ILE K 195     -31.544  31.844  10.165  0.00  0.00      K1    
ATOM   2534  CD  ILE K 195     -30.918  30.036   8.937  0.00  0.00      K1    
ATOM   2535  HD1 ILE K 195     -30.920  28.927   8.998  0.00  0.00      K1    
ATOM   2536  HD2 ILE K 195     -31.671  30.295   8.163  0.00  0.00      K1    
ATOM   2537  HD3 ILE K 195     -29.995  30.554   8.601  0.00  0.00      K1    
ATOM   2538  C   ILE K 195     -29.400  32.956  11.103  0.00  0.00      K1    
ATOM   2539  O   ILE K 195     -29.660  33.639  10.112  0.00  0.00      K1    
ATOM   2540  N   ASP K 196     -29.220  33.541  12.311  0.00  0.00      K1    
ATOM   2541  HN  ASP K 196     -29.003  32.951  13.085  0.00  0.00      K1    
ATOM   2542  CA  ASP K 196     -29.430  34.949  12.545  0.00  0.00      K1    
ATOM   2543  HA  ASP K 196     -30.442  35.185  12.251  0.00  0.00      K1    
ATOM   2544  CB  ASP K 196     -29.418  35.299  14.078  0.00  0.00      K1    
ATOM   2545  HB1 ASP K 196     -30.152  34.650  14.603  0.00  0.00      K1    
ATOM   2546  HB2 ASP K 196     -28.410  35.273  14.544  0.00  0.00      K1    
ATOM   2547  CG  ASP K 196     -30.031  36.703  14.352  0.00  0.00      K1    
ATOM   2548  OD1 ASP K 196     -29.479  37.463  15.172  0.00  0.00      K1    
ATOM   2549  OD2 ASP K 196     -31.069  37.003  13.742  0.00  0.00      K1    
ATOM   2550  C   ASP K 196     -28.577  35.910  11.758  0.00  0.00      K1    
ATOM   2551  O   ASP K 196     -29.078  36.927  11.265  0.00  0.00      K1    
ATOM   2552  N   LYS K 197     -27.252  35.578  11.559  0.00  0.00      K1    
ATOM   2553  HN  LYS K 197     -26.879  34.864  12.147  0.00  0.00      K1    
ATOM   2554  CA  LYS K 197     -26.258  36.338  10.847  0.00  0.00      K1    
ATOM   2555  HA  LYS K 197     -26.343  37.385  11.099  0.00  0.00      K1    
ATOM   2556  CB  LYS K 197     -24.836  36.103  11.375  0.00  0.00      K1    
ATOM   2557  HB1 LYS K 197     -24.897  36.232  12.476  0.00  0.00      K1    
ATOM   2558  HB2 LYS K 197     -24.466  35.061  11.270  0.00  0.00      K1    
ATOM   2559  CG  LYS K 197     -23.791  37.138  10.932  0.00  0.00      K1    
ATOM   2560  HG1 LYS K 197     -23.229  36.804  10.034  0.00  0.00      K1    
ATOM   2561  HG2 LYS K 197     -24.191  38.171  10.841  0.00  0.00      K1    
ATOM   2562  CD  LYS K 197     -22.714  37.264  12.005  0.00  0.00      K1    
ATOM   2563  HD1 LYS K 197     -23.263  37.440  12.954  0.00  0.00      K1    
ATOM   2564  HD2 LYS K 197     -22.099  36.346  12.119  0.00  0.00      K1    
ATOM   2565  CE  LYS K 197     -21.820  38.502  11.834  0.00  0.00      K1    
ATOM   2566  HE1 LYS K 197     -21.175  38.383  10.937  0.00  0.00      K1    
ATOM   2567  HE2 LYS K 197     -22.420  39.430  11.710  0.00  0.00      K1    
ATOM   2568  NZ  LYS K 197     -20.898  38.665  13.011  0.00  0.00      K1    
ATOM   2569  HZ1 LYS K 197     -20.179  37.914  13.047  0.00  0.00      K1    
ATOM   2570  HZ2 LYS K 197     -20.327  39.534  13.035  0.00  0.00      K1    
ATOM   2571  HZ3 LYS K 197     -21.492  38.591  13.862  0.00  0.00      K1    
ATOM   2572  C   LYS K 197     -26.297  36.195   9.330  0.00  0.00      K1    
ATOM   2573  O   LYS K 197     -26.066  37.257   8.697  0.00  0.00      K1    
ATOM   2574  N   VAL K 198     -26.485  34.994   8.695  0.00  0.00      K1    
ATOM   2575  HN  VAL K 198     -26.630  34.254   9.347  0.00  0.00      K1    
ATOM   2576  CA  VAL K 198     -26.292  34.743   7.262  0.00  0.00      K1    
ATOM   2577  HA  VAL K 198     -25.264  34.994   7.046  0.00  0.00      K1    
ATOM   2578  CB  VAL K 198     -26.417  33.252   7.025  0.00  0.00      K1    
ATOM   2579  HB  VAL K 198     -25.712  32.658   7.645  0.00  0.00      K1    
ATOM   2580  CG1 VAL K 198     -27.881  32.706   7.356  0.00  0.00      K1    
ATOM   2581 HG11 VAL K 198     -28.730  33.252   6.891  0.00  0.00      K1    
ATOM   2582 HG12 VAL K 198     -27.892  31.654   7.000  0.00  0.00      K1    
ATOM   2583 HG13 VAL K 198     -27.945  32.662   8.464  0.00  0.00      K1    
ATOM   2584  CG2 VAL K 198     -26.152  32.903   5.543  0.00  0.00      K1    
ATOM   2585 HG21 VAL K 198     -25.286  33.402   5.058  0.00  0.00      K1    
ATOM   2586 HG22 VAL K 198     -25.990  31.808   5.451  0.00  0.00      K1    
ATOM   2587 HG23 VAL K 198     -27.072  33.081   4.945  0.00  0.00      K1    
ATOM   2588  C   VAL K 198     -27.213  35.590   6.413  0.00  0.00      K1    
ATOM   2589  O   VAL K 198     -26.747  36.135   5.458  0.00  0.00      K1    
ATOM   2590  N   ARG K 199     -28.472  35.875   6.818  0.00  0.00      K1    
ATOM   2591  HN  ARG K 199     -28.747  35.602   7.736  0.00  0.00      K1    
ATOM   2592  CA  ARG K 199     -29.450  36.665   6.041  0.00  0.00      K1    
ATOM   2593  HA  ARG K 199     -29.471  36.271   5.035  0.00  0.00      K1    
ATOM   2594  CB  ARG K 199     -30.869  36.560   6.772  0.00  0.00      K1    
ATOM   2595  HB1 ARG K 199     -31.605  37.190   6.228  0.00  0.00      K1    
ATOM   2596  HB2 ARG K 199     -31.241  35.564   6.450  0.00  0.00      K1    
ATOM   2597  CG  ARG K 199     -30.957  36.824   8.291  0.00  0.00      K1    
ATOM   2598  HG1 ARG K 199     -30.253  36.161   8.838  0.00  0.00      K1    
ATOM   2599  HG2 ARG K 199     -30.678  37.885   8.466  0.00  0.00      K1    
ATOM   2600  CD  ARG K 199     -32.358  36.526   8.916  0.00  0.00      K1    
ATOM   2601  HD1 ARG K 199     -33.112  36.960   8.225  0.00  0.00      K1    
ATOM   2602  HD2 ARG K 199     -32.490  35.423   8.898  0.00  0.00      K1    
ATOM   2603  NE  ARG K 199     -32.283  37.062  10.315  0.00  0.00      K1    
ATOM   2604  HE  ARG K 199     -31.387  37.191  10.739  0.00  0.00      K1    
ATOM   2605  CZ  ARG K 199     -33.278  37.729  10.895  0.00  0.00      K1    
ATOM   2606  NH1 ARG K 199     -33.153  38.020  12.170  0.00  0.00      K1    
ATOM   2607 HH11 ARG K 199     -33.844  38.543  12.669  0.00  0.00      K1    
ATOM   2608 HH12 ARG K 199     -32.346  37.737  12.689  0.00  0.00      K1    
ATOM   2609  NH2 ARG K 199     -34.376  38.077  10.267  0.00  0.00      K1    
ATOM   2610 HH21 ARG K 199     -35.111  38.449  10.834  0.00  0.00      K1    
ATOM   2611 HH22 ARG K 199     -34.546  37.827   9.313  0.00  0.00      K1    
ATOM   2612  C   ARG K 199     -29.018  38.136   5.837  0.00  0.00      K1    
ATOM   2613  O   ARG K 199     -29.356  38.707   4.840  0.00  0.00      K1    
ATOM   2614  N   PHE K 200     -28.329  38.790   6.878  0.00  0.00      K1    
ATOM   2615  HN  PHE K 200     -28.156  38.381   7.771  0.00  0.00      K1    
ATOM   2616  CA  PHE K 200     -27.619  40.068   6.588  0.00  0.00      K1    
ATOM   2617  HA  PHE K 200     -28.172  40.668   5.880  0.00  0.00      K1    
ATOM   2618  CB  PHE K 200     -27.217  40.879   7.817  0.00  0.00      K1    
ATOM   2619  HB1 PHE K 200     -26.677  40.348   8.630  0.00  0.00      K1    
ATOM   2620  HB2 PHE K 200     -26.542  41.707   7.511  0.00  0.00      K1    
ATOM   2621  CG  PHE K 200     -28.393  41.616   8.337  0.00  0.00      K1    
ATOM   2622  CD1 PHE K 200     -28.577  43.046   8.268  0.00  0.00      K1    
ATOM   2623  HD1 PHE K 200     -27.797  43.647   7.825  0.00  0.00      K1    
ATOM   2624  CE1 PHE K 200     -29.640  43.623   8.913  0.00  0.00      K1    
ATOM   2625  HE1 PHE K 200     -29.688  44.700   8.971  0.00  0.00      K1    
ATOM   2626  CZ  PHE K 200     -30.649  42.785   9.543  0.00  0.00      K1    
ATOM   2627  HZ  PHE K 200     -31.539  43.238   9.952  0.00  0.00      K1    
ATOM   2628  CD2 PHE K 200     -29.185  40.895   9.237  0.00  0.00      K1    
ATOM   2629  HD2 PHE K 200     -28.944  39.850   9.360  0.00  0.00      K1    
ATOM   2630  CE2 PHE K 200     -30.333  41.476   9.790  0.00  0.00      K1    
ATOM   2631  HE2 PHE K 200     -30.986  40.849  10.379  0.00  0.00      K1    
ATOM   2632  C   PHE K 200     -26.319  39.931   5.802  0.00  0.00      K1    
ATOM   2633  O   PHE K 200     -26.082  40.683   4.861  0.00  0.00      K1    
ATOM   2634  N   LEU K 201     -25.533  38.873   6.106  0.00  0.00      K1    
ATOM   2635  HN  LEU K 201     -25.836  38.168   6.743  0.00  0.00      K1    
ATOM   2636  CA  LEU K 201     -24.305  38.588   5.419  0.00  0.00      K1    
ATOM   2637  HA  LEU K 201     -23.706  39.476   5.563  0.00  0.00      K1    
ATOM   2638  CB  LEU K 201     -23.671  37.400   6.267  0.00  0.00      K1    
ATOM   2639  HB1 LEU K 201     -23.658  37.817   7.297  0.00  0.00      K1    
ATOM   2640  HB2 LEU K 201     -24.372  36.553   6.107  0.00  0.00      K1    
ATOM   2641  CG  LEU K 201     -22.323  36.966   5.796  0.00  0.00      K1    
ATOM   2642  HG  LEU K 201     -22.470  36.417   4.842  0.00  0.00      K1    
ATOM   2643  CD1 LEU K 201     -21.295  38.129   5.488  0.00  0.00      K1    
ATOM   2644 HD11 LEU K 201     -20.270  37.718   5.608  0.00  0.00      K1    
ATOM   2645 HD12 LEU K 201     -21.483  38.395   4.426  0.00  0.00      K1    
ATOM   2646 HD13 LEU K 201     -21.468  39.030   6.114  0.00  0.00      K1    
ATOM   2647  CD2 LEU K 201     -21.651  36.018   6.815  0.00  0.00      K1    
ATOM   2648 HD21 LEU K 201     -22.322  35.265   7.280  0.00  0.00      K1    
ATOM   2649 HD22 LEU K 201     -20.748  35.535   6.384  0.00  0.00      K1    
ATOM   2650 HD23 LEU K 201     -21.341  36.633   7.687  0.00  0.00      K1    
ATOM   2651  C   LEU K 201     -24.382  38.312   3.939  0.00  0.00      K1    
ATOM   2652  O   LEU K 201     -23.536  38.735   3.174  0.00  0.00      K1    
ATOM   2653  N   GLU K 202     -25.586  37.730   3.520  0.00  0.00      K1    
ATOM   2654  HN  GLU K 202     -26.247  37.373   4.175  0.00  0.00      K1    
ATOM   2655  CA  GLU K 202     -25.849  37.436   2.134  0.00  0.00      K1    
ATOM   2656  HA  GLU K 202     -25.079  36.872   1.628  0.00  0.00      K1    
ATOM   2657  CB  GLU K 202     -27.114  36.521   2.102  0.00  0.00      K1    
ATOM   2658  HB1 GLU K 202     -26.943  35.588   2.680  0.00  0.00      K1    
ATOM   2659  HB2 GLU K 202     -27.935  37.064   2.619  0.00  0.00      K1    
ATOM   2660  CG  GLU K 202     -27.534  36.197   0.677  0.00  0.00      K1    
ATOM   2661  HG1 GLU K 202     -27.833  37.131   0.156  0.00  0.00      K1    
ATOM   2662  HG2 GLU K 202     -26.575  35.825   0.256  0.00  0.00      K1    
ATOM   2663  CD  GLU K 202     -28.574  35.109   0.448  0.00  0.00      K1    
ATOM   2664  OE1 GLU K 202     -29.670  35.225   1.088  0.00  0.00      K1    
ATOM   2665  OE2 GLU K 202     -28.384  34.103  -0.284  0.00  0.00      K1    
ATOM   2666  C   GLU K 202     -25.998  38.738   1.368  0.00  0.00      K1    
ATOM   2667  O   GLU K 202     -25.271  38.904   0.410  0.00  0.00      K1    
ATOM   2668  N   GLN K 203     -26.780  39.654   1.872  0.00  0.00      K1    
ATOM   2669  HN  GLN K 203     -27.421  39.433   2.603  0.00  0.00      K1    
ATOM   2670  CA  GLN K 203     -26.852  40.989   1.356  0.00  0.00      K1    
ATOM   2671  HA  GLN K 203     -27.248  40.894   0.356  0.00  0.00      K1    
ATOM   2672  CB  GLN K 203     -27.913  41.723   2.163  0.00  0.00      K1    
ATOM   2673  HB1 GLN K 203     -27.728  41.627   3.254  0.00  0.00      K1    
ATOM   2674  HB2 GLN K 203     -27.860  42.812   1.953  0.00  0.00      K1    
ATOM   2675  CG  GLN K 203     -29.339  41.152   1.730  0.00  0.00      K1    
ATOM   2676  HG1 GLN K 203     -29.381  41.226   0.623  0.00  0.00      K1    
ATOM   2677  HG2 GLN K 203     -29.562  40.124   2.090  0.00  0.00      K1    
ATOM   2678  CD  GLN K 203     -30.402  42.021   2.394  0.00  0.00      K1    
ATOM   2679  OE1 GLN K 203     -31.164  42.830   1.780  0.00  0.00      K1    
ATOM   2680  NE2 GLN K 203     -30.346  41.928   3.751  0.00  0.00      K1    
ATOM   2681 HE21 GLN K 203     -30.891  42.568   4.293  0.00  0.00      K1    
ATOM   2682 HE22 GLN K 203     -29.426  41.590   3.948  0.00  0.00      K1    
ATOM   2683  C   GLN K 203     -25.542  41.810   1.286  0.00  0.00      K1    
ATOM   2684  O   GLN K 203     -25.441  42.659   0.370  0.00  0.00      K1    
ATOM   2685  N   GLN K 204     -24.595  41.639   2.265  0.00  0.00      K1    
ATOM   2686  HN  GLN K 204     -24.899  41.164   3.087  0.00  0.00      K1    
ATOM   2687  CA  GLN K 204     -23.340  42.444   2.321  0.00  0.00      K1    
ATOM   2688  HA  GLN K 204     -23.651  43.478   2.298  0.00  0.00      K1    
ATOM   2689  CB  GLN K 204     -22.573  42.147   3.704  0.00  0.00      K1    
ATOM   2690  HB1 GLN K 204     -23.085  42.770   4.468  0.00  0.00      K1    
ATOM   2691  HB2 GLN K 204     -22.649  41.065   3.942  0.00  0.00      K1    
ATOM   2692  CG  GLN K 204     -21.121  42.672   3.665  0.00  0.00      K1    
ATOM   2693  HG1 GLN K 204     -20.549  42.381   2.759  0.00  0.00      K1    
ATOM   2694  HG2 GLN K 204     -21.344  43.760   3.646  0.00  0.00      K1    
ATOM   2695  CD  GLN K 204     -20.373  42.384   4.941  0.00  0.00      K1    
ATOM   2696  OE1 GLN K 204     -19.186  42.683   5.141  0.00  0.00      K1    
ATOM   2697  NE2 GLN K 204     -21.040  41.768   5.979  0.00  0.00      K1    
ATOM   2698 HE21 GLN K 204     -20.534  41.535   6.809  0.00  0.00      K1    
ATOM   2699 HE22 GLN K 204     -21.945  41.370   5.824  0.00  0.00      K1    
ATOM   2700  C   GLN K 204     -22.400  42.219   1.160  0.00  0.00      K1    
ATOM   2701  O   GLN K 204     -22.006  43.175   0.509  0.00  0.00      K1    
ATOM   2702  N   ASN K 205     -22.136  40.915   0.824  0.00  0.00      K1    
ATOM   2703  HN  ASN K 205     -22.525  40.320   1.523  0.00  0.00      K1    
ATOM   2704  CA  ASN K 205     -21.443  40.405  -0.337  0.00  0.00      K1    
ATOM   2705  HA  ASN K 205     -20.547  41.005  -0.406  0.00  0.00      K1    
ATOM   2706  CB  ASN K 205     -21.122  38.907  -0.385  0.00  0.00      K1    
ATOM   2707  HB1 ASN K 205     -22.054  38.431  -0.013  0.00  0.00      K1    
ATOM   2708  HB2 ASN K 205     -20.976  38.443  -1.384  0.00  0.00      K1    
ATOM   2709  CG  ASN K 205     -19.864  38.683   0.417  0.00  0.00      K1    
ATOM   2710  OD1 ASN K 205     -18.880  39.405   0.430  0.00  0.00      K1    
ATOM   2711  ND2 ASN K 205     -19.928  37.661   1.379  0.00  0.00      K1    
ATOM   2712 HD21 ASN K 205     -19.177  37.424   1.995  0.00  0.00      K1    
ATOM   2713 HD22 ASN K 205     -20.753  37.099   1.314  0.00  0.00      K1    
ATOM   2714  C   ASN K 205     -22.199  40.752  -1.620  0.00  0.00      K1    
ATOM   2715  O   ASN K 205     -21.592  41.174  -2.610  0.00  0.00      K1    
ATOM   2716  N   GLN K 206     -23.550  40.529  -1.637  0.00  0.00      K1    
ATOM   2717  HN  GLN K 206     -23.995  40.083  -0.864  0.00  0.00      K1    
ATOM   2718  CA  GLN K 206     -24.479  40.704  -2.815  0.00  0.00      K1    
ATOM   2719  HA  GLN K 206     -24.117  40.106  -3.638  0.00  0.00      K1    
ATOM   2720  CB  GLN K 206     -25.896  40.255  -2.379  0.00  0.00      K1    
ATOM   2721  HB1 GLN K 206     -25.865  39.249  -1.909  0.00  0.00      K1    
ATOM   2722  HB2 GLN K 206     -26.267  40.938  -1.585  0.00  0.00      K1    
ATOM   2723  CG  GLN K 206     -27.009  40.110  -3.439  0.00  0.00      K1    
ATOM   2724  HG1 GLN K 206     -27.941  39.870  -2.882  0.00  0.00      K1    
ATOM   2725  HG2 GLN K 206     -27.155  41.072  -3.976  0.00  0.00      K1    
ATOM   2726  CD  GLN K 206     -26.704  39.001  -4.452  0.00  0.00      K1    
ATOM   2727  OE1 GLN K 206     -26.283  37.884  -4.119  0.00  0.00      K1    
ATOM   2728  NE2 GLN K 206     -27.124  39.271  -5.704  0.00  0.00      K1    
ATOM   2729 HE21 GLN K 206     -27.182  38.487  -6.322  0.00  0.00      K1    
ATOM   2730 HE22 GLN K 206     -27.436  40.200  -5.906  0.00  0.00      K1    
ATOM   2731  C   GLN K 206     -24.549  42.104  -3.469  0.00  0.00      K1    
ATOM   2732  O   GLN K 206     -24.630  42.380  -4.665  0.00  0.00      K1    
ATOM   2733  N   VAL K 207     -24.468  43.117  -2.595  0.00  0.00      K1    
ATOM   2734  HN  VAL K 207     -24.484  42.883  -1.626  0.00  0.00      K1    
ATOM   2735  CA  VAL K 207     -24.686  44.487  -2.982  0.00  0.00      K1    
ATOM   2736  HA  VAL K 207     -25.536  44.443  -3.647  0.00  0.00      K1    
ATOM   2737  CB  VAL K 207     -25.258  45.332  -1.837  0.00  0.00      K1    
ATOM   2738  HB  VAL K 207     -25.975  44.689  -1.283  0.00  0.00      K1    
ATOM   2739  CG1 VAL K 207     -24.196  45.886  -0.855  0.00  0.00      K1    
ATOM   2740 HG11 VAL K 207     -23.433  46.268  -1.567  0.00  0.00      K1    
ATOM   2741 HG12 VAL K 207     -24.719  46.687  -0.290  0.00  0.00      K1    
ATOM   2742 HG13 VAL K 207     -23.719  45.176  -0.147  0.00  0.00      K1    
ATOM   2743  CG2 VAL K 207     -26.115  46.494  -2.468  0.00  0.00      K1    
ATOM   2744 HG21 VAL K 207     -25.611  47.268  -3.085  0.00  0.00      K1    
ATOM   2745 HG22 VAL K 207     -26.941  46.173  -3.138  0.00  0.00      K1    
ATOM   2746 HG23 VAL K 207     -26.671  47.037  -1.675  0.00  0.00      K1    
ATOM   2747  C   VAL K 207     -23.573  45.182  -3.777  0.00  0.00      K1    
ATOM   2748  O   VAL K 207     -23.869  46.001  -4.608  0.00  0.00      K1    
ATOM   2749  N   LEU K 208     -22.306  44.709  -3.665  0.00  0.00      K1    
ATOM   2750  HN  LEU K 208     -22.064  44.301  -2.788  0.00  0.00      K1    
ATOM   2751  CA  LEU K 208     -21.152  45.001  -4.477  0.00  0.00      K1    
ATOM   2752  HA  LEU K 208     -20.958  46.048  -4.660  0.00  0.00      K1    
ATOM   2753  CB  LEU K 208     -19.923  44.415  -3.737  0.00  0.00      K1    
ATOM   2754  HB1 LEU K 208     -20.050  43.325  -3.564  0.00  0.00      K1    
ATOM   2755  HB2 LEU K 208     -19.046  44.504  -4.414  0.00  0.00      K1    
ATOM   2756  CG  LEU K 208     -19.563  45.014  -2.364  0.00  0.00      K1    
ATOM   2757  HG  LEU K 208     -20.459  44.934  -1.712  0.00  0.00      K1    
ATOM   2758  CD1 LEU K 208     -18.354  44.358  -1.827  0.00  0.00      K1    
ATOM   2759 HD11 LEU K 208     -17.456  44.231  -2.468  0.00  0.00      K1    
ATOM   2760 HD12 LEU K 208     -18.161  44.765  -0.811  0.00  0.00      K1    
ATOM   2761 HD13 LEU K 208     -18.708  43.320  -1.647  0.00  0.00      K1    
ATOM   2762  CD2 LEU K 208     -19.318  46.541  -2.484  0.00  0.00      K1    
ATOM   2763 HD21 LEU K 208     -20.195  47.094  -2.885  0.00  0.00      K1    
ATOM   2764 HD22 LEU K 208     -19.172  46.906  -1.444  0.00  0.00      K1    
ATOM   2765 HD23 LEU K 208     -18.435  46.814  -3.099  0.00  0.00      K1    
ATOM   2766  C   LEU K 208     -21.208  44.327  -5.908  0.00  0.00      K1    
ATOM   2767  O   LEU K 208     -20.709  44.835  -6.951  0.00  0.00      K1    
ATOM   2768  N   GLN K 209     -21.752  43.120  -6.019  0.00  0.00      K1    
ATOM   2769  HN  GLN K 209     -21.986  42.588  -5.209  0.00  0.00      K1    
ATOM   2770  CA  GLN K 209     -21.996  42.419  -7.226  0.00  0.00      K1    
ATOM   2771  HA  GLN K 209     -21.169  42.745  -7.840  0.00  0.00      K1    
ATOM   2772  CB  GLN K 209     -21.862  40.849  -7.236  0.00  0.00      K1    
ATOM   2773  HB1 GLN K 209     -22.890  40.445  -7.114  0.00  0.00      K1    
ATOM   2774  HB2 GLN K 209     -21.462  40.434  -8.186  0.00  0.00      K1    
ATOM   2775  CG  GLN K 209     -20.862  40.421  -6.017  0.00  0.00      K1    
ATOM   2776  HG1 GLN K 209     -19.867  40.864  -6.241  0.00  0.00      K1    
ATOM   2777  HG2 GLN K 209     -21.242  40.630  -4.994  0.00  0.00      K1    
ATOM   2778  CD  GLN K 209     -20.630  38.937  -6.004  0.00  0.00      K1    
ATOM   2779  OE1 GLN K 209     -20.706  38.296  -4.915  0.00  0.00      K1    
ATOM   2780  NE2 GLN K 209     -20.157  38.439  -7.176  0.00  0.00      K1    
ATOM   2781 HE21 GLN K 209     -20.126  37.442  -7.244  0.00  0.00      K1    
ATOM   2782 HE22 GLN K 209     -20.173  39.012  -7.996  0.00  0.00      K1    
ATOM   2783  C   GLN K 209     -23.163  42.968  -7.992  0.00  0.00      K1    
ATOM   2784  O   GLN K 209     -23.121  43.149  -9.216  0.00  0.00      K1    
ATOM   2785  N   THR K 210     -24.256  43.362  -7.247  0.00  0.00      K1    
ATOM   2786  HN  THR K 210     -24.266  43.177  -6.268  0.00  0.00      K1    
ATOM   2787  CA  THR K 210     -25.483  43.919  -7.797  0.00  0.00      K1    
ATOM   2788  HA  THR K 210     -25.712  43.311  -8.659  0.00  0.00      K1    
ATOM   2789  CB  THR K 210     -26.722  43.980  -6.772  0.00  0.00      K1    
ATOM   2790  HB  THR K 210     -26.275  44.482  -5.888  0.00  0.00      K1    
ATOM   2791  OG1 THR K 210     -27.147  42.718  -6.284  0.00  0.00      K1    
ATOM   2792  HG1 THR K 210     -26.366  42.431  -5.806  0.00  0.00      K1    
ATOM   2793  CG2 THR K 210     -28.010  44.750  -7.290  0.00  0.00      K1    
ATOM   2794 HG21 THR K 210     -28.650  44.658  -6.387  0.00  0.00      K1    
ATOM   2795 HG22 THR K 210     -27.720  45.714  -7.761  0.00  0.00      K1    
ATOM   2796 HG23 THR K 210     -28.572  44.139  -8.029  0.00  0.00      K1    
ATOM   2797  C   THR K 210     -25.198  45.252  -8.382  0.00  0.00      K1    
ATOM   2798  O   THR K 210     -25.717  45.481  -9.462  0.00  0.00      K1    
ATOM   2799  N   LYS K 211     -24.441  46.185  -7.772  0.00  0.00      K1    
ATOM   2800  HN  LYS K 211     -24.102  46.001  -6.852  0.00  0.00      K1    
ATOM   2801  CA  LYS K 211     -24.074  47.494  -8.235  0.00  0.00      K1    
ATOM   2802  HA  LYS K 211     -24.902  48.167  -8.400  0.00  0.00      K1    
ATOM   2803  CB  LYS K 211     -23.287  48.145  -7.115  0.00  0.00      K1    
ATOM   2804  HB1 LYS K 211     -23.884  48.127  -6.178  0.00  0.00      K1    
ATOM   2805  HB2 LYS K 211     -22.429  47.489  -6.854  0.00  0.00      K1    
ATOM   2806  CG  LYS K 211     -22.780  49.566  -7.412  0.00  0.00      K1    
ATOM   2807  HG1 LYS K 211     -21.816  49.376  -7.930  0.00  0.00      K1    
ATOM   2808  HG2 LYS K 211     -23.490  50.185  -8.002  0.00  0.00      K1    
ATOM   2809  CD  LYS K 211     -22.379  50.326  -6.199  0.00  0.00      K1    
ATOM   2810  HD1 LYS K 211     -23.376  50.470  -5.729  0.00  0.00      K1    
ATOM   2811  HD2 LYS K 211     -21.688  49.763  -5.535  0.00  0.00      K1    
ATOM   2812  CE  LYS K 211     -21.774  51.646  -6.539  0.00  0.00      K1    
ATOM   2813  HE1 LYS K 211     -21.399  52.168  -5.633  0.00  0.00      K1    
ATOM   2814  HE2 LYS K 211     -20.927  51.432  -7.224  0.00  0.00      K1    
ATOM   2815  NZ  LYS K 211     -22.767  52.603  -7.149  0.00  0.00      K1    
ATOM   2816  HZ1 LYS K 211     -23.366  52.218  -7.907  0.00  0.00      K1    
ATOM   2817  HZ2 LYS K 211     -23.319  52.970  -6.348  0.00  0.00      K1    
ATOM   2818  HZ3 LYS K 211     -22.362  53.425  -7.642  0.00  0.00      K1    
ATOM   2819  C   LYS K 211     -23.252  47.614  -9.501  0.00  0.00      K1    
ATOM   2820  O   LYS K 211     -23.549  48.349 -10.413  0.00  0.00      K1    
ATOM   2821  N   TRP K 212     -22.188  46.854  -9.715  0.00  0.00      K1    
ATOM   2822  HN  TRP K 212     -21.832  46.301  -8.966  0.00  0.00      K1    
ATOM   2823  CA  TRP K 212     -21.517  46.837 -10.991  0.00  0.00      K1    
ATOM   2824  HA  TRP K 212     -21.225  47.801 -11.381  0.00  0.00      K1    
ATOM   2825  CB  TRP K 212     -20.299  45.802 -10.910  0.00  0.00      K1    
ATOM   2826  HB1 TRP K 212     -20.584  44.736 -10.778  0.00  0.00      K1    
ATOM   2827  HB2 TRP K 212     -19.842  45.936 -11.914  0.00  0.00      K1    
ATOM   2828  CG  TRP K 212     -19.199  46.212  -9.952  0.00  0.00      K1    
ATOM   2829  CD1 TRP K 212     -19.113  46.862  -8.739  0.00  0.00      K1    
ATOM   2830  HD1 TRP K 212     -20.001  47.172  -8.208  0.00  0.00      K1    
ATOM   2831  NE1 TRP K 212     -17.851  46.966  -8.281  0.00  0.00      K1    
ATOM   2832  HE1 TRP K 212     -17.614  47.184  -7.360  0.00  0.00      K1    
ATOM   2833  CE2 TRP K 212     -16.964  46.441  -9.207  0.00  0.00      K1    
ATOM   2834  CD2 TRP K 212     -17.782  45.924 -10.273  0.00  0.00      K1    
ATOM   2835  CE3 TRP K 212     -17.261  45.358 -11.372  0.00  0.00      K1    
ATOM   2836  HE3 TRP K 212     -17.889  45.022 -12.184  0.00  0.00      K1    
ATOM   2837  CZ3 TRP K 212     -15.927  45.368 -11.482  0.00  0.00      K1    
ATOM   2838  HZ3 TRP K 212     -15.459  45.065 -12.407  0.00  0.00      K1    
ATOM   2839  CZ2 TRP K 212     -15.603  46.281  -9.306  0.00  0.00      K1    
ATOM   2840  HZ2 TRP K 212     -15.000  46.622  -8.477  0.00  0.00      K1    
ATOM   2841  CH2 TRP K 212     -15.076  45.734 -10.454  0.00  0.00      K1    
ATOM   2842  HH2 TRP K 212     -14.017  45.608 -10.619  0.00  0.00      K1    
ATOM   2843  C   TRP K 212     -22.329  46.321 -12.198  0.00  0.00      K1    
ATOM   2844  O   TRP K 212     -22.244  46.855 -13.329  0.00  0.00      K1    
ATOM   2845  N   GLU K 213     -23.166  45.324 -11.961  0.00  0.00      K1    
ATOM   2846  HN  GLU K 213     -23.011  44.862 -11.091  0.00  0.00      K1    
ATOM   2847  CA  GLU K 213     -24.062  44.750 -13.006  0.00  0.00      K1    
ATOM   2848  HA  GLU K 213     -23.391  44.544 -13.826  0.00  0.00      K1    
ATOM   2849  CB  GLU K 213     -24.846  43.450 -12.475  0.00  0.00      K1    
ATOM   2850  HB1 GLU K 213     -24.143  42.746 -11.979  0.00  0.00      K1    
ATOM   2851  HB2 GLU K 213     -25.629  43.779 -11.759  0.00  0.00      K1    
ATOM   2852  CG  GLU K 213     -25.532  42.639 -13.648  0.00  0.00      K1    
ATOM   2853  HG1 GLU K 213     -26.505  43.152 -13.801  0.00  0.00      K1    
ATOM   2854  HG2 GLU K 213     -24.925  42.589 -14.577  0.00  0.00      K1    
ATOM   2855  CD  GLU K 213     -25.708  41.172 -13.381  0.00  0.00      K1    
ATOM   2856  OE1 GLU K 213     -24.899  40.355 -13.908  0.00  0.00      K1    
ATOM   2857  OE2 GLU K 213     -26.675  40.818 -12.645  0.00  0.00      K1    
ATOM   2858  C   GLU K 213     -25.067  45.814 -13.449  0.00  0.00      K1    
ATOM   2859  O   GLU K 213     -25.319  46.023 -14.646  0.00  0.00      K1    
ATOM   2860  N   LEU K 214     -25.596  46.515 -12.450  0.00  0.00      K1    
ATOM   2861  HN  LEU K 214     -25.343  46.469 -11.487  0.00  0.00      K1    
ATOM   2862  CA  LEU K 214     -26.497  47.577 -12.758  0.00  0.00      K1    
ATOM   2863  HA  LEU K 214     -27.203  47.252 -13.509  0.00  0.00      K1    
ATOM   2864  CB  LEU K 214     -27.330  47.949 -11.444  0.00  0.00      K1    
ATOM   2865  HB1 LEU K 214     -26.754  48.528 -10.691  0.00  0.00      K1    
ATOM   2866  HB2 LEU K 214     -28.013  48.759 -11.779  0.00  0.00      K1    
ATOM   2867  CG  LEU K 214     -28.287  46.901 -10.866  0.00  0.00      K1    
ATOM   2868  HG  LEU K 214     -27.666  46.004 -10.654  0.00  0.00      K1    
ATOM   2869  CD1 LEU K 214     -28.847  47.393  -9.570  0.00  0.00      K1    
ATOM   2870 HD11 LEU K 214     -28.052  47.774  -8.893  0.00  0.00      K1    
ATOM   2871 HD12 LEU K 214     -29.461  48.305  -9.733  0.00  0.00      K1    
ATOM   2872 HD13 LEU K 214     -29.435  46.590  -9.077  0.00  0.00      K1    
ATOM   2873  CD2 LEU K 214     -29.496  46.580 -11.789  0.00  0.00      K1    
ATOM   2874 HD21 LEU K 214     -29.210  46.585 -12.863  0.00  0.00      K1    
ATOM   2875 HD22 LEU K 214     -29.933  45.601 -11.498  0.00  0.00      K1    
ATOM   2876 HD23 LEU K 214     -30.275  47.357 -11.636  0.00  0.00      K1    
ATOM   2877  C   LEU K 214     -25.915  48.871 -13.319  0.00  0.00      K1    
ATOM   2878  O   LEU K 214     -26.484  49.521 -14.157  0.00  0.00      K1    
ATOM   2879  N   LEU K 215     -24.652  49.328 -13.046  0.00  0.00      K1    
ATOM   2880  HN  LEU K 215     -24.165  48.802 -12.353  0.00  0.00      K1    
ATOM   2881  CA  LEU K 215     -24.035  50.524 -13.566  0.00  0.00      K1    
ATOM   2882  HA  LEU K 215     -24.758  51.240 -13.929  0.00  0.00      K1    
ATOM   2883  CB  LEU K 215     -23.298  51.302 -12.421  0.00  0.00      K1    
ATOM   2884  HB1 LEU K 215     -22.523  50.610 -12.027  0.00  0.00      K1    
ATOM   2885  HB2 LEU K 215     -22.895  52.249 -12.839  0.00  0.00      K1    
ATOM   2886  CG  LEU K 215     -24.175  51.941 -11.415  0.00  0.00      K1    
ATOM   2887  HG  LEU K 215     -24.717  51.190 -10.801  0.00  0.00      K1    
ATOM   2888  CD1 LEU K 215     -23.347  52.892 -10.546  0.00  0.00      K1    
ATOM   2889 HD11 LEU K 215     -22.473  52.452 -10.019  0.00  0.00      K1    
ATOM   2890 HD12 LEU K 215     -22.976  53.720 -11.186  0.00  0.00      K1    
ATOM   2891 HD13 LEU K 215     -24.014  53.386  -9.807  0.00  0.00      K1    
ATOM   2892  CD2 LEU K 215     -25.281  52.843 -11.946  0.00  0.00      K1    
ATOM   2893 HD21 LEU K 215     -24.892  53.778 -12.404  0.00  0.00      K1    
ATOM   2894 HD22 LEU K 215     -25.930  52.322 -12.681  0.00  0.00      K1    
ATOM   2895 HD23 LEU K 215     -25.895  53.139 -11.069  0.00  0.00      K1    
ATOM   2896  C   LEU K 215     -23.016  50.117 -14.701  0.00  0.00      K1    
ATOM   2897  O   LEU K 215     -22.278  50.961 -15.228  0.00  0.00      K1    
ATOM   2898  N   GLN K 216     -22.962  48.834 -15.164  0.00  0.00      K1    
ATOM   2899  HN  GLN K 216     -23.371  48.149 -14.566  0.00  0.00      K1    
ATOM   2900  CA  GLN K 216     -22.354  48.301 -16.416  0.00  0.00      K1    
ATOM   2901  HA  GLN K 216     -22.584  47.249 -16.508  0.00  0.00      K1    
ATOM   2902  CB  GLN K 216     -22.819  49.023 -17.715  0.00  0.00      K1    
ATOM   2903  HB1 GLN K 216     -22.583  50.098 -17.567  0.00  0.00      K1    
ATOM   2904  HB2 GLN K 216     -22.241  48.605 -18.567  0.00  0.00      K1    
ATOM   2905  CG  GLN K 216     -24.367  48.973 -17.890  0.00  0.00      K1    
ATOM   2906  HG1 GLN K 216     -24.877  49.339 -16.973  0.00  0.00      K1    
ATOM   2907  HG2 GLN K 216     -24.545  49.625 -18.772  0.00  0.00      K1    
ATOM   2908  CD  GLN K 216     -24.759  47.528 -18.287  0.00  0.00      K1    
ATOM   2909  OE1 GLN K 216     -24.122  46.798 -18.974  0.00  0.00      K1    
ATOM   2910  NE2 GLN K 216     -25.954  47.095 -17.843  0.00  0.00      K1    
ATOM   2911 HE21 GLN K 216     -26.121  46.133 -18.060  0.00  0.00      K1    
ATOM   2912 HE22 GLN K 216     -26.524  47.658 -17.245  0.00  0.00      K1    
ATOM   2913  C   GLN K 216     -20.797  48.306 -16.294  0.00  0.00      K1    
ATOM   2914  O   GLN K 216     -20.118  48.668 -17.201  0.00  0.00      K1    
ATOM   2915  N   GLN K 217     -20.190  47.855 -15.145  0.00  0.00      K1    
ATOM   2916  HN  GLN K 217     -20.713  47.632 -14.326  0.00  0.00      K1    
ATOM   2917  CA  GLN K 217     -18.738  47.900 -14.899  0.00  0.00      K1    
ATOM   2918  HA  GLN K 217     -18.276  48.485 -15.680  0.00  0.00      K1    
ATOM   2919  CB  GLN K 217     -18.350  48.290 -13.452  0.00  0.00      K1    
ATOM   2920  HB1 GLN K 217     -18.975  47.733 -12.722  0.00  0.00      K1    
ATOM   2921  HB2 GLN K 217     -17.288  48.102 -13.185  0.00  0.00      K1    
ATOM   2922  CG  GLN K 217     -18.755  49.750 -13.090  0.00  0.00      K1    
ATOM   2923  HG1 GLN K 217     -18.206  50.414 -13.792  0.00  0.00      K1    
ATOM   2924  HG2 GLN K 217     -19.842  49.780 -13.317  0.00  0.00      K1    
ATOM   2925  CD  GLN K 217     -18.488  50.171 -11.644  0.00  0.00      K1    
ATOM   2926  OE1 GLN K 217     -17.429  49.848 -11.007  0.00  0.00      K1    
ATOM   2927  NE2 GLN K 217     -19.289  50.978 -11.019  0.00  0.00      K1    
ATOM   2928 HE21 GLN K 217     -19.436  51.016 -10.031  0.00  0.00      K1    
ATOM   2929 HE22 GLN K 217     -20.052  51.442 -11.469  0.00  0.00      K1    
ATOM   2930  C   GLN K 217     -18.249  46.500 -15.188  0.00  0.00      K1    
ATOM   2931  O   GLN K 217     -17.049  46.229 -14.939  0.00  0.00      K1    
ATOM   2932  N   VAL K 218     -19.119  45.517 -15.575  0.00  0.00      K1    
ATOM   2933  HN  VAL K 218     -20.093  45.720 -15.641  0.00  0.00      K1    
ATOM   2934  CA  VAL K 218     -18.747  44.143 -15.956  0.00  0.00      K1    
ATOM   2935  HA  VAL K 218     -18.119  43.754 -15.169  0.00  0.00      K1    
ATOM   2936  CB  VAL K 218     -19.991  43.186 -15.886  0.00  0.00      K1    
ATOM   2937  HB  VAL K 218     -19.777  42.329 -16.560  0.00  0.00      K1    
ATOM   2938  CG1 VAL K 218     -20.234  42.612 -14.461  0.00  0.00      K1    
ATOM   2939 HG11 VAL K 218     -19.379  41.980 -14.137  0.00  0.00      K1    
ATOM   2940 HG12 VAL K 218     -20.465  43.347 -13.661  0.00  0.00      K1    
ATOM   2941 HG13 VAL K 218     -21.136  41.964 -14.498  0.00  0.00      K1    
ATOM   2942  CG2 VAL K 218     -21.166  43.898 -16.490  0.00  0.00      K1    
ATOM   2943 HG21 VAL K 218     -21.621  44.578 -15.738  0.00  0.00      K1    
ATOM   2944 HG22 VAL K 218     -20.877  44.452 -17.408  0.00  0.00      K1    
ATOM   2945 HG23 VAL K 218     -21.933  43.128 -16.718  0.00  0.00      K1    
ATOM   2946  C   VAL K 218     -18.009  43.946 -17.269  0.00  0.00      K1    
ATOM   2947  O   VAL K 218     -18.110  44.643 -18.259  0.00  0.00      K1    
ATOM   2948  N   ASP K 219     -17.171  42.870 -17.403  0.00  0.00      K1    
ATOM   2949  HN  ASP K 219     -17.118  42.246 -16.627  0.00  0.00      K1    
ATOM   2950  CA  ASP K 219     -16.188  42.812 -18.495  0.00  0.00      K1    
ATOM   2951  HA  ASP K 219     -15.510  43.653 -18.488  0.00  0.00      K1    
ATOM   2952  CB  ASP K 219     -15.334  41.583 -18.280  0.00  0.00      K1    
ATOM   2953  HB1 ASP K 219     -15.860  40.614 -18.419  0.00  0.00      K1    
ATOM   2954  HB2 ASP K 219     -14.497  41.580 -19.010  0.00  0.00      K1    
ATOM   2955  CG  ASP K 219     -14.649  41.357 -16.932  0.00  0.00      K1    
ATOM   2956  OD1 ASP K 219     -13.592  42.007 -16.617  0.00  0.00      K1    
ATOM   2957  OD2 ASP K 219     -15.150  40.529 -16.139  0.00  0.00      K1    
ATOM   2958  C   ASP K 219     -16.742  42.686 -19.924  0.00  0.00      K1    
ATOM   2959  O   ASP K 219     -16.102  43.087 -20.899  0.00  0.00      K1    
ATOM   2960  N   THR K 220     -17.923  42.054 -20.102  0.00  0.00      K1    
ATOM   2961  HN  THR K 220     -18.353  41.771 -19.249  0.00  0.00      K1    
ATOM   2962  CA  THR K 220     -18.576  41.673 -21.348  0.00  0.00      K1    
ATOM   2963  HA  THR K 220     -17.789  41.327 -22.001  0.00  0.00      K1    
ATOM   2964  CB  THR K 220     -19.574  40.455 -21.293  0.00  0.00      K1    
ATOM   2965  HB  THR K 220     -20.068  40.186 -22.251  0.00  0.00      K1    
ATOM   2966  OG1 THR K 220     -20.589  40.743 -20.327  0.00  0.00      K1    
ATOM   2967  HG1 THR K 220     -21.077  39.917 -20.354  0.00  0.00      K1    
ATOM   2968  CG2 THR K 220     -18.908  39.157 -20.710  0.00  0.00      K1    
ATOM   2969 HG21 THR K 220     -19.750  38.448 -20.553  0.00  0.00      K1    
ATOM   2970 HG22 THR K 220     -18.216  38.765 -21.485  0.00  0.00      K1    
ATOM   2971 HG23 THR K 220     -18.434  39.300 -19.716  0.00  0.00      K1    
ATOM   2972  C   THR K 220     -19.181  42.858 -22.081  0.00  0.00      K1    
ATOM   2973  O   THR K 220     -19.173  42.807 -23.353  0.00  0.00      K1    
ATOM   2974  N   SER K 221     -19.681  43.857 -21.337  0.00  0.00      K1    
ATOM   2975  HN  SER K 221     -19.603  43.878 -20.343  0.00  0.00      K1    
ATOM   2976  CA  SER K 221     -20.331  45.069 -21.865  0.00  0.00      K1    
ATOM   2977  HA  SER K 221     -21.082  44.737 -22.567  0.00  0.00      K1    
ATOM   2978  CB  SER K 221     -21.250  45.855 -20.900  0.00  0.00      K1    
ATOM   2979  HB1 SER K 221     -21.874  45.095 -20.383  0.00  0.00      K1    
ATOM   2980  HB2 SER K 221     -20.727  46.361 -20.060  0.00  0.00      K1    
ATOM   2981  OG  SER K 221     -22.176  46.793 -21.507  0.00  0.00      K1    
ATOM   2982  HG1 SER K 221     -22.876  46.805 -20.850  0.00  0.00      K1    
ATOM   2983  C   SER K 221     -19.441  45.963 -22.711  0.00  0.00      K1    
ATOM   2984  O   SER K 221     -18.187  45.992 -22.519  0.00  0.00      K1    
ATOM   2985  N   THR K 222     -20.012  46.720 -23.614  0.00  0.00      K1    
ATOM   2986  HN  THR K 222     -21.002  46.835 -23.650  0.00  0.00      K1    
ATOM   2987  CA  THR K 222     -19.261  47.496 -24.599  0.00  0.00      K1    
ATOM   2988  HA  THR K 222     -18.352  46.972 -24.857  0.00  0.00      K1    
ATOM   2989  CB  THR K 222     -19.943  47.603 -25.996  0.00  0.00      K1    
ATOM   2990  HB  THR K 222     -20.267  46.595 -26.334  0.00  0.00      K1    
ATOM   2991  OG1 THR K 222     -19.047  48.142 -27.021  0.00  0.00      K1    
ATOM   2992  HG1 THR K 222     -19.440  47.959 -27.877  0.00  0.00      K1    
ATOM   2993  CG2 THR K 222     -21.206  48.465 -25.994  0.00  0.00      K1    
ATOM   2994 HG21 THR K 222     -21.993  47.932 -25.418  0.00  0.00      K1    
ATOM   2995 HG22 THR K 222     -21.096  49.483 -25.564  0.00  0.00      K1    
ATOM   2996 HG23 THR K 222     -21.652  48.637 -26.997  0.00  0.00      K1    
ATOM   2997  C   THR K 222     -18.881  48.836 -23.946  0.00  0.00      K1    
ATOM   2998  O   THR K 222     -19.594  49.324 -23.089  0.00  0.00      K1    
ATOM   2999  N   ARG K 223     -17.642  49.299 -24.253  0.00  0.00      K1    
ATOM   3000  HN  ARG K 223     -17.125  48.789 -24.936  0.00  0.00      K1    
ATOM   3001  CA  ARG K 223     -17.022  50.535 -23.787  0.00  0.00      K1    
ATOM   3002  HA  ARG K 223     -15.960  50.378 -23.913  0.00  0.00      K1    
ATOM   3003  CB  ARG K 223     -17.327  51.688 -24.738  0.00  0.00      K1    
ATOM   3004  HB1 ARG K 223     -18.414  51.913 -24.768  0.00  0.00      K1    
ATOM   3005  HB2 ARG K 223     -16.638  52.494 -24.408  0.00  0.00      K1    
ATOM   3006  CG  ARG K 223     -16.934  51.324 -26.217  0.00  0.00      K1    
ATOM   3007  HG1 ARG K 223     -15.896  50.945 -26.328  0.00  0.00      K1    
ATOM   3008  HG2 ARG K 223     -17.583  50.450 -26.442  0.00  0.00      K1    
ATOM   3009  CD  ARG K 223     -17.256  52.447 -27.170  0.00  0.00      K1    
ATOM   3010  HD1 ARG K 223     -17.104  52.083 -28.209  0.00  0.00      K1    
ATOM   3011  HD2 ARG K 223     -18.315  52.785 -27.160  0.00  0.00      K1    
ATOM   3012  NE  ARG K 223     -16.328  53.530 -26.858  0.00  0.00      K1    
ATOM   3013  HE  ARG K 223     -15.441  53.262 -26.482  0.00  0.00      K1    
ATOM   3014  CZ  ARG K 223     -16.360  54.737 -27.359  0.00  0.00      K1    
ATOM   3015  NH1 ARG K 223     -15.218  55.389 -27.599  0.00  0.00      K1    
ATOM   3016 HH11 ARG K 223     -15.303  56.170 -28.218  0.00  0.00      K1    
ATOM   3017 HH12 ARG K 223     -14.327  54.965 -27.441  0.00  0.00      K1    
ATOM   3018  NH2 ARG K 223     -17.469  55.350 -27.791  0.00  0.00      K1    
ATOM   3019 HH21 ARG K 223     -17.338  56.266 -28.170  0.00  0.00      K1    
ATOM   3020 HH22 ARG K 223     -18.320  54.870 -27.578  0.00  0.00      K1    
ATOM   3021  C   ARG K 223     -17.264  50.917 -22.318  0.00  0.00      K1    
ATOM   3022  O   ARG K 223     -17.998  51.880 -22.081  0.00  0.00      K1    
ATOM   3023  N   THR K 224     -16.808  50.061 -21.411  0.00  0.00      K1    
ATOM   3024  HN  THR K 224     -16.410  49.263 -21.855  0.00  0.00      K1    
ATOM   3025  CA  THR K 224     -16.894  50.127 -19.922  0.00  0.00      K1    
ATOM   3026  HA  THR K 224     -17.939  50.386 -19.839  0.00  0.00      K1    
ATOM   3027  CB  THR K 224     -16.818  48.808 -19.132  0.00  0.00      K1    
ATOM   3028  HB  THR K 224     -17.029  48.879 -18.044  0.00  0.00      K1    
ATOM   3029  OG1 THR K 224     -15.593  48.161 -19.283  0.00  0.00      K1    
ATOM   3030  HG1 THR K 224     -15.450  48.038 -20.224  0.00  0.00      K1    
ATOM   3031  CG2 THR K 224     -17.846  47.873 -19.678  0.00  0.00      K1    
ATOM   3032 HG21 THR K 224     -17.604  47.626 -20.734  0.00  0.00      K1    
ATOM   3033 HG22 THR K 224     -17.729  46.910 -19.137  0.00  0.00      K1    
ATOM   3034 HG23 THR K 224     -18.881  48.272 -19.616  0.00  0.00      K1    
ATOM   3035  C   THR K 224     -15.952  51.142 -19.194  0.00  0.00      K1    
ATOM   3036  O   THR K 224     -16.285  51.530 -18.100  0.00  0.00      K1    
ATOM   3037  N   HSE K 225     -14.857  51.579 -19.797  0.00  0.00      K1    
ATOM   3038  HN  HSE K 225     -14.803  51.365 -20.769  0.00  0.00      K1    
ATOM   3039  CA  HSE K 225     -14.073  52.644 -19.205  0.00  0.00      K1    
ATOM   3040  HA  HSE K 225     -13.944  52.404 -18.159  0.00  0.00      K1    
ATOM   3041  CB  HSE K 225     -12.689  52.646 -19.962  0.00  0.00      K1    
ATOM   3042  HB1 HSE K 225     -12.464  51.613 -20.303  0.00  0.00      K1    
ATOM   3043  HB2 HSE K 225     -12.732  53.334 -20.833  0.00  0.00      K1    
ATOM   3044  ND1 HSE K 225     -11.653  53.214 -17.726  0.00  0.00      K1    
ATOM   3045  CG  HSE K 225     -11.562  53.066 -19.094  0.00  0.00      K1    
ATOM   3046  CE1 HSE K 225     -10.544  53.691 -17.310  0.00  0.00      K1    
ATOM   3047  HE1 HSE K 225     -10.285  53.986 -16.294  0.00  0.00      K1    
ATOM   3048  NE2 HSE K 225      -9.645  53.864 -18.365  0.00  0.00      K1    
ATOM   3049  HE2 HSE K 225      -8.690  54.159 -18.323  0.00  0.00      K1    
ATOM   3050  CD2 HSE K 225     -10.354  53.472 -19.476  0.00  0.00      K1    
ATOM   3051  HD2 HSE K 225      -9.938  53.403 -20.474  0.00  0.00      K1    
ATOM   3052  C   HSE K 225     -14.601  54.063 -19.159  0.00  0.00      K1    
ATOM   3053  O   HSE K 225     -15.385  54.522 -19.987  0.00  0.00      K1    
ATOM   3054  N   ASN K 226     -14.231  54.880 -18.111  0.00  0.00      K1    
ATOM   3055  HN  ASN K 226     -13.494  54.497 -17.559  0.00  0.00      K1    
ATOM   3056  CA  ASN K 226     -14.693  56.172 -17.889  0.00  0.00      K1    
ATOM   3057  HA  ASN K 226     -15.737  56.205 -18.164  0.00  0.00      K1    
ATOM   3058  CB  ASN K 226     -14.649  56.475 -16.362  0.00  0.00      K1    
ATOM   3059  HB1 ASN K 226     -13.597  56.336 -16.032  0.00  0.00      K1    
ATOM   3060  HB2 ASN K 226     -14.982  57.530 -16.254  0.00  0.00      K1    
ATOM   3061  CG  ASN K 226     -15.565  55.603 -15.451  0.00  0.00      K1    
ATOM   3062  OD1 ASN K 226     -16.788  55.778 -15.404  0.00  0.00      K1    
ATOM   3063  ND2 ASN K 226     -14.916  54.641 -14.601  0.00  0.00      K1    
ATOM   3064 HD21 ASN K 226     -15.375  53.968 -14.021  0.00  0.00      K1    
ATOM   3065 HD22 ASN K 226     -13.974  54.391 -14.822  0.00  0.00      K1    
ATOM   3066  C   ASN K 226     -13.876  57.253 -18.602  0.00  0.00      K1    
ATOM   3067  O   ASN K 226     -14.317  58.348 -18.919  0.00  0.00      K1    
ATOM   3068  N   LEU K 227     -12.559  56.932 -18.904  0.00  0.00      K1    
ATOM   3069  HN  LEU K 227     -12.126  56.111 -18.539  0.00  0.00      K1    
ATOM   3070  CA  LEU K 227     -11.675  57.904 -19.454  0.00  0.00      K1    
ATOM   3071  HA  LEU K 227     -11.990  58.914 -19.240  0.00  0.00      K1    
ATOM   3072  CB  LEU K 227     -10.211  57.614 -19.092  0.00  0.00      K1    
ATOM   3073  HB1 LEU K 227      -9.845  56.594 -19.335  0.00  0.00      K1    
ATOM   3074  HB2 LEU K 227      -9.736  58.422 -19.689  0.00  0.00      K1    
ATOM   3075  CG  LEU K 227      -9.664  57.852 -17.697  0.00  0.00      K1    
ATOM   3076  HG  LEU K 227      -9.961  57.046 -16.992  0.00  0.00      K1    
ATOM   3077  CD1 LEU K 227      -8.164  57.904 -17.729  0.00  0.00      K1    
ATOM   3078 HD11 LEU K 227      -7.760  56.883 -17.902  0.00  0.00      K1    
ATOM   3079 HD12 LEU K 227      -7.776  58.643 -18.462  0.00  0.00      K1    
ATOM   3080 HD13 LEU K 227      -7.753  58.141 -16.724  0.00  0.00      K1    
ATOM   3081  CD2 LEU K 227     -10.239  59.112 -16.989  0.00  0.00      K1    
ATOM   3082 HD21 LEU K 227     -10.445  59.926 -17.715  0.00  0.00      K1    
ATOM   3083 HD22 LEU K 227     -11.271  59.005 -16.589  0.00  0.00      K1    
ATOM   3084 HD23 LEU K 227      -9.593  59.454 -16.152  0.00  0.00      K1    
ATOM   3085  C   LEU K 227     -11.816  57.904 -20.942  0.00  0.00      K1    
ATOM   3086  O   LEU K 227     -11.550  58.914 -21.651  0.00  0.00      K1    
ATOM   3087  N   GLU K 228     -12.249  56.761 -21.504  0.00  0.00      K1    
ATOM   3088  HN  GLU K 228     -12.246  56.041 -20.814  0.00  0.00      K1    
ATOM   3089  CA  GLU K 228     -12.665  56.464 -22.901  0.00  0.00      K1    
ATOM   3090  HA  GLU K 228     -11.677  56.465 -23.338  0.00  0.00      K1    
ATOM   3091  CB  GLU K 228     -13.152  55.025 -23.174  0.00  0.00      K1    
ATOM   3092  HB1 GLU K 228     -12.320  54.361 -22.858  0.00  0.00      K1    
ATOM   3093  HB2 GLU K 228     -13.900  54.750 -22.399  0.00  0.00      K1    
ATOM   3094  CG  GLU K 228     -13.623  54.785 -24.558  0.00  0.00      K1    
ATOM   3095  HG1 GLU K 228     -14.653  55.165 -24.726  0.00  0.00      K1    
ATOM   3096  HG2 GLU K 228     -12.959  55.371 -25.229  0.00  0.00      K1    
ATOM   3097  CD  GLU K 228     -13.433  53.403 -25.013  0.00  0.00      K1    
ATOM   3098  OE1 GLU K 228     -13.258  52.475 -24.153  0.00  0.00      K1    
ATOM   3099  OE2 GLU K 228     -13.601  53.118 -26.209  0.00  0.00      K1    
ATOM   3100  C   GLU K 228     -13.567  57.538 -23.466  0.00  0.00      K1    
ATOM   3101  O   GLU K 228     -13.090  58.323 -24.369  0.00  0.00      K1    
ATOM   3102  N   PRO K 229     -14.782  57.870 -22.993  0.00  0.00      K1    
ATOM   3103  CD  PRO K 229     -15.653  57.069 -22.069  0.00  0.00      K1    
ATOM   3104  HD1 PRO K 229     -15.446  55.983 -22.182  0.00  0.00      K1    
ATOM   3105  HD2 PRO K 229     -15.493  57.181 -20.975  0.00  0.00      K1    
ATOM   3106  CA  PRO K 229     -15.612  58.917 -23.700  0.00  0.00      K1    
ATOM   3107  HA  PRO K 229     -15.611  58.828 -24.777  0.00  0.00      K1    
ATOM   3108  CB  PRO K 229     -17.045  58.757 -22.984  0.00  0.00      K1    
ATOM   3109  HB1 PRO K 229     -17.888  58.966 -23.676  0.00  0.00      K1    
ATOM   3110  HB2 PRO K 229     -17.144  59.421 -22.099  0.00  0.00      K1    
ATOM   3111  CG  PRO K 229     -17.068  57.357 -22.484  0.00  0.00      K1    
ATOM   3112  HG1 PRO K 229     -17.300  56.549 -23.210  0.00  0.00      K1    
ATOM   3113  HG2 PRO K 229     -17.675  57.356 -21.553  0.00  0.00      K1    
ATOM   3114  C   PRO K 229     -15.103  60.370 -23.545  0.00  0.00      K1    
ATOM   3115  O   PRO K 229     -15.458  61.270 -24.337  0.00  0.00      K1    
ATOM   3116  N   TYR K 230     -14.214  60.606 -22.554  0.00  0.00      K1    
ATOM   3117  HN  TYR K 230     -13.903  59.897 -21.926  0.00  0.00      K1    
ATOM   3118  CA  TYR K 230     -13.429  61.798 -22.421  0.00  0.00      K1    
ATOM   3119  HA  TYR K 230     -14.027  62.687 -22.559  0.00  0.00      K1    
ATOM   3120  CB  TYR K 230     -12.672  61.984 -21.016  0.00  0.00      K1    
ATOM   3121  HB1 TYR K 230     -12.080  61.125 -20.633  0.00  0.00      K1    
ATOM   3122  HB2 TYR K 230     -12.027  62.875 -21.171  0.00  0.00      K1    
ATOM   3123  CG  TYR K 230     -13.578  62.408 -19.933  0.00  0.00      K1    
ATOM   3124  CD1 TYR K 230     -14.527  61.577 -19.386  0.00  0.00      K1    
ATOM   3125  HD1 TYR K 230     -14.582  60.567 -19.764  0.00  0.00      K1    
ATOM   3126  CE1 TYR K 230     -15.537  62.151 -18.601  0.00  0.00      K1    
ATOM   3127  HE1 TYR K 230     -16.327  61.542 -18.188  0.00  0.00      K1    
ATOM   3128  CZ  TYR K 230     -15.617  63.520 -18.247  0.00  0.00      K1    
ATOM   3129  OH  TYR K 230     -16.606  64.026 -17.384  0.00  0.00      K1    
ATOM   3130  HH  TYR K 230     -16.976  63.249 -16.958  0.00  0.00      K1    
ATOM   3131  CD2 TYR K 230     -13.657  63.783 -19.702  0.00  0.00      K1    
ATOM   3132  HD2 TYR K 230     -13.021  64.444 -20.273  0.00  0.00      K1    
ATOM   3133  CE2 TYR K 230     -14.653  64.298 -18.770  0.00  0.00      K1    
ATOM   3134  HE2 TYR K 230     -14.619  65.357 -18.564  0.00  0.00      K1    
ATOM   3135  C   TYR K 230     -12.474  61.915 -23.514  0.00  0.00      K1    
ATOM   3136  O   TYR K 230     -12.392  62.959 -24.151  0.00  0.00      K1    
ATOM   3137  N   PHE K 231     -11.727  60.874 -23.822  0.00  0.00      K1    
ATOM   3138  HN  PHE K 231     -11.857  60.001 -23.357  0.00  0.00      K1    
ATOM   3139  CA  PHE K 231     -10.791  60.845 -24.963  0.00  0.00      K1    
ATOM   3140  HA  PHE K 231     -10.066  61.616 -24.749  0.00  0.00      K1    
ATOM   3141  CB  PHE K 231      -9.998  59.582 -25.115  0.00  0.00      K1    
ATOM   3142  HB1 PHE K 231     -10.695  58.730 -24.970  0.00  0.00      K1    
ATOM   3143  HB2 PHE K 231      -9.733  59.434 -26.184  0.00  0.00      K1    
ATOM   3144  CG  PHE K 231      -8.762  59.379 -24.292  0.00  0.00      K1    
ATOM   3145  CD1 PHE K 231      -8.766  58.410 -23.266  0.00  0.00      K1    
ATOM   3146  HD1 PHE K 231      -9.599  57.724 -23.213  0.00  0.00      K1    
ATOM   3147  CE1 PHE K 231      -7.703  58.357 -22.364  0.00  0.00      K1    
ATOM   3148  HE1 PHE K 231      -7.682  57.782 -21.450  0.00  0.00      K1    
ATOM   3149  CZ  PHE K 231      -6.666  59.319 -22.391  0.00  0.00      K1    
ATOM   3150  HZ  PHE K 231      -5.750  59.263 -21.821  0.00  0.00      K1    
ATOM   3151  CD2 PHE K 231      -7.655  60.228 -24.418  0.00  0.00      K1    
ATOM   3152  HD2 PHE K 231      -7.581  60.731 -25.371  0.00  0.00      K1    
ATOM   3153  CE2 PHE K 231      -6.592  60.213 -23.488  0.00  0.00      K1    
ATOM   3154  HE2 PHE K 231      -5.800  60.884 -23.786  0.00  0.00      K1    
ATOM   3155  C   PHE K 231     -11.448  61.108 -26.262  0.00  0.00      K1    
ATOM   3156  O   PHE K 231     -10.978  61.899 -27.050  0.00  0.00      K1    
ATOM   3157  N   GLU K 232     -12.657  60.525 -26.488  0.00  0.00      K1    
ATOM   3158  HN  GLU K 232     -12.938  59.943 -25.728  0.00  0.00      K1    
ATOM   3159  CA  GLU K 232     -13.504  60.772 -27.650  0.00  0.00      K1    
ATOM   3160  HA  GLU K 232     -12.993  60.533 -28.571  0.00  0.00      K1    
ATOM   3161  CB  GLU K 232     -14.650  59.755 -27.638  0.00  0.00      K1    
ATOM   3162  HB1 GLU K 232     -14.275  58.775 -28.004  0.00  0.00      K1    
ATOM   3163  HB2 GLU K 232     -14.968  59.643 -26.580  0.00  0.00      K1    
ATOM   3164  CG  GLU K 232     -15.864  60.051 -28.609  0.00  0.00      K1    
ATOM   3165  HG1 GLU K 232     -16.556  60.849 -28.264  0.00  0.00      K1    
ATOM   3166  HG2 GLU K 232     -15.500  60.165 -29.653  0.00  0.00      K1    
ATOM   3167  CD  GLU K 232     -16.810  58.851 -28.694  0.00  0.00      K1    
ATOM   3168  OE1 GLU K 232     -18.069  58.973 -28.475  0.00  0.00      K1    
ATOM   3169  OE2 GLU K 232     -16.339  57.697 -28.992  0.00  0.00      K1    
ATOM   3170  C   GLU K 232     -14.013  62.263 -27.727  0.00  0.00      K1    
ATOM   3171  O   GLU K 232     -14.008  62.888 -28.786  0.00  0.00      K1    
ATOM   3172  N   SER K 233     -14.368  62.945 -26.658  0.00  0.00      K1    
ATOM   3173  HN  SER K 233     -14.445  62.459 -25.791  0.00  0.00      K1    
ATOM   3174  CA  SER K 233     -14.642  64.409 -26.586  0.00  0.00      K1    
ATOM   3175  HA  SER K 233     -15.286  64.684 -27.407  0.00  0.00      K1    
ATOM   3176  CB  SER K 233     -15.283  64.978 -25.248  0.00  0.00      K1    
ATOM   3177  HB1 SER K 233     -14.641  64.732 -24.376  0.00  0.00      K1    
ATOM   3178  HB2 SER K 233     -15.386  66.084 -25.262  0.00  0.00      K1    
ATOM   3179  OG  SER K 233     -16.511  64.335 -24.950  0.00  0.00      K1    
ATOM   3180  HG1 SER K 233     -16.388  63.388 -24.847  0.00  0.00      K1    
ATOM   3181  C   SER K 233     -13.471  65.334 -26.870  0.00  0.00      K1    
ATOM   3182  O   SER K 233     -13.611  66.270 -27.688  0.00  0.00      K1    
ATOM   3183  N   PHE K 234     -12.261  65.015 -26.341  0.00  0.00      K1    
ATOM   3184  HN  PHE K 234     -12.245  64.315 -25.632  0.00  0.00      K1    
ATOM   3185  CA  PHE K 234     -11.044  65.825 -26.484  0.00  0.00      K1    
ATOM   3186  HA  PHE K 234     -11.373  66.827 -26.251  0.00  0.00      K1    
ATOM   3187  CB  PHE K 234      -9.851  65.367 -25.510  0.00  0.00      K1    
ATOM   3188  HB1 PHE K 234      -9.795  64.257 -25.517  0.00  0.00      K1    
ATOM   3189  HB2 PHE K 234      -8.877  65.832 -25.775  0.00  0.00      K1    
ATOM   3190  CG  PHE K 234     -10.124  65.690 -23.979  0.00  0.00      K1    
ATOM   3191  CD1 PHE K 234     -10.067  64.770 -22.960  0.00  0.00      K1    
ATOM   3192  HD1 PHE K 234      -9.887  63.719 -23.128  0.00  0.00      K1    
ATOM   3193  CE1 PHE K 234     -10.254  65.238 -21.592  0.00  0.00      K1    
ATOM   3194  HE1 PHE K 234     -10.149  64.416 -20.899  0.00  0.00      K1    
ATOM   3195  CZ  PHE K 234     -10.355  66.567 -21.266  0.00  0.00      K1    
ATOM   3196  HZ  PHE K 234     -10.327  66.902 -20.240  0.00  0.00      K1    
ATOM   3197  CD2 PHE K 234     -10.413  67.071 -23.636  0.00  0.00      K1    
ATOM   3198  HD2 PHE K 234     -10.315  67.834 -24.395  0.00  0.00      K1    
ATOM   3199  CE2 PHE K 234     -10.465  67.448 -22.286  0.00  0.00      K1    
ATOM   3200  HE2 PHE K 234     -10.479  68.505 -22.064  0.00  0.00      K1    
ATOM   3201  C   PHE K 234     -10.669  66.019 -27.985  0.00  0.00      K1    
ATOM   3202  O   PHE K 234     -10.416  67.068 -28.522  0.00  0.00      K1    
ATOM   3203  N   ILE K 235     -10.532  64.948 -28.744  0.00  0.00      K1    
ATOM   3204  HN  ILE K 235     -10.860  64.120 -28.295  0.00  0.00      K1    
ATOM   3205  CA  ILE K 235     -10.000  64.912 -30.043  0.00  0.00      K1    
ATOM   3206  HA  ILE K 235      -9.114  65.530 -30.045  0.00  0.00      K1    
ATOM   3207  CB  ILE K 235      -9.742  63.487 -30.554  0.00  0.00      K1    
ATOM   3208  HB  ILE K 235      -9.431  63.597 -31.615  0.00  0.00      K1    
ATOM   3209  CG2 ILE K 235      -8.617  62.916 -29.659  0.00  0.00      K1    
ATOM   3210 HG21 ILE K 235      -8.638  63.223 -28.592  0.00  0.00      K1    
ATOM   3211 HG22 ILE K 235      -8.691  61.807 -29.649  0.00  0.00      K1    
ATOM   3212 HG23 ILE K 235      -7.593  63.214 -29.969  0.00  0.00      K1    
ATOM   3213  CG1 ILE K 235     -10.950  62.486 -30.539  0.00  0.00      K1    
ATOM   3214 HG11 ILE K 235     -11.027  61.997 -29.544  0.00  0.00      K1    
ATOM   3215 HG12 ILE K 235     -11.826  63.105 -30.828  0.00  0.00      K1    
ATOM   3216  CD  ILE K 235     -10.969  61.305 -31.528  0.00  0.00      K1    
ATOM   3217  HD1 ILE K 235     -11.941  60.769 -31.472  0.00  0.00      K1    
ATOM   3218  HD2 ILE K 235     -10.872  61.631 -32.585  0.00  0.00      K1    
ATOM   3219  HD3 ILE K 235     -10.190  60.525 -31.393  0.00  0.00      K1    
ATOM   3220  C   ILE K 235     -10.951  65.516 -31.080  0.00  0.00      K1    
ATOM   3221  O   ILE K 235     -10.516  65.896 -32.180  0.00  0.00      K1    
ATOM   3222  N   ASN K 236     -12.233  65.539 -30.811  0.00  0.00      K1    
ATOM   3223  HN  ASN K 236     -12.539  65.175 -29.935  0.00  0.00      K1    
ATOM   3224  CA  ASN K 236     -13.262  66.221 -31.682  0.00  0.00      K1    
ATOM   3225  HA  ASN K 236     -12.900  66.325 -32.694  0.00  0.00      K1    
ATOM   3226  CB  ASN K 236     -14.589  65.504 -31.645  0.00  0.00      K1    
ATOM   3227  HB1 ASN K 236     -15.012  65.495 -30.617  0.00  0.00      K1    
ATOM   3228  HB2 ASN K 236     -15.353  66.070 -32.220  0.00  0.00      K1    
ATOM   3229  CG  ASN K 236     -14.529  64.154 -32.290  0.00  0.00      K1    
ATOM   3230  OD1 ASN K 236     -14.639  64.144 -33.542  0.00  0.00      K1    
ATOM   3231  ND2 ASN K 236     -14.518  63.064 -31.564  0.00  0.00      K1    
ATOM   3232 HD21 ASN K 236     -14.595  62.127 -31.902  0.00  0.00      K1    
ATOM   3233 HD22 ASN K 236     -14.481  63.116 -30.566  0.00  0.00      K1    
ATOM   3234  C   ASN K 236     -13.436  67.706 -31.402  0.00  0.00      K1    
ATOM   3235  O   ASN K 236     -13.848  68.481 -32.236  0.00  0.00      K1    
ATOM   3236  N   ASN K 237     -13.326  68.168 -30.124  0.00  0.00      K1    
ATOM   3237  HN  ASN K 237     -13.388  67.542 -29.350  0.00  0.00      K1    
ATOM   3238  CA  ASN K 237     -13.211  69.585 -29.880  0.00  0.00      K1    
ATOM   3239  HA  ASN K 237     -13.900  70.133 -30.505  0.00  0.00      K1    
ATOM   3240  CB  ASN K 237     -13.505  69.827 -28.387  0.00  0.00      K1    
ATOM   3241  HB1 ASN K 237     -12.988  68.974 -27.896  0.00  0.00      K1    
ATOM   3242  HB2 ASN K 237     -13.184  70.823 -28.013  0.00  0.00      K1    
ATOM   3243  CG  ASN K 237     -15.035  69.806 -28.268  0.00  0.00      K1    
ATOM   3244  OD1 ASN K 237     -15.719  70.555 -28.995  0.00  0.00      K1    
ATOM   3245  ND2 ASN K 237     -15.612  68.894 -27.471  0.00  0.00      K1    
ATOM   3246 HD21 ASN K 237     -16.549  68.619 -27.686  0.00  0.00      K1    
ATOM   3247 HD22 ASN K 237     -15.072  68.366 -26.815  0.00  0.00      K1    
ATOM   3248  C   ASN K 237     -11.928  70.294 -30.086  0.00  0.00      K1    
ATOM   3249  O   ASN K 237     -11.941  71.445 -30.464  0.00  0.00      K1    
ATOM   3250  N   LEU K 238     -10.778  69.644 -30.013  0.00  0.00      K1    
ATOM   3251  HN  LEU K 238     -10.682  68.766 -29.550  0.00  0.00      K1    
ATOM   3252  CA  LEU K 238      -9.557  70.307 -30.328  0.00  0.00      K1    
ATOM   3253  HA  LEU K 238      -9.626  71.240 -29.789  0.00  0.00      K1    
ATOM   3254  CB  LEU K 238      -8.351  69.495 -29.808  0.00  0.00      K1    
ATOM   3255  HB1 LEU K 238      -8.446  68.434 -30.124  0.00  0.00      K1    
ATOM   3256  HB2 LEU K 238      -7.372  69.887 -30.157  0.00  0.00      K1    
ATOM   3257  CG  LEU K 238      -8.254  69.394 -28.253  0.00  0.00      K1    
ATOM   3258  HG  LEU K 238      -9.240  69.052 -27.872  0.00  0.00      K1    
ATOM   3259  CD1 LEU K 238      -7.221  68.406 -27.774  0.00  0.00      K1    
ATOM   3260 HD11 LEU K 238      -7.449  68.102 -26.730  0.00  0.00      K1    
ATOM   3261 HD12 LEU K 238      -7.192  67.470 -28.372  0.00  0.00      K1    
ATOM   3262 HD13 LEU K 238      -6.217  68.881 -27.795  0.00  0.00      K1    
ATOM   3263  CD2 LEU K 238      -8.002  70.781 -27.522  0.00  0.00      K1    
ATOM   3264 HD21 LEU K 238      -8.020  70.548 -26.436  0.00  0.00      K1    
ATOM   3265 HD22 LEU K 238      -7.053  71.283 -27.809  0.00  0.00      K1    
ATOM   3266 HD23 LEU K 238      -8.888  71.436 -27.665  0.00  0.00      K1    
ATOM   3267  C   LEU K 238      -9.316  70.595 -31.766  0.00  0.00      K1    
ATOM   3268  O   LEU K 238      -8.897  71.687 -32.113  0.00  0.00      K1    
ATOM   3269  N   ARG K 239      -9.567  69.630 -32.671  0.00  0.00      K1    
ATOM   3270  HN  ARG K 239     -10.007  68.811 -32.311  0.00  0.00      K1    
ATOM   3271  CA  ARG K 239      -9.372  69.888 -34.061  0.00  0.00      K1    
ATOM   3272  HA  ARG K 239      -8.509  70.456 -34.376  0.00  0.00      K1    
ATOM   3273  CB  ARG K 239      -9.382  68.547 -34.862  0.00  0.00      K1    
ATOM   3274  HB1 ARG K 239     -10.277  68.037 -34.445  0.00  0.00      K1    
ATOM   3275  HB2 ARG K 239      -9.545  68.755 -35.941  0.00  0.00      K1    
ATOM   3276  CG  ARG K 239      -8.126  67.713 -34.471  0.00  0.00      K1    
ATOM   3277  HG1 ARG K 239      -7.215  68.313 -34.681  0.00  0.00      K1    
ATOM   3278  HG2 ARG K 239      -8.071  67.585 -33.369  0.00  0.00      K1    
ATOM   3279  CD  ARG K 239      -8.062  66.416 -35.195  0.00  0.00      K1    
ATOM   3280  HD1 ARG K 239      -8.323  66.598 -36.259  0.00  0.00      K1    
ATOM   3281  HD2 ARG K 239      -7.053  65.975 -35.051  0.00  0.00      K1    
ATOM   3282  NE  ARG K 239      -9.095  65.589 -34.625  0.00  0.00      K1    
ATOM   3283  HE  ARG K 239      -9.397  65.832 -33.703  0.00  0.00      K1    
ATOM   3284  CZ  ARG K 239      -9.799  64.596 -35.208  0.00  0.00      K1    
ATOM   3285  NH1 ARG K 239     -10.747  64.006 -34.558  0.00  0.00      K1    
ATOM   3286 HH11 ARG K 239     -11.261  63.407 -35.172  0.00  0.00      K1    
ATOM   3287 HH12 ARG K 239     -10.875  64.253 -33.597  0.00  0.00      K1    
ATOM   3288  NH2 ARG K 239      -9.644  64.219 -36.515  0.00  0.00      K1    
ATOM   3289 HH21 ARG K 239     -10.281  63.550 -36.899  0.00  0.00      K1    
ATOM   3290 HH22 ARG K 239      -8.757  64.459 -36.908  0.00  0.00      K1    
ATOM   3291  C   ARG K 239     -10.348  70.856 -34.656  0.00  0.00      K1    
ATOM   3292  O   ARG K 239     -10.011  71.528 -35.616  0.00  0.00      K1    
ATOM   3293  N   ARG K 240     -11.622  71.009 -34.121  0.00  0.00      K1    
ATOM   3294  HN  ARG K 240     -12.071  70.274 -33.618  0.00  0.00      K1    
ATOM   3295  CA  ARG K 240     -12.520  72.117 -34.385  0.00  0.00      K1    
ATOM   3296  HA  ARG K 240     -12.507  72.310 -35.448  0.00  0.00      K1    
ATOM   3297  CB  ARG K 240     -13.930  71.885 -33.904  0.00  0.00      K1    
ATOM   3298  HB1 ARG K 240     -13.958  71.494 -32.865  0.00  0.00      K1    
ATOM   3299  HB2 ARG K 240     -14.525  72.822 -33.918  0.00  0.00      K1    
ATOM   3300  CG  ARG K 240     -14.728  70.863 -34.751  0.00  0.00      K1    
ATOM   3301  HG1 ARG K 240     -14.574  71.024 -35.840  0.00  0.00      K1    
ATOM   3302  HG2 ARG K 240     -14.174  69.908 -34.626  0.00  0.00      K1    
ATOM   3303  CD  ARG K 240     -16.182  70.665 -34.248  0.00  0.00      K1    
ATOM   3304  HD1 ARG K 240     -16.538  69.695 -34.657  0.00  0.00      K1    
ATOM   3305  HD2 ARG K 240     -16.240  70.639 -33.138  0.00  0.00      K1    
ATOM   3306  NE  ARG K 240     -16.955  71.808 -34.865  0.00  0.00      K1    
ATOM   3307  HE  ARG K 240     -17.076  71.790 -35.858  0.00  0.00      K1    
ATOM   3308  CZ  ARG K 240     -17.535  72.816 -34.208  0.00  0.00      K1    
ATOM   3309  NH1 ARG K 240     -18.498  73.575 -34.806  0.00  0.00      K1    
ATOM   3310 HH11 ARG K 240     -18.983  74.088 -34.097  0.00  0.00      K1    
ATOM   3311 HH12 ARG K 240     -19.060  73.255 -35.569  0.00  0.00      K1    
ATOM   3312  NH2 ARG K 240     -17.359  72.933 -32.892  0.00  0.00      K1    
ATOM   3313 HH21 ARG K 240     -17.786  73.770 -32.551  0.00  0.00      K1    
ATOM   3314 HH22 ARG K 240     -16.425  72.719 -32.603  0.00  0.00      K1    
ATOM   3315  C   ARG K 240     -12.049  73.419 -33.755  0.00  0.00      K1    
ATOM   3316  O   ARG K 240     -11.951  74.410 -34.464  0.00  0.00      K1    
ATOM   3317  N   ARG K 241     -11.703  73.466 -32.409  0.00  0.00      K1    
ATOM   3318  HN  ARG K 241     -11.803  72.698 -31.782  0.00  0.00      K1    
ATOM   3319  CA  ARG K 241     -11.134  74.682 -31.781  0.00  0.00      K1    
ATOM   3320  HA  ARG K 241     -11.823  75.514 -31.759  0.00  0.00      K1    
ATOM   3321  CB  ARG K 241     -10.887  74.473 -30.284  0.00  0.00      K1    
ATOM   3322  HB1 ARG K 241     -11.798  74.064 -29.797  0.00  0.00      K1    
ATOM   3323  HB2 ARG K 241     -10.140  73.683 -30.053  0.00  0.00      K1    
ATOM   3324  CG  ARG K 241     -10.389  75.647 -29.475  0.00  0.00      K1    
ATOM   3325  HG1 ARG K 241      -9.351  75.995 -29.666  0.00  0.00      K1    
ATOM   3326  HG2 ARG K 241     -11.001  76.539 -29.726  0.00  0.00      K1    
ATOM   3327  CD  ARG K 241     -10.523  75.572 -27.985  0.00  0.00      K1    
ATOM   3328  HD1 ARG K 241     -11.580  75.450 -27.667  0.00  0.00      K1    
ATOM   3329  HD2 ARG K 241      -9.825  74.804 -27.587  0.00  0.00      K1    
ATOM   3330  NE  ARG K 241      -9.908  76.844 -27.378  0.00  0.00      K1    
ATOM   3331  HE  ARG K 241      -9.694  77.617 -27.975  0.00  0.00      K1    
ATOM   3332  CZ  ARG K 241     -10.003  77.128 -26.081  0.00  0.00      K1    
ATOM   3333  NH1 ARG K 241      -9.455  78.272 -25.707  0.00  0.00      K1    
ATOM   3334 HH11 ARG K 241      -9.335  78.568 -24.759  0.00  0.00      K1    
ATOM   3335 HH12 ARG K 241      -9.068  78.906 -26.375  0.00  0.00      K1    
ATOM   3336  NH2 ARG K 241     -10.437  76.299 -25.141  0.00  0.00      K1    
ATOM   3337 HH21 ARG K 241     -10.505  76.655 -24.209  0.00  0.00      K1    
ATOM   3338 HH22 ARG K 241     -11.080  75.571 -25.380  0.00  0.00      K1    
ATOM   3339  C   ARG K 241      -9.857  75.228 -32.404  0.00  0.00      K1    
ATOM   3340  O   ARG K 241      -9.891  76.426 -32.702  0.00  0.00      K1    
ATOM   3341  N   VAL K 242      -8.842  74.462 -32.849  0.00  0.00      K1    
ATOM   3342  HN  VAL K 242      -8.750  73.501 -32.599  0.00  0.00      K1    
ATOM   3343  CA  VAL K 242      -7.704  75.034 -33.545  0.00  0.00      K1    
ATOM   3344  HA  VAL K 242      -7.202  75.895 -33.128  0.00  0.00      K1    
ATOM   3345  CB  VAL K 242      -6.606  73.990 -33.776  0.00  0.00      K1    
ATOM   3346  HB  VAL K 242      -7.150  73.157 -34.270  0.00  0.00      K1    
ATOM   3347  CG1 VAL K 242      -5.464  74.554 -34.556  0.00  0.00      K1    
ATOM   3348 HG11 VAL K 242      -5.043  75.533 -34.242  0.00  0.00      K1    
ATOM   3349 HG12 VAL K 242      -4.602  73.854 -34.504  0.00  0.00      K1    
ATOM   3350 HG13 VAL K 242      -5.643  74.634 -35.649  0.00  0.00      K1    
ATOM   3351  CG2 VAL K 242      -5.941  73.579 -32.421  0.00  0.00      K1    
ATOM   3352 HG21 VAL K 242      -5.312  74.363 -31.947  0.00  0.00      K1    
ATOM   3353 HG22 VAL K 242      -6.814  73.328 -31.782  0.00  0.00      K1    
ATOM   3354 HG23 VAL K 242      -5.350  72.640 -32.486  0.00  0.00      K1    
ATOM   3355  C   VAL K 242      -8.113  75.668 -34.895  0.00  0.00      K1    
ATOM   3356  O   VAL K 242      -7.882  76.867 -35.185  0.00  0.00      K1    
ATOM   3357  N   ASP K 243      -9.000  74.917 -35.625  0.00  0.00      K1    
ATOM   3358  HN  ASP K 243      -9.171  73.969 -35.367  0.00  0.00      K1    
ATOM   3359  CA  ASP K 243      -9.423  75.302 -36.944  0.00  0.00      K1    
ATOM   3360  HA  ASP K 243      -8.517  75.443 -37.515  0.00  0.00      K1    
ATOM   3361  CB  ASP K 243     -10.169  74.070 -37.695  0.00  0.00      K1    
ATOM   3362  HB1 ASP K 243      -9.548  73.184 -37.442  0.00  0.00      K1    
ATOM   3363  HB2 ASP K 243     -11.133  73.812 -37.207  0.00  0.00      K1    
ATOM   3364  CG  ASP K 243     -10.261  74.223 -39.212  0.00  0.00      K1    
ATOM   3365  OD1 ASP K 243     -11.339  74.380 -39.792  0.00  0.00      K1    
ATOM   3366  OD2 ASP K 243      -9.208  74.249 -39.863  0.00  0.00      K1    
ATOM   3367  C   ASP K 243     -10.250  76.641 -36.914  0.00  0.00      K1    
ATOM   3368  O   ASP K 243     -10.090  77.505 -37.760  0.00  0.00      K1    
ATOM   3369  N   GLN K 244     -11.227  76.807 -35.992  0.00  0.00      K1    
ATOM   3370  HN  GLN K 244     -11.380  76.082 -35.325  0.00  0.00      K1    
ATOM   3371  CA  GLN K 244     -11.908  78.018 -35.765  0.00  0.00      K1    
ATOM   3372  HA  GLN K 244     -12.387  78.363 -36.670  0.00  0.00      K1    
ATOM   3373  CB  GLN K 244     -13.027  77.769 -34.708  0.00  0.00      K1    
ATOM   3374  HB1 GLN K 244     -13.564  76.841 -34.998  0.00  0.00      K1    
ATOM   3375  HB2 GLN K 244     -12.452  77.504 -33.795  0.00  0.00      K1    
ATOM   3376  CG  GLN K 244     -13.946  78.994 -34.446  0.00  0.00      K1    
ATOM   3377  HG1 GLN K 244     -13.333  79.863 -34.125  0.00  0.00      K1    
ATOM   3378  HG2 GLN K 244     -14.436  79.200 -35.422  0.00  0.00      K1    
ATOM   3379  CD  GLN K 244     -15.057  78.740 -33.412  0.00  0.00      K1    
ATOM   3380  OE1 GLN K 244     -14.852  78.761 -32.173  0.00  0.00      K1    
ATOM   3381  NE2 GLN K 244     -16.342  78.545 -33.829  0.00  0.00      K1    
ATOM   3382 HE21 GLN K 244     -16.977  78.205 -33.135  0.00  0.00      K1    
ATOM   3383 HE22 GLN K 244     -16.564  78.597 -34.802  0.00  0.00      K1    
ATOM   3384  C   GLN K 244     -11.060  79.232 -35.394  0.00  0.00      K1    
ATOM   3385  O   GLN K 244     -11.084  80.307 -36.011  0.00  0.00      K1    
ATOM   3386  N   LEU K 245     -10.126  79.151 -34.332  0.00  0.00      K1    
ATOM   3387  HN  LEU K 245     -10.100  78.356 -33.730  0.00  0.00      K1    
ATOM   3388  CA  LEU K 245      -9.302  80.145 -33.767  0.00  0.00      K1    
ATOM   3389  HA  LEU K 245      -9.956  80.971 -33.529  0.00  0.00      K1    
ATOM   3390  CB  LEU K 245      -8.724  79.761 -32.416  0.00  0.00      K1    
ATOM   3391  HB1 LEU K 245      -8.404  78.704 -32.537  0.00  0.00      K1    
ATOM   3392  HB2 LEU K 245      -7.896  80.464 -32.185  0.00  0.00      K1    
ATOM   3393  CG  LEU K 245      -9.628  79.805 -31.191  0.00  0.00      K1    
ATOM   3394  HG  LEU K 245     -10.629  79.412 -31.469  0.00  0.00      K1    
ATOM   3395  CD1 LEU K 245      -9.146  78.972 -29.990  0.00  0.00      K1    
ATOM   3396 HD11 LEU K 245      -8.117  79.198 -29.636  0.00  0.00      K1    
ATOM   3397 HD12 LEU K 245      -9.855  79.183 -29.162  0.00  0.00      K1    
ATOM   3398 HD13 LEU K 245      -9.067  77.902 -30.278  0.00  0.00      K1    
ATOM   3399  CD2 LEU K 245      -9.684  81.259 -30.619  0.00  0.00      K1    
ATOM   3400 HD21 LEU K 245     -10.490  81.924 -30.999  0.00  0.00      K1    
ATOM   3401 HD22 LEU K 245      -9.849  81.263 -29.521  0.00  0.00      K1    
ATOM   3402 HD23 LEU K 245      -8.693  81.759 -30.677  0.00  0.00      K1    
ATOM   3403  C   LEU K 245      -8.319  80.743 -34.778  0.00  0.00      K1    
ATOM   3404  O   LEU K 245      -8.185  81.983 -34.812  0.00  0.00      K1    
ATOM   3405  N   LYS K 246      -7.686  79.880 -35.601  0.00  0.00      K1    
ATOM   3406  HN  LYS K 246      -7.937  78.920 -35.503  0.00  0.00      K1    
ATOM   3407  CA  LYS K 246      -6.812  80.138 -36.688  0.00  0.00      K1    
ATOM   3408  HA  LYS K 246      -6.033  80.788 -36.316  0.00  0.00      K1    
ATOM   3409  CB  LYS K 246      -6.210  78.779 -37.158  0.00  0.00      K1    
ATOM   3410  HB1 LYS K 246      -5.831  78.288 -36.237  0.00  0.00      K1    
ATOM   3411  HB2 LYS K 246      -7.004  78.279 -37.753  0.00  0.00      K1    
ATOM   3412  CG  LYS K 246      -5.026  78.876 -38.175  0.00  0.00      K1    
ATOM   3413  HG1 LYS K 246      -5.320  79.407 -39.105  0.00  0.00      K1    
ATOM   3414  HG2 LYS K 246      -4.187  79.402 -37.672  0.00  0.00      K1    
ATOM   3415  CD  LYS K 246      -4.391  77.493 -38.490  0.00  0.00      K1    
ATOM   3416  HD1 LYS K 246      -3.500  77.652 -39.135  0.00  0.00      K1    
ATOM   3417  HD2 LYS K 246      -4.138  77.003 -37.525  0.00  0.00      K1    
ATOM   3418  CE  LYS K 246      -5.313  76.465 -39.046  0.00  0.00      K1    
ATOM   3419  HE1 LYS K 246      -4.737  75.516 -39.060  0.00  0.00      K1    
ATOM   3420  HE2 LYS K 246      -6.287  76.282 -38.545  0.00  0.00      K1    
ATOM   3421  NZ  LYS K 246      -5.572  76.721 -40.506  0.00  0.00      K1    
ATOM   3422  HZ1 LYS K 246      -4.599  76.768 -40.871  0.00  0.00      K1    
ATOM   3423  HZ2 LYS K 246      -6.132  75.940 -40.904  0.00  0.00      K1    
ATOM   3424  HZ3 LYS K 246      -6.028  77.646 -40.642  0.00  0.00      K1    
ATOM   3425  C   LYS K 246      -7.438  80.868 -37.890  0.00  0.00      K1    
ATOM   3426  O   LYS K 246      -6.855  81.838 -38.470  0.00  0.00      K1    
ATOM   3427  N   SER K 247      -8.689  80.550 -38.369  0.00  0.00      K1    
ATOM   3428  HN  SER K 247      -9.055  79.623 -38.372  0.00  0.00      K1    
ATOM   3429  CA  SER K 247      -9.350  81.275 -39.469  0.00  0.00      K1    
ATOM   3430  HA  SER K 247      -8.635  81.401 -40.268  0.00  0.00      K1    
ATOM   3431  CB  SER K 247     -10.517  80.499 -40.021  0.00  0.00      K1    
ATOM   3432  HB1 SER K 247     -11.379  80.347 -39.336  0.00  0.00      K1    
ATOM   3433  HB2 SER K 247     -10.933  81.087 -40.868  0.00  0.00      K1    
ATOM   3434  OG  SER K 247     -10.029  79.185 -40.508  0.00  0.00      K1    
ATOM   3435  HG1 SER K 247     -10.524  78.429 -40.185  0.00  0.00      K1    
ATOM   3436  C   SER K 247      -9.815  82.633 -39.051  0.00  0.00      K1    
ATOM   3437  O   SER K 247      -9.954  83.617 -39.824  0.00  0.00      K1    
ATOM   3438  N   ASP K 248     -10.000  82.892 -37.732  0.00  0.00      K1    
ATOM   3439  HN  ASP K 248      -9.824  82.204 -37.032  0.00  0.00      K1    
ATOM   3440  CA  ASP K 248     -10.478  84.170 -37.328  0.00  0.00      K1    
ATOM   3441  HA  ASP K 248     -11.070  84.575 -38.136  0.00  0.00      K1    
ATOM   3442  CB  ASP K 248     -11.350  83.957 -36.113  0.00  0.00      K1    
ATOM   3443  HB1 ASP K 248     -11.960  83.029 -36.088  0.00  0.00      K1    
ATOM   3444  HB2 ASP K 248     -10.694  83.943 -35.216  0.00  0.00      K1    
ATOM   3445  CG  ASP K 248     -12.258  85.090 -35.972  0.00  0.00      K1    
ATOM   3446  OD1 ASP K 248     -12.316  85.690 -34.821  0.00  0.00      K1    
ATOM   3447  OD2 ASP K 248     -13.061  85.459 -36.905  0.00  0.00      K1    
ATOM   3448  C   ASP K 248      -9.359  85.119 -37.228  0.00  0.00      K1    
ATOM   3449  O   ASP K 248      -9.613  86.337 -37.098  0.00  0.00      K1    
ATOM   3450  N   GLN K 249      -8.091  84.683 -37.304  0.00  0.00      K1    
ATOM   3451  HN  GLN K 249      -7.951  83.714 -37.116  0.00  0.00      K1    
ATOM   3452  CA  GLN K 249      -7.045  85.577 -37.478  0.00  0.00      K1    
ATOM   3453  HA  GLN K 249      -7.139  86.319 -36.698  0.00  0.00      K1    
ATOM   3454  CB  GLN K 249      -5.661  84.983 -37.116  0.00  0.00      K1    
ATOM   3455  HB1 GLN K 249      -5.449  84.246 -37.920  0.00  0.00      K1    
ATOM   3456  HB2 GLN K 249      -4.853  85.743 -37.176  0.00  0.00      K1    
ATOM   3457  CG  GLN K 249      -5.625  84.356 -35.724  0.00  0.00      K1    
ATOM   3458  HG1 GLN K 249      -5.617  85.066 -34.870  0.00  0.00      K1    
ATOM   3459  HG2 GLN K 249      -6.543  83.744 -35.598  0.00  0.00      K1    
ATOM   3460  CD  GLN K 249      -4.331  83.589 -35.523  0.00  0.00      K1    
ATOM   3461  OE1 GLN K 249      -3.461  83.546 -36.395  0.00  0.00      K1    
ATOM   3462  NE2 GLN K 249      -4.161  82.961 -34.347  0.00  0.00      K1    
ATOM   3463 HE21 GLN K 249      -3.305  82.453 -34.249  0.00  0.00      K1    
ATOM   3464 HE22 GLN K 249      -4.888  82.987 -33.661  0.00  0.00      K1    
ATOM   3465  C   GLN K 249      -6.934  86.411 -38.779  0.00  0.00      K1    
ATOM   3466  O   GLN K 249      -6.765  87.631 -38.671  0.00  0.00      K1    
ATOM   3467  N   SER K 250      -7.099  85.782 -39.950  0.00  0.00      K1    
ATOM   3468  HN  SER K 250      -7.335  84.832 -40.141  0.00  0.00      K1    
ATOM   3469  CA  SER K 250      -7.202  86.519 -41.184  0.00  0.00      K1    
ATOM   3470  HA  SER K 250      -6.342  87.170 -41.248  0.00  0.00      K1    
ATOM   3471  CB  SER K 250      -7.296  85.663 -42.419  0.00  0.00      K1    
ATOM   3472  HB1 SER K 250      -8.031  84.830 -42.385  0.00  0.00      K1    
ATOM   3473  HB2 SER K 250      -7.709  86.231 -43.280  0.00  0.00      K1    
ATOM   3474  OG  SER K 250      -6.028  85.179 -42.817  0.00  0.00      K1    
ATOM   3475  HG1 SER K 250      -5.482  85.856 -43.224  0.00  0.00      K1    
ATOM   3476  C   SER K 250      -8.340  87.495 -41.354  0.00  0.00      K1    
ATOM   3477  O   SER K 250      -8.170  88.585 -41.835  0.00  0.00      K1    
ATOM   3478  N   ARG K 251      -9.603  87.234 -40.884  0.00  0.00      K1    
ATOM   3479  HN  ARG K 251      -9.777  86.273 -40.683  0.00  0.00      K1    
ATOM   3480  CA  ARG K 251     -10.653  88.228 -40.729  0.00  0.00      K1    
ATOM   3481  HA  ARG K 251     -10.895  88.522 -41.740  0.00  0.00      K1    
ATOM   3482  CB  ARG K 251     -11.982  87.561 -40.151  0.00  0.00      K1    
ATOM   3483  HB1 ARG K 251     -12.042  86.496 -40.464  0.00  0.00      K1    
ATOM   3484  HB2 ARG K 251     -11.768  87.479 -39.064  0.00  0.00      K1    
ATOM   3485  CG  ARG K 251     -13.230  88.401 -40.378  0.00  0.00      K1    
ATOM   3486  HG1 ARG K 251     -13.130  89.384 -39.870  0.00  0.00      K1    
ATOM   3487  HG2 ARG K 251     -13.327  88.635 -41.460  0.00  0.00      K1    
ATOM   3488  CD  ARG K 251     -14.539  87.745 -39.877  0.00  0.00      K1    
ATOM   3489  HD1 ARG K 251     -15.413  88.396 -40.094  0.00  0.00      K1    
ATOM   3490  HD2 ARG K 251     -14.686  86.869 -40.545  0.00  0.00      K1    
ATOM   3491  NE  ARG K 251     -14.332  87.476 -38.408  0.00  0.00      K1    
ATOM   3492  HE  ARG K 251     -13.761  86.691 -38.166  0.00  0.00      K1    
ATOM   3493  CZ  ARG K 251     -15.007  88.072 -37.389  0.00  0.00      K1    
ATOM   3494  NH1 ARG K 251     -14.802  87.549 -36.198  0.00  0.00      K1    
ATOM   3495 HH11 ARG K 251     -14.712  88.248 -35.488  0.00  0.00      K1    
ATOM   3496 HH12 ARG K 251     -14.079  86.866 -36.294  0.00  0.00      K1    
ATOM   3497  NH2 ARG K 251     -15.702  89.126 -37.627  0.00  0.00      K1    
ATOM   3498 HH21 ARG K 251     -15.908  89.660 -36.807  0.00  0.00      K1    
ATOM   3499 HH22 ARG K 251     -15.772  89.532 -38.538  0.00  0.00      K1    
ATOM   3500  C   ARG K 251     -10.196  89.483 -39.953  0.00  0.00      K1    
ATOM   3501  O   ARG K 251     -10.526  90.615 -40.406  0.00  0.00      K1    
ATOM   3502  N   LEU K 252      -9.597  89.325 -38.714  0.00  0.00      K1    
ATOM   3503  HN  LEU K 252      -9.367  88.432 -38.334  0.00  0.00      K1    
ATOM   3504  CA  LEU K 252      -9.094  90.451 -37.909  0.00  0.00      K1    
ATOM   3505  HA  LEU K 252      -9.760  91.291 -37.778  0.00  0.00      K1    
ATOM   3506  CB  LEU K 252      -8.669  89.935 -36.436  0.00  0.00      K1    
ATOM   3507  HB1 LEU K 252      -8.084  88.994 -36.512  0.00  0.00      K1    
ATOM   3508  HB2 LEU K 252      -7.960  90.578 -35.871  0.00  0.00      K1    
ATOM   3509  CG  LEU K 252      -9.756  89.647 -35.370  0.00  0.00      K1    
ATOM   3510  HG  LEU K 252     -10.419  88.797 -35.637  0.00  0.00      K1    
ATOM   3511  CD1 LEU K 252      -9.020  89.341 -34.080  0.00  0.00      K1    
ATOM   3512 HD11 LEU K 252      -8.274  90.100 -33.760  0.00  0.00      K1    
ATOM   3513 HD12 LEU K 252      -9.802  89.370 -33.291  0.00  0.00      K1    
ATOM   3514 HD13 LEU K 252      -8.545  88.349 -34.237  0.00  0.00      K1    
ATOM   3515  CD2 LEU K 252     -10.778  90.769 -35.124  0.00  0.00      K1    
ATOM   3516 HD21 LEU K 252     -11.304  91.039 -36.064  0.00  0.00      K1    
ATOM   3517 HD22 LEU K 252     -11.562  90.447 -34.405  0.00  0.00      K1    
ATOM   3518 HD23 LEU K 252     -10.294  91.648 -34.647  0.00  0.00      K1    
ATOM   3519  C   LEU K 252      -7.917  91.160 -38.497  0.00  0.00      K1    
ATOM   3520  O   LEU K 252      -7.777  92.379 -38.257  0.00  0.00      K1    
ATOM   3521  N   ASP K 253      -7.038  90.404 -39.248  0.00  0.00      K1    
ATOM   3522  HN  ASP K 253      -7.207  89.424 -39.330  0.00  0.00      K1    
ATOM   3523  CA  ASP K 253      -5.934  90.948 -40.053  0.00  0.00      K1    
ATOM   3524  HA  ASP K 253      -5.382  91.478 -39.291  0.00  0.00      K1    
ATOM   3525  CB  ASP K 253      -5.031  89.762 -40.516  0.00  0.00      K1    
ATOM   3526  HB1 ASP K 253      -4.691  89.173 -39.637  0.00  0.00      K1    
ATOM   3527  HB2 ASP K 253      -5.425  89.171 -41.370  0.00  0.00      K1    
ATOM   3528  CG  ASP K 253      -3.818  90.286 -41.239  0.00  0.00      K1    
ATOM   3529  OD1 ASP K 253      -3.734  90.494 -42.498  0.00  0.00      K1    
ATOM   3530  OD2 ASP K 253      -2.912  90.658 -40.430  0.00  0.00      K1    
ATOM   3531  C   ASP K 253      -6.428  92.026 -41.106  0.00  0.00      K1    
ATOM   3532  O   ASP K 253      -5.900  93.174 -41.206  0.00  0.00      K1    
ATOM   3533  N   SER K 254      -7.489  91.681 -41.851  0.00  0.00      K1    
ATOM   3534  HN  SER K 254      -7.907  90.820 -41.573  0.00  0.00      K1    
ATOM   3535  CA  SER K 254      -8.042  92.577 -42.864  0.00  0.00      K1    
ATOM   3536  HA  SER K 254      -7.231  92.792 -43.544  0.00  0.00      K1    
ATOM   3537  CB  SER K 254      -9.156  91.812 -43.667  0.00  0.00      K1    
ATOM   3538  HB1 SER K 254      -8.695  90.841 -43.948  0.00  0.00      K1    
ATOM   3539  HB2 SER K 254     -10.109  91.729 -43.101  0.00  0.00      K1    
ATOM   3540  OG  SER K 254      -9.493  92.467 -44.901  0.00  0.00      K1    
ATOM   3541  HG1 SER K 254     -10.420  92.714 -44.942  0.00  0.00      K1    
ATOM   3542  C   SER K 254      -8.641  93.832 -42.284  0.00  0.00      K1    
ATOM   3543  O   SER K 254      -8.533  94.914 -42.774  0.00  0.00      K1    
ATOM   3544  N   GLU K 255      -9.341  93.760 -41.146  0.00  0.00      K1    
ATOM   3545  HN  GLU K 255      -9.590  92.851 -40.822  0.00  0.00      K1    
ATOM   3546  CA  GLU K 255      -9.868  94.858 -40.382  0.00  0.00      K1    
ATOM   3547  HA  GLU K 255     -10.530  95.435 -41.011  0.00  0.00      K1    
ATOM   3548  CB  GLU K 255     -10.642  94.247 -39.160  0.00  0.00      K1    
ATOM   3549  HB1 GLU K 255      -9.943  93.544 -38.658  0.00  0.00      K1    
ATOM   3550  HB2 GLU K 255     -10.923  95.050 -38.446  0.00  0.00      K1    
ATOM   3551  CG  GLU K 255     -11.828  93.321 -39.612  0.00  0.00      K1    
ATOM   3552  HG1 GLU K 255     -11.609  92.764 -40.547  0.00  0.00      K1    
ATOM   3553  HG2 GLU K 255     -12.111  92.490 -38.931  0.00  0.00      K1    
ATOM   3554  CD  GLU K 255     -13.019  94.238 -39.812  0.00  0.00      K1    
ATOM   3555  OE1 GLU K 255     -13.317  94.722 -40.916  0.00  0.00      K1    
ATOM   3556  OE2 GLU K 255     -13.738  94.277 -38.790  0.00  0.00      K1    
ATOM   3557  C   GLU K 255      -8.811  95.851 -39.907  0.00  0.00      K1    
ATOM   3558  O   GLU K 255      -8.979  97.099 -39.968  0.00  0.00      K1    
ATOM   3559  N   LEU K 256      -7.664  95.303 -39.418  0.00  0.00      K1    
ATOM   3560  HN  LEU K 256      -7.769  94.339 -39.189  0.00  0.00      K1    
ATOM   3561  CA  LEU K 256      -6.625  96.095 -38.716  0.00  0.00      K1    
ATOM   3562  HA  LEU K 256      -6.971  96.585 -37.818  0.00  0.00      K1    
ATOM   3563  CB  LEU K 256      -5.529  95.142 -38.155  0.00  0.00      K1    
ATOM   3564  HB1 LEU K 256      -5.975  94.399 -37.459  0.00  0.00      K1    
ATOM   3565  HB2 LEU K 256      -5.031  94.697 -39.042  0.00  0.00      K1    
ATOM   3566  CG  LEU K 256      -4.422  95.832 -37.239  0.00  0.00      K1    
ATOM   3567  HG  LEU K 256      -4.018  96.682 -37.829  0.00  0.00      K1    
ATOM   3568  CD1 LEU K 256      -5.049  96.383 -35.938  0.00  0.00      K1    
ATOM   3569 HD11 LEU K 256      -5.648  97.313 -36.034  0.00  0.00      K1    
ATOM   3570 HD12 LEU K 256      -5.691  95.600 -35.480  0.00  0.00      K1    
ATOM   3571 HD13 LEU K 256      -4.150  96.678 -35.356  0.00  0.00      K1    
ATOM   3572  CD2 LEU K 256      -3.285  94.806 -36.978  0.00  0.00      K1    
ATOM   3573 HD21 LEU K 256      -2.794  94.474 -37.918  0.00  0.00      K1    
ATOM   3574 HD22 LEU K 256      -2.572  95.332 -36.309  0.00  0.00      K1    
ATOM   3575 HD23 LEU K 256      -3.635  93.910 -36.422  0.00  0.00      K1    
ATOM   3576  C   LEU K 256      -6.061  97.181 -39.608  0.00  0.00      K1    
ATOM   3577  O   LEU K 256      -5.833  98.293 -39.211  0.00  0.00      K1    
ATOM   3578  N   LYS K 257      -5.838  96.816 -40.883  0.00  0.00      K1    
ATOM   3579  HN  LYS K 257      -5.983  95.852 -41.096  0.00  0.00      K1    
ATOM   3580  CA  LYS K 257      -5.256  97.784 -41.800  0.00  0.00      K1    
ATOM   3581  HA  LYS K 257      -4.380  98.183 -41.310  0.00  0.00      K1    
ATOM   3582  CB  LYS K 257      -4.731  97.214 -43.113  0.00  0.00      K1    
ATOM   3583  HB1 LYS K 257      -4.073  97.968 -43.596  0.00  0.00      K1    
ATOM   3584  HB2 LYS K 257      -4.156  96.297 -42.864  0.00  0.00      K1    
ATOM   3585  CG  LYS K 257      -5.748  96.746 -44.116  0.00  0.00      K1    
ATOM   3586  HG1 LYS K 257      -6.312  95.837 -43.813  0.00  0.00      K1    
ATOM   3587  HG2 LYS K 257      -6.501  97.514 -44.392  0.00  0.00      K1    
ATOM   3588  CD  LYS K 257      -5.036  96.445 -45.471  0.00  0.00      K1    
ATOM   3589  HD1 LYS K 257      -4.660  97.409 -45.875  0.00  0.00      K1    
ATOM   3590  HD2 LYS K 257      -4.162  95.817 -45.194  0.00  0.00      K1    
ATOM   3591  CE  LYS K 257      -5.831  95.845 -46.600  0.00  0.00      K1    
ATOM   3592  HE1 LYS K 257      -5.175  95.741 -47.491  0.00  0.00      K1    
ATOM   3593  HE2 LYS K 257      -6.224  94.899 -46.169  0.00  0.00      K1    
ATOM   3594  NZ  LYS K 257      -6.973  96.671 -47.007  0.00  0.00      K1    
ATOM   3595  HZ1 LYS K 257      -7.865  96.184 -47.227  0.00  0.00      K1    
ATOM   3596  HZ2 LYS K 257      -7.223  97.375 -46.284  0.00  0.00      K1    
ATOM   3597  HZ3 LYS K 257      -6.784  97.191 -47.888  0.00  0.00      K1    
ATOM   3598  C   LYS K 257      -6.212  98.964 -42.146  0.00  0.00      K1    
ATOM   3599  O   LYS K 257      -5.784 100.090 -42.220  0.00  0.00      K1    
ATOM   3600  N   ASN K 258      -7.503  98.707 -42.274  0.00  0.00      K1    
ATOM   3601  HN  ASN K 258      -7.886  97.790 -42.193  0.00  0.00      K1    
ATOM   3602  CA  ASN K 258      -8.495  99.703 -42.599  0.00  0.00      K1    
ATOM   3603  HA  ASN K 258      -8.208 100.205 -43.511  0.00  0.00      K1    
ATOM   3604  CB  ASN K 258      -9.862  99.044 -42.969  0.00  0.00      K1    
ATOM   3605  HB1 ASN K 258     -10.050  98.243 -42.223  0.00  0.00      K1    
ATOM   3606  HB2 ASN K 258     -10.682  99.794 -42.957  0.00  0.00      K1    
ATOM   3607  CG  ASN K 258      -9.764  98.377 -44.317  0.00  0.00      K1    
ATOM   3608  OD1 ASN K 258      -8.973  98.630 -45.188  0.00  0.00      K1    
ATOM   3609  ND2 ASN K 258     -10.758  97.483 -44.560  0.00  0.00      K1    
ATOM   3610 HD21 ASN K 258     -10.817  97.061 -45.465  0.00  0.00      K1    
ATOM   3611 HD22 ASN K 258     -11.380  97.292 -43.800  0.00  0.00      K1    
ATOM   3612  C   ASN K 258      -8.658 100.631 -41.420  0.00  0.00      K1    
ATOM   3613  O   ASN K 258      -8.711 101.875 -41.523  0.00  0.00      K1    
ATOM   3614  N   MET K 259      -8.657 100.097 -40.198  0.00  0.00      K1    
ATOM   3615  HN  MET K 259      -8.560  99.104 -40.205  0.00  0.00      K1    
ATOM   3616  CA  MET K 259      -8.830 100.867 -38.958  0.00  0.00      K1    
ATOM   3617  HA  MET K 259      -9.734 101.434 -39.127  0.00  0.00      K1    
ATOM   3618  CB  MET K 259      -8.904  99.808 -37.871  0.00  0.00      K1    
ATOM   3619  HB1 MET K 259      -9.551  98.978 -38.226  0.00  0.00      K1    
ATOM   3620  HB2 MET K 259      -7.887  99.361 -37.841  0.00  0.00      K1    
ATOM   3621  CG  MET K 259      -9.417 100.417 -36.552  0.00  0.00      K1    
ATOM   3622  HG1 MET K 259      -9.442  99.638 -35.760  0.00  0.00      K1    
ATOM   3623  HG2 MET K 259      -8.618 101.124 -36.240  0.00  0.00      K1    
ATOM   3624  SD  MET K 259     -10.979 101.287 -36.570  0.00  0.00      K1    
ATOM   3625  CE  MET K 259     -11.975 100.064 -37.499  0.00  0.00      K1    
ATOM   3626  HE1 MET K 259     -12.815 100.644 -37.938  0.00  0.00      K1    
ATOM   3627  HE2 MET K 259     -11.406  99.694 -38.379  0.00  0.00      K1    
ATOM   3628  HE3 MET K 259     -12.353  99.385 -36.706  0.00  0.00      K1    
ATOM   3629  C   MET K 259      -7.754 101.933 -38.631  0.00  0.00      K1    
ATOM   3630  O   MET K 259      -8.115 103.059 -38.402  0.00  0.00      K1    
ATOM   3631  N   GLN K 260      -6.481 101.604 -38.819  0.00  0.00      K1    
ATOM   3632  HN  GLN K 260      -6.305 100.639 -38.997  0.00  0.00      K1    
ATOM   3633  CA  GLN K 260      -5.386 102.555 -38.643  0.00  0.00      K1    
ATOM   3634  HA  GLN K 260      -5.505 102.940 -37.641  0.00  0.00      K1    
ATOM   3635  CB  GLN K 260      -3.879 101.957 -38.808  0.00  0.00      K1    
ATOM   3636  HB1 GLN K 260      -3.879 101.503 -39.822  0.00  0.00      K1    
ATOM   3637  HB2 GLN K 260      -3.079 102.727 -38.839  0.00  0.00      K1    
ATOM   3638  CG  GLN K 260      -3.630 100.855 -37.832  0.00  0.00      K1    
ATOM   3639  HG1 GLN K 260      -3.583 101.330 -36.829  0.00  0.00      K1    
ATOM   3640  HG2 GLN K 260      -4.421 100.075 -37.858  0.00  0.00      K1    
ATOM   3641  CD  GLN K 260      -2.285 100.154 -38.102  0.00  0.00      K1    
ATOM   3642  OE1 GLN K 260      -1.316 100.742 -38.608  0.00  0.00      K1    
ATOM   3643  NE2 GLN K 260      -2.188  98.870 -37.702  0.00  0.00      K1    
ATOM   3644 HE21 GLN K 260      -1.278  98.462 -37.775  0.00  0.00      K1    
ATOM   3645 HE22 GLN K 260      -2.975  98.410 -37.292  0.00  0.00      K1    
ATOM   3646  C   GLN K 260      -5.333 103.691 -39.641  0.00  0.00      K1    
ATOM   3647  O   GLN K 260      -4.952 104.826 -39.281  0.00  0.00      K1    
ATOM   3648  N   ASP K 261      -5.807 103.459 -40.905  0.00  0.00      K1    
ATOM   3649  HN  ASP K 261      -5.977 102.558 -41.296  0.00  0.00      K1    
ATOM   3650  CA  ASP K 261      -5.959 104.415 -41.982  0.00  0.00      K1    
ATOM   3651  HA  ASP K 261      -5.006 104.910 -42.094  0.00  0.00      K1    
ATOM   3652  CB  ASP K 261      -6.170 103.587 -43.244  0.00  0.00      K1    
ATOM   3653  HB1 ASP K 261      -5.609 102.631 -43.178  0.00  0.00      K1    
ATOM   3654  HB2 ASP K 261      -7.249 103.484 -43.491  0.00  0.00      K1    
ATOM   3655  CG  ASP K 261      -5.621 104.381 -44.473  0.00  0.00      K1    
ATOM   3656  OD1 ASP K 261      -6.361 105.147 -45.120  0.00  0.00      K1    
ATOM   3657  OD2 ASP K 261      -4.445 104.152 -44.815  0.00  0.00      K1    
ATOM   3658  C   ASP K 261      -6.973 105.591 -41.756  0.00  0.00      K1    
ATOM   3659  O   ASP K 261      -6.655 106.768 -41.983  0.00  0.00      K1    
ATOM   3660  N   MET K 262      -8.110 105.217 -41.193  0.00  0.00      K1    
ATOM   3661  HN  MET K 262      -8.335 104.250 -41.100  0.00  0.00      K1    
ATOM   3662  CA  MET K 262      -9.082 106.230 -40.729  0.00  0.00      K1    
ATOM   3663  HA  MET K 262      -9.238 106.814 -41.624  0.00  0.00      K1    
ATOM   3664  CB  MET K 262     -10.252 105.433 -40.185  0.00  0.00      K1    
ATOM   3665  HB1 MET K 262     -10.506 104.660 -40.941  0.00  0.00      K1    
ATOM   3666  HB2 MET K 262      -9.944 104.948 -39.234  0.00  0.00      K1    
ATOM   3667  CG  MET K 262     -11.603 106.259 -39.834  0.00  0.00      K1    
ATOM   3668  HG1 MET K 262     -11.238 107.129 -39.247  0.00  0.00      K1    
ATOM   3669  HG2 MET K 262     -11.847 106.688 -40.829  0.00  0.00      K1    
ATOM   3670  SD  MET K 262     -13.047 105.482 -38.967  0.00  0.00      K1    
ATOM   3671  CE  MET K 262     -14.225 106.881 -39.059  0.00  0.00      K1    
ATOM   3672  HE1 MET K 262     -13.858 107.830 -38.611  0.00  0.00      K1    
ATOM   3673  HE2 MET K 262     -14.652 107.138 -40.052  0.00  0.00      K1    
ATOM   3674  HE3 MET K 262     -15.075 106.636 -38.387  0.00  0.00      K1    
ATOM   3675  C   MET K 262      -8.598 107.187 -39.682  0.00  0.00      K1    
ATOM   3676  O   MET K 262      -8.924 108.395 -39.711  0.00  0.00      K1    
ATOM   3677  N   VAL K 263      -7.951 106.730 -38.663  0.00  0.00      K1    
ATOM   3678  HN  VAL K 263      -7.721 105.766 -38.554  0.00  0.00      K1    
ATOM   3679  CA  VAL K 263      -7.503 107.618 -37.577  0.00  0.00      K1    
ATOM   3680  HA  VAL K 263      -8.342 108.238 -37.297  0.00  0.00      K1    
ATOM   3681  CB  VAL K 263      -6.885 106.865 -36.404  0.00  0.00      K1    
ATOM   3682  HB  VAL K 263      -6.071 106.285 -36.890  0.00  0.00      K1    
ATOM   3683  CG1 VAL K 263      -6.350 107.672 -35.278  0.00  0.00      K1    
ATOM   3684 HG11 VAL K 263      -5.674 108.450 -35.695  0.00  0.00      K1    
ATOM   3685 HG12 VAL K 263      -7.236 108.089 -34.754  0.00  0.00      K1    
ATOM   3686 HG13 VAL K 263      -5.890 107.043 -34.487  0.00  0.00      K1    
ATOM   3687  CG2 VAL K 263      -7.823 105.871 -35.778  0.00  0.00      K1    
ATOM   3688 HG21 VAL K 263      -8.554 106.504 -35.230  0.00  0.00      K1    
ATOM   3689 HG22 VAL K 263      -8.375 105.388 -36.612  0.00  0.00      K1    
ATOM   3690 HG23 VAL K 263      -7.363 105.056 -35.181  0.00  0.00      K1    
ATOM   3691  C   VAL K 263      -6.408 108.563 -38.036  0.00  0.00      K1    
ATOM   3692  O   VAL K 263      -6.361 109.748 -37.670  0.00  0.00      K1    
ATOM   3693  N   GLU K 264      -5.543 108.039 -38.980  0.00  0.00      K1    
ATOM   3694  HN  GLU K 264      -5.603 107.079 -39.240  0.00  0.00      K1    
ATOM   3695  CA  GLU K 264      -4.476 108.828 -39.679  0.00  0.00      K1    
ATOM   3696  HA  GLU K 264      -3.859 109.315 -38.939  0.00  0.00      K1    
ATOM   3697  CB  GLU K 264      -3.704 107.836 -40.611  0.00  0.00      K1    
ATOM   3698  HB1 GLU K 264      -3.201 107.064 -39.990  0.00  0.00      K1    
ATOM   3699  HB2 GLU K 264      -4.357 107.295 -41.329  0.00  0.00      K1    
ATOM   3700  CG  GLU K 264      -2.620 108.496 -41.450  0.00  0.00      K1    
ATOM   3701  HG1 GLU K 264      -3.078 109.095 -42.266  0.00  0.00      K1    
ATOM   3702  HG2 GLU K 264      -1.965 109.149 -40.834  0.00  0.00      K1    
ATOM   3703  CD  GLU K 264      -1.646 107.496 -42.263  0.00  0.00      K1    
ATOM   3704  OE1 GLU K 264      -1.373 106.420 -41.727  0.00  0.00      K1    
ATOM   3705  OE2 GLU K 264      -1.264 107.888 -43.406  0.00  0.00      K1    
ATOM   3706  C   GLU K 264      -5.155 109.900 -40.491  0.00  0.00      K1    
ATOM   3707  O   GLU K 264      -4.800 111.041 -40.254  0.00  0.00      K1    
ATOM   3708  N   ASP K 265      -6.161 109.615 -41.278  0.00  0.00      K1    
ATOM   3709  HN  ASP K 265      -6.431 108.662 -41.398  0.00  0.00      K1    
ATOM   3710  CA  ASP K 265      -6.885 110.514 -42.178  0.00  0.00      K1    
ATOM   3711  HA  ASP K 265      -6.085 110.956 -42.753  0.00  0.00      K1    
ATOM   3712  CB  ASP K 265      -7.890 109.665 -43.008  0.00  0.00      K1    
ATOM   3713  HB1 ASP K 265      -7.444 108.706 -43.348  0.00  0.00      K1    
ATOM   3714  HB2 ASP K 265      -8.656 109.444 -42.234  0.00  0.00      K1    
ATOM   3715  CG  ASP K 265      -8.456 110.388 -44.267  0.00  0.00      K1    
ATOM   3716  OD1 ASP K 265      -7.577 110.464 -45.201  0.00  0.00      K1    
ATOM   3717  OD2 ASP K 265      -9.601 110.864 -44.386  0.00  0.00      K1    
ATOM   3718  C   ASP K 265      -7.519 111.631 -41.366  0.00  0.00      K1    
ATOM   3719  O   ASP K 265      -7.445 112.802 -41.826  0.00  0.00      K1    
ATOM   3720  N   TYR K 266      -8.164 111.459 -40.238  0.00  0.00      K1    
ATOM   3721  HN  TYR K 266      -8.149 110.538 -39.857  0.00  0.00      K1    
ATOM   3722  CA  TYR K 266      -8.711 112.564 -39.497  0.00  0.00      K1    
ATOM   3723  HA  TYR K 266      -9.189 113.227 -40.203  0.00  0.00      K1    
ATOM   3724  CB  TYR K 266      -9.661 112.104 -38.409  0.00  0.00      K1    
ATOM   3725  HB1 TYR K 266      -9.320 111.166 -37.920  0.00  0.00      K1    
ATOM   3726  HB2 TYR K 266      -9.849 112.755 -37.528  0.00  0.00      K1    
ATOM   3727  CG  TYR K 266     -11.029 111.862 -38.999  0.00  0.00      K1    
ATOM   3728  CD1 TYR K 266     -11.807 112.991 -39.256  0.00  0.00      K1    
ATOM   3729  HD1 TYR K 266     -11.306 113.931 -39.076  0.00  0.00      K1    
ATOM   3730  CE1 TYR K 266     -13.057 112.899 -39.868  0.00  0.00      K1    
ATOM   3731  HE1 TYR K 266     -13.599 113.807 -40.090  0.00  0.00      K1    
ATOM   3732  CZ  TYR K 266     -13.616 111.721 -40.311  0.00  0.00      K1    
ATOM   3733  OH  TYR K 266     -14.835 111.645 -41.031  0.00  0.00      K1    
ATOM   3734  HH  TYR K 266     -14.886 110.741 -41.351  0.00  0.00      K1    
ATOM   3735  CD2 TYR K 266     -11.554 110.606 -39.449  0.00  0.00      K1    
ATOM   3736  HD2 TYR K 266     -10.966 109.723 -39.245  0.00  0.00      K1    
ATOM   3737  CE2 TYR K 266     -12.856 110.570 -40.014  0.00  0.00      K1    
ATOM   3738  HE2 TYR K 266     -13.211 109.603 -40.336  0.00  0.00      K1    
ATOM   3739  C   TYR K 266      -7.679 113.429 -38.785  0.00  0.00      K1    
ATOM   3740  O   TYR K 266      -7.897 114.584 -38.598  0.00  0.00      K1    
ATOM   3741  N   ARG K 267      -6.587 112.822 -38.292  0.00  0.00      K1    
ATOM   3742  HN  ARG K 267      -6.443 111.836 -38.338  0.00  0.00      K1    
ATOM   3743  CA  ARG K 267      -5.497 113.599 -37.649  0.00  0.00      K1    
ATOM   3744  HA  ARG K 267      -5.876 114.055 -36.746  0.00  0.00      K1    
ATOM   3745  CB  ARG K 267      -4.431 112.561 -37.222  0.00  0.00      K1    
ATOM   3746  HB1 ARG K 267      -5.023 111.758 -36.734  0.00  0.00      K1    
ATOM   3747  HB2 ARG K 267      -4.034 111.973 -38.077  0.00  0.00      K1    
ATOM   3748  CG  ARG K 267      -3.250 113.113 -36.355  0.00  0.00      K1    
ATOM   3749  HG1 ARG K 267      -3.200 114.217 -36.465  0.00  0.00      K1    
ATOM   3750  HG2 ARG K 267      -3.390 112.975 -35.261  0.00  0.00      K1    
ATOM   3751  CD  ARG K 267      -1.835 112.519 -36.710  0.00  0.00      K1    
ATOM   3752  HD1 ARG K 267      -1.044 112.751 -35.965  0.00  0.00      K1    
ATOM   3753  HD2 ARG K 267      -1.998 111.421 -36.762  0.00  0.00      K1    
ATOM   3754  NE  ARG K 267      -1.410 113.081 -38.001  0.00  0.00      K1    
ATOM   3755  HE  ARG K 267      -1.604 112.656 -38.885  0.00  0.00      K1    
ATOM   3756  CZ  ARG K 267      -0.803 114.291 -38.030  0.00  0.00      K1    
ATOM   3757  NH1 ARG K 267      -0.720 115.014 -39.136  0.00  0.00      K1    
ATOM   3758 HH11 ARG K 267      -0.307 115.924 -39.097  0.00  0.00      K1    
ATOM   3759 HH12 ARG K 267      -0.685 114.595 -40.043  0.00  0.00      K1    
ATOM   3760  NH2 ARG K 267      -0.430 114.900 -36.910  0.00  0.00      K1    
ATOM   3761 HH21 ARG K 267      -0.172 115.863 -36.984  0.00  0.00      K1    
ATOM   3762 HH22 ARG K 267      -0.099 114.439 -36.086  0.00  0.00      K1    
ATOM   3763  C   ARG K 267      -4.930 114.591 -38.594  0.00  0.00      K1    
ATOM   3764  O   ARG K 267      -4.837 115.756 -38.345  0.00  0.00      K1    
ATOM   3765  N   ASN K 268      -4.682 114.091 -39.841  0.00  0.00      K1    
ATOM   3766  HN  ASN K 268      -4.707 113.096 -39.906  0.00  0.00      K1    
ATOM   3767  CA  ASN K 268      -4.251 114.941 -40.997  0.00  0.00      K1    
ATOM   3768  HA  ASN K 268      -3.321 115.449 -40.786  0.00  0.00      K1    
ATOM   3769  CB  ASN K 268      -4.162 114.053 -42.313  0.00  0.00      K1    
ATOM   3770  HB1 ASN K 268      -5.152 113.625 -42.575  0.00  0.00      K1    
ATOM   3771  HB2 ASN K 268      -3.802 114.679 -43.157  0.00  0.00      K1    
ATOM   3772  CG  ASN K 268      -3.157 112.981 -42.133  0.00  0.00      K1    
ATOM   3773  OD1 ASN K 268      -2.447 112.938 -41.111  0.00  0.00      K1    
ATOM   3774  ND2 ASN K 268      -3.100 112.019 -43.058  0.00  0.00      K1    
ATOM   3775 HD21 ASN K 268      -2.489 111.243 -42.901  0.00  0.00      K1    
ATOM   3776 HD22 ASN K 268      -3.633 112.129 -43.897  0.00  0.00      K1    
ATOM   3777  C   ASN K 268      -5.213 116.009 -41.411  0.00  0.00      K1    
ATOM   3778  O   ASN K 268      -4.827 117.178 -41.693  0.00  0.00      K1    
ATOM   3779  N   LYS K 269      -6.533 115.758 -41.395  0.00  0.00      K1    
ATOM   3780  HN  LYS K 269      -6.792 114.808 -41.239  0.00  0.00      K1    
ATOM   3781  CA  LYS K 269      -7.575 116.831 -41.459  0.00  0.00      K1    
ATOM   3782  HA  LYS K 269      -7.417 117.455 -42.327  0.00  0.00      K1    
ATOM   3783  CB  LYS K 269      -8.949 116.099 -41.559  0.00  0.00      K1    
ATOM   3784  HB1 LYS K 269      -8.952 115.317 -40.770  0.00  0.00      K1    
ATOM   3785  HB2 LYS K 269      -9.874 116.696 -41.407  0.00  0.00      K1    
ATOM   3786  CG  LYS K 269      -9.143 115.660 -43.035  0.00  0.00      K1    
ATOM   3787  HG1 LYS K 269      -9.301 116.529 -43.709  0.00  0.00      K1    
ATOM   3788  HG2 LYS K 269      -8.204 115.127 -43.297  0.00  0.00      K1    
ATOM   3789  CD  LYS K 269     -10.306 114.646 -43.097  0.00  0.00      K1    
ATOM   3790  HD1 LYS K 269      -9.792 113.817 -42.565  0.00  0.00      K1    
ATOM   3791  HD2 LYS K 269     -11.190 115.019 -42.538  0.00  0.00      K1    
ATOM   3792  CE  LYS K 269     -10.881 114.204 -44.464  0.00  0.00      K1    
ATOM   3793  HE1 LYS K 269     -11.779 113.601 -44.208  0.00  0.00      K1    
ATOM   3794  HE2 LYS K 269     -11.138 115.132 -45.017  0.00  0.00      K1    
ATOM   3795  NZ  LYS K 269      -9.849 113.446 -45.310  0.00  0.00      K1    
ATOM   3796  HZ1 LYS K 269      -8.927 113.928 -45.300  0.00  0.00      K1    
ATOM   3797  HZ2 LYS K 269      -9.730 112.497 -44.901  0.00  0.00      K1    
ATOM   3798  HZ3 LYS K 269     -10.164 113.296 -46.290  0.00  0.00      K1    
ATOM   3799  C   LYS K 269      -7.616 117.888 -40.353  0.00  0.00      K1    
ATOM   3800  O   LYS K 269      -7.740 119.066 -40.547  0.00  0.00      K1    
ATOM   3801  N   TYR K 270      -7.465 117.410 -39.096  0.00  0.00      K1    
ATOM   3802  HN  TYR K 270      -7.256 116.437 -39.025  0.00  0.00      K1    
ATOM   3803  CA  TYR K 270      -7.447 118.209 -37.884  0.00  0.00      K1    
ATOM   3804  HA  TYR K 270      -8.345 118.809 -37.892  0.00  0.00      K1    
ATOM   3805  CB  TYR K 270      -7.597 117.323 -36.603  0.00  0.00      K1    
ATOM   3806  HB1 TYR K 270      -8.466 116.631 -36.628  0.00  0.00      K1    
ATOM   3807  HB2 TYR K 270      -6.655 116.813 -36.304  0.00  0.00      K1    
ATOM   3808  CG  TYR K 270      -7.886 118.160 -35.443  0.00  0.00      K1    
ATOM   3809  CD1 TYR K 270      -9.156 118.202 -34.867  0.00  0.00      K1    
ATOM   3810  HD1 TYR K 270     -10.003 117.830 -35.425  0.00  0.00      K1    
ATOM   3811  CE1 TYR K 270      -9.302 118.667 -33.577  0.00  0.00      K1    
ATOM   3812  HE1 TYR K 270     -10.305 118.637 -33.177  0.00  0.00      K1    
ATOM   3813  CZ  TYR K 270      -8.167 118.975 -32.771  0.00  0.00      K1    
ATOM   3814  OH  TYR K 270      -8.394 119.279 -31.393  0.00  0.00      K1    
ATOM   3815  HH  TYR K 270      -7.580 119.434 -30.907  0.00  0.00      K1    
ATOM   3816  CD2 TYR K 270      -6.779 118.599 -34.660  0.00  0.00      K1    
ATOM   3817  HD2 TYR K 270      -5.750 118.525 -34.978  0.00  0.00      K1    
ATOM   3818  CE2 TYR K 270      -6.872 119.033 -33.325  0.00  0.00      K1    
ATOM   3819  HE2 TYR K 270      -6.044 119.351 -32.709  0.00  0.00      K1    
ATOM   3820  C   TYR K 270      -6.283 119.215 -37.823  0.00  0.00      K1    
ATOM   3821  O   TYR K 270      -6.473 120.427 -37.661  0.00  0.00      K1    
ATOM   3822  N   GLU K 271      -5.050 118.733 -38.198  0.00  0.00      K1    
ATOM   3823  HN  GLU K 271      -5.000 117.748 -38.346  0.00  0.00      K1    
ATOM   3824  CA  GLU K 271      -3.918 119.588 -38.246  0.00  0.00      K1    
ATOM   3825  HA  GLU K 271      -4.010 120.214 -37.371  0.00  0.00      K1    
ATOM   3826  CB  GLU K 271      -2.694 118.676 -38.366  0.00  0.00      K1    
ATOM   3827  HB1 GLU K 271      -2.868 117.909 -37.581  0.00  0.00      K1    
ATOM   3828  HB2 GLU K 271      -2.868 118.119 -39.311  0.00  0.00      K1    
ATOM   3829  CG  GLU K 271      -1.242 119.137 -38.263  0.00  0.00      K1    
ATOM   3830  HG1 GLU K 271      -0.792 119.808 -39.026  0.00  0.00      K1    
ATOM   3831  HG2 GLU K 271      -1.295 119.724 -37.321  0.00  0.00      K1    
ATOM   3832  CD  GLU K 271      -0.312 117.948 -38.120  0.00  0.00      K1    
ATOM   3833  OE1 GLU K 271      -0.116 117.442 -37.024  0.00  0.00      K1    
ATOM   3834  OE2 GLU K 271       0.265 117.589 -39.198  0.00  0.00      K1    
ATOM   3835  C   GLU K 271      -3.837 120.653 -39.369  0.00  0.00      K1    
ATOM   3836  O   GLU K 271      -3.238 121.725 -39.298  0.00  0.00      K1    
ATOM   3837  N   ASP K 272      -4.615 120.412 -40.488  0.00  0.00      K1    
ATOM   3838  HN  ASP K 272      -5.074 119.528 -40.521  0.00  0.00      K1    
ATOM   3839  CA  ASP K 272      -4.947 121.441 -41.464  0.00  0.00      K1    
ATOM   3840  HA  ASP K 272      -4.074 122.073 -41.539  0.00  0.00      K1    
ATOM   3841  CB  ASP K 272      -5.171 120.852 -42.860  0.00  0.00      K1    
ATOM   3842  HB1 ASP K 272      -4.308 120.161 -42.969  0.00  0.00      K1    
ATOM   3843  HB2 ASP K 272      -6.098 120.263 -43.032  0.00  0.00      K1    
ATOM   3844  CG  ASP K 272      -4.952 121.958 -43.880  0.00  0.00      K1    
ATOM   3845  OD1 ASP K 272      -5.823 122.185 -44.758  0.00  0.00      K1    
ATOM   3846  OD2 ASP K 272      -3.905 122.596 -43.717  0.00  0.00      K1    
ATOM   3847  C   ASP K 272      -6.075 122.352 -40.941  0.00  0.00      K1    
ATOM   3848  O   ASP K 272      -6.039 123.566 -41.074  0.00  0.00      K1    
ATOM   3849  N   GLU K 273      -7.163 121.828 -40.307  0.00  0.00      K1    
ATOM   3850  HN  GLU K 273      -7.059 120.840 -40.231  0.00  0.00      K1    
ATOM   3851  CA  GLU K 273      -8.232 122.651 -39.822  0.00  0.00      K1    
ATOM   3852  HA  GLU K 273      -8.459 123.454 -40.508  0.00  0.00      K1    
ATOM   3853  CB  GLU K 273      -9.468 121.700 -39.348  0.00  0.00      K1    
ATOM   3854  HB1 GLU K 273      -9.093 120.968 -38.600  0.00  0.00      K1    
ATOM   3855  HB2 GLU K 273     -10.225 122.238 -38.740  0.00  0.00      K1    
ATOM   3856  CG  GLU K 273     -10.336 121.066 -40.488  0.00  0.00      K1    
ATOM   3857  HG1 GLU K 273      -9.862 120.246 -41.070  0.00  0.00      K1    
ATOM   3858  HG2 GLU K 273     -11.305 120.652 -40.136  0.00  0.00      K1    
ATOM   3859  CD  GLU K 273     -10.735 122.099 -41.569  0.00  0.00      K1    
ATOM   3860  OE1 GLU K 273     -10.864 121.697 -42.779  0.00  0.00      K1    
ATOM   3861  OE2 GLU K 273     -11.012 123.270 -41.185  0.00  0.00      K1    
ATOM   3862  C   GLU K 273      -7.697 123.574 -38.752  0.00  0.00      K1    
ATOM   3863  O   GLU K 273      -8.124 124.691 -38.834  0.00  0.00      K1    
ATOM   3864  N   ILE K 274      -6.796 123.210 -37.813  0.00  0.00      K1    
ATOM   3865  HN  ILE K 274      -6.655 122.246 -37.600  0.00  0.00      K1    
ATOM   3866  CA  ILE K 274      -6.313 124.126 -36.815  0.00  0.00      K1    
ATOM   3867  HA  ILE K 274      -7.158 124.491 -36.250  0.00  0.00      K1    
ATOM   3868  CB  ILE K 274      -5.546 123.493 -35.637  0.00  0.00      K1    
ATOM   3869  HB  ILE K 274      -5.258 124.274 -34.901  0.00  0.00      K1    
ATOM   3870  CG2 ILE K 274      -6.441 122.520 -34.837  0.00  0.00      K1    
ATOM   3871 HG21 ILE K 274      -7.375 122.988 -34.460  0.00  0.00      K1    
ATOM   3872 HG22 ILE K 274      -6.721 121.744 -35.581  0.00  0.00      K1    
ATOM   3873 HG23 ILE K 274      -5.917 122.163 -33.924  0.00  0.00      K1    
ATOM   3874  CG1 ILE K 274      -4.250 122.817 -36.054  0.00  0.00      K1    
ATOM   3875 HG11 ILE K 274      -4.529 122.117 -36.871  0.00  0.00      K1    
ATOM   3876 HG12 ILE K 274      -3.595 123.519 -36.613  0.00  0.00      K1    
ATOM   3877  CD  ILE K 274      -3.470 122.190 -34.907  0.00  0.00      K1    
ATOM   3878  HD1 ILE K 274      -3.670 122.612 -33.898  0.00  0.00      K1    
ATOM   3879  HD2 ILE K 274      -3.746 121.135 -34.696  0.00  0.00      K1    
ATOM   3880  HD3 ILE K 274      -2.366 122.203 -35.027  0.00  0.00      K1    
ATOM   3881  C   ILE K 274      -5.510 125.377 -37.407  0.00  0.00      K1    
ATOM   3882  O   ILE K 274      -5.618 126.468 -36.850  0.00  0.00      K1    
ATOM   3883  N   ASN K 275      -4.769 125.229 -38.512  0.00  0.00      K1    
ATOM   3884  HN  ASN K 275      -4.811 124.313 -38.905  0.00  0.00      K1    
ATOM   3885  CA  ASN K 275      -3.974 126.182 -39.135  0.00  0.00      K1    
ATOM   3886  HA  ASN K 275      -3.408 126.768 -38.427  0.00  0.00      K1    
ATOM   3887  CB  ASN K 275      -3.008 125.644 -40.186  0.00  0.00      K1    
ATOM   3888  HB1 ASN K 275      -3.490 124.723 -40.580  0.00  0.00      K1    
ATOM   3889  HB2 ASN K 275      -2.864 126.429 -40.959  0.00  0.00      K1    
ATOM   3890  CG  ASN K 275      -1.668 125.117 -39.629  0.00  0.00      K1    
ATOM   3891  OD1 ASN K 275      -1.454 124.874 -38.442  0.00  0.00      K1    
ATOM   3892  ND2 ASN K 275      -0.639 125.009 -40.554  0.00  0.00      K1    
ATOM   3893 HD21 ASN K 275      -0.953 125.182 -41.488  0.00  0.00      K1    
ATOM   3894 HD22 ASN K 275       0.301 124.779 -40.302  0.00  0.00      K1    
ATOM   3895  C   ASN K 275      -4.726 127.346 -39.682  0.00  0.00      K1    
ATOM   3896  O   ASN K 275      -4.372 128.547 -39.657  0.00  0.00      K1    
ATOM   3897  N   LYS K 276      -5.942 127.026 -40.220  0.00  0.00      K1    
ATOM   3898  HN  LYS K 276      -6.195 126.064 -40.284  0.00  0.00      K1    
ATOM   3899  CA  LYS K 276      -6.951 127.986 -40.595  0.00  0.00      K1    
ATOM   3900  HA  LYS K 276      -6.462 128.702 -41.239  0.00  0.00      K1    
ATOM   3901  CB  LYS K 276      -8.086 127.328 -41.437  0.00  0.00      K1    
ATOM   3902  HB1 LYS K 276      -8.563 126.575 -40.773  0.00  0.00      K1    
ATOM   3903  HB2 LYS K 276      -8.840 128.128 -41.591  0.00  0.00      K1    
ATOM   3904  CG  LYS K 276      -7.619 126.537 -42.749  0.00  0.00      K1    
ATOM   3905  HG1 LYS K 276      -7.203 127.187 -43.548  0.00  0.00      K1    
ATOM   3906  HG2 LYS K 276      -6.920 125.700 -42.533  0.00  0.00      K1    
ATOM   3907  CD  LYS K 276      -8.850 125.880 -43.482  0.00  0.00      K1    
ATOM   3908  HD1 LYS K 276      -9.656 125.835 -42.718  0.00  0.00      K1    
ATOM   3909  HD2 LYS K 276      -9.233 126.602 -44.235  0.00  0.00      K1    
ATOM   3910  CE  LYS K 276      -8.624 124.458 -43.974  0.00  0.00      K1    
ATOM   3911  HE1 LYS K 276      -8.209 123.980 -43.061  0.00  0.00      K1    
ATOM   3912  HE2 LYS K 276      -9.549 123.917 -44.268  0.00  0.00      K1    
ATOM   3913  NZ  LYS K 276      -7.556 124.353 -45.006  0.00  0.00      K1    
ATOM   3914  HZ1 LYS K 276      -6.777 125.034 -44.901  0.00  0.00      K1    
ATOM   3915  HZ2 LYS K 276      -7.148 123.398 -45.053  0.00  0.00      K1    
ATOM   3916  HZ3 LYS K 276      -8.036 124.486 -45.919  0.00  0.00      K1    
ATOM   3917  C   LYS K 276      -7.542 128.671 -39.392  0.00  0.00      K1    
ATOM   3918  O   LYS K 276      -7.583 129.892 -39.366  0.00  0.00      K1    
ATOM   3919  N   ARG K 277      -8.003 127.904 -38.350  0.00  0.00      K1    
ATOM   3920  HN  ARG K 277      -7.814 126.935 -38.489  0.00  0.00      K1    
ATOM   3921  CA  ARG K 277      -8.753 128.376 -37.216  0.00  0.00      K1    
ATOM   3922  HA  ARG K 277      -9.600 128.907 -37.624  0.00  0.00      K1    
ATOM   3923  CB  ARG K 277      -9.335 127.084 -36.569  0.00  0.00      K1    
ATOM   3924  HB1 ARG K 277      -9.748 126.448 -37.381  0.00  0.00      K1    
ATOM   3925  HB2 ARG K 277      -8.532 126.570 -36.000  0.00  0.00      K1    
ATOM   3926  CG  ARG K 277     -10.358 127.554 -35.451  0.00  0.00      K1    
ATOM   3927  HG1 ARG K 277     -10.780 128.472 -35.911  0.00  0.00      K1    
ATOM   3928  HG2 ARG K 277     -11.262 126.909 -35.490  0.00  0.00      K1    
ATOM   3929  CD  ARG K 277     -10.018 127.883 -34.039  0.00  0.00      K1    
ATOM   3930  HD1 ARG K 277      -9.194 128.622 -33.940  0.00  0.00      K1    
ATOM   3931  HD2 ARG K 277     -10.838 128.259 -33.391  0.00  0.00      K1    
ATOM   3932  NE  ARG K 277      -9.705 126.551 -33.482  0.00  0.00      K1    
ATOM   3933  HE  ARG K 277      -9.857 125.671 -33.931  0.00  0.00      K1    
ATOM   3934  CZ  ARG K 277      -9.485 126.306 -32.219  0.00  0.00      K1    
ATOM   3935  NH1 ARG K 277      -9.370 125.059 -31.921  0.00  0.00      K1    
ATOM   3936 HH11 ARG K 277      -9.067 124.668 -31.052  0.00  0.00      K1    
ATOM   3937 HH12 ARG K 277      -9.736 124.403 -32.581  0.00  0.00      K1    
ATOM   3938  NH2 ARG K 277      -9.271 127.255 -31.347  0.00  0.00      K1    
ATOM   3939 HH21 ARG K 277      -8.851 127.029 -30.468  0.00  0.00      K1    
ATOM   3940 HH22 ARG K 277      -9.380 128.231 -31.535  0.00  0.00      K1    
ATOM   3941  C   ARG K 277      -7.924 129.280 -36.277  0.00  0.00      K1    
ATOM   3942  O   ARG K 277      -8.404 130.376 -35.902  0.00  0.00      K1    
ATOM   3943  N   THR K 278      -6.732 128.932 -35.847  0.00  0.00      K1    
ATOM   3944  HN  THR K 278      -6.473 127.999 -36.082  0.00  0.00      K1    
ATOM   3945  CA  THR K 278      -5.916 129.673 -34.914  0.00  0.00      K1    
ATOM   3946  HA  THR K 278      -6.536 130.001 -34.093  0.00  0.00      K1    
ATOM   3947  CB  THR K 278      -4.714 128.892 -34.472  0.00  0.00      K1    
ATOM   3948  HB  THR K 278      -3.971 129.472 -33.883  0.00  0.00      K1    
ATOM   3949  OG1 THR K 278      -3.947 128.321 -35.511  0.00  0.00      K1    
ATOM   3950  HG1 THR K 278      -4.607 127.720 -35.864  0.00  0.00      K1    
ATOM   3951  CG2 THR K 278      -5.296 127.693 -33.628  0.00  0.00      K1    
ATOM   3952 HG21 THR K 278      -6.045 127.105 -34.200  0.00  0.00      K1    
ATOM   3953 HG22 THR K 278      -4.478 126.995 -33.348  0.00  0.00      K1    
ATOM   3954 HG23 THR K 278      -5.764 128.109 -32.710  0.00  0.00      K1    
ATOM   3955  C   THR K 278      -5.482 130.920 -35.466  0.00  0.00      K1    
ATOM   3956  O   THR K 278      -5.532 131.910 -34.816  0.00  0.00      K1    
ATOM   3957  N   ASN K 279      -5.138 130.919 -36.783  0.00  0.00      K1    
ATOM   3958  HN  ASN K 279      -5.138 130.044 -37.261  0.00  0.00      K1    
ATOM   3959  CA  ASN K 279      -4.766 132.088 -37.457  0.00  0.00      K1    
ATOM   3960  HA  ASN K 279      -4.273 132.614 -36.653  0.00  0.00      K1    
ATOM   3961  CB  ASN K 279      -3.753 131.814 -38.624  0.00  0.00      K1    
ATOM   3962  HB1 ASN K 279      -4.144 130.987 -39.255  0.00  0.00      K1    
ATOM   3963  HB2 ASN K 279      -3.697 132.715 -39.272  0.00  0.00      K1    
ATOM   3964  CG  ASN K 279      -2.416 131.443 -38.044  0.00  0.00      K1    
ATOM   3965  OD1 ASN K 279      -1.587 132.341 -37.905  0.00  0.00      K1    
ATOM   3966  ND2 ASN K 279      -2.142 130.147 -37.630  0.00  0.00      K1    
ATOM   3967 HD21 ASN K 279      -2.857 129.462 -37.772  0.00  0.00      K1    
ATOM   3968 HD22 ASN K 279      -1.310 129.982 -37.100  0.00  0.00      K1    
ATOM   3969  C   ASN K 279      -5.950 132.900 -37.878  0.00  0.00      K1    
ATOM   3970  O   ASN K 279      -5.700 134.038 -38.128  0.00  0.00      K1    
ATOM   3971  N   ALA K 280      -7.217 132.443 -37.860  0.00  0.00      K1    
ATOM   3972  HN  ALA K 280      -7.388 131.477 -37.684  0.00  0.00      K1    
ATOM   3973  CA  ALA K 280      -8.272 133.419 -37.943  0.00  0.00      K1    
ATOM   3974  HA  ALA K 280      -8.031 134.264 -38.572  0.00  0.00      K1    
ATOM   3975  CB  ALA K 280      -9.535 132.742 -38.484  0.00  0.00      K1    
ATOM   3976  HB1 ALA K 280     -10.226 133.564 -38.770  0.00  0.00      K1    
ATOM   3977  HB2 ALA K 280      -9.223 132.234 -39.422  0.00  0.00      K1    
ATOM   3978  HB3 ALA K 280      -9.997 131.950 -37.856  0.00  0.00      K1    
ATOM   3979  C   ALA K 280      -8.551 134.086 -36.562  0.00  0.00      K1    
ATOM   3980  O   ALA K 280      -8.752 135.307 -36.613  0.00  0.00      K1    
ATOM   3981  N   GLU K 281      -8.566 133.325 -35.391  0.00  0.00      K1    
ATOM   3982  HN  GLU K 281      -8.303 132.369 -35.493  0.00  0.00      K1    
ATOM   3983  CA  GLU K 281      -8.787 133.929 -34.054  0.00  0.00      K1    
ATOM   3984  HA  GLU K 281      -9.660 134.563 -34.008  0.00  0.00      K1    
ATOM   3985  CB  GLU K 281      -8.739 132.944 -32.854  0.00  0.00      K1    
ATOM   3986  HB1 GLU K 281      -7.784 132.397 -32.697  0.00  0.00      K1    
ATOM   3987  HB2 GLU K 281      -8.896 133.601 -31.973  0.00  0.00      K1    
ATOM   3988  CG  GLU K 281     -10.036 131.983 -32.801  0.00  0.00      K1    
ATOM   3989  HG1 GLU K 281     -10.903 132.666 -32.673  0.00  0.00      K1    
ATOM   3990  HG2 GLU K 281     -10.158 131.401 -33.740  0.00  0.00      K1    
ATOM   3991  CD  GLU K 281      -9.920 131.046 -31.564  0.00  0.00      K1    
ATOM   3992  OE1 GLU K 281      -9.048 130.166 -31.541  0.00  0.00      K1    
ATOM   3993  OE2 GLU K 281     -10.790 131.130 -30.679  0.00  0.00      K1    
ATOM   3994  C   GLU K 281      -7.705 135.031 -33.746  0.00  0.00      K1    
ATOM   3995  O   GLU K 281      -7.931 136.090 -33.225  0.00  0.00      K1    
ATOM   3996  N   ASN K 282      -6.457 134.758 -34.180  0.00  0.00      K1    
ATOM   3997  HN  ASN K 282      -6.181 133.921 -34.647  0.00  0.00      K1    
ATOM   3998  CA  ASN K 282      -5.412 135.809 -33.996  0.00  0.00      K1    
ATOM   3999  HA  ASN K 282      -5.569 136.254 -33.025  0.00  0.00      K1    
ATOM   4000  CB  ASN K 282      -4.004 135.076 -33.973  0.00  0.00      K1    
ATOM   4001  HB1 ASN K 282      -3.803 134.618 -34.965  0.00  0.00      K1    
ATOM   4002  HB2 ASN K 282      -3.257 135.865 -33.741  0.00  0.00      K1    
ATOM   4003  CG  ASN K 282      -4.134 134.076 -32.790  0.00  0.00      K1    
ATOM   4004  OD1 ASN K 282      -4.835 134.310 -31.788  0.00  0.00      K1    
ATOM   4005  ND2 ASN K 282      -3.494 132.866 -32.948  0.00  0.00      K1    
ATOM   4006 HD21 ASN K 282      -3.570 132.158 -32.246  0.00  0.00      K1    
ATOM   4007 HD22 ASN K 282      -2.905 132.777 -33.751  0.00  0.00      K1    
ATOM   4008  C   ASN K 282      -5.387 137.035 -35.063  0.00  0.00      K1    
ATOM   4009  O   ASN K 282      -5.077 138.183 -34.670  0.00  0.00      K1    
ATOM   4010  N   GLU K 283      -5.822 136.938 -36.332  0.00  0.00      K1    
ATOM   4011  HN  GLU K 283      -6.080 136.060 -36.728  0.00  0.00      K1    
ATOM   4012  CA  GLU K 283      -5.908 138.044 -37.233  0.00  0.00      K1    
ATOM   4013  HA  GLU K 283      -4.951 138.544 -37.203  0.00  0.00      K1    
ATOM   4014  CB  GLU K 283      -5.936 137.508 -38.677  0.00  0.00      K1    
ATOM   4015  HB1 GLU K 283      -5.147 136.736 -38.805  0.00  0.00      K1    
ATOM   4016  HB2 GLU K 283      -6.849 136.895 -38.838  0.00  0.00      K1    
ATOM   4017  CG  GLU K 283      -5.696 138.613 -39.798  0.00  0.00      K1    
ATOM   4018  HG1 GLU K 283      -6.534 139.316 -39.606  0.00  0.00      K1    
ATOM   4019  HG2 GLU K 283      -4.643 138.940 -39.661  0.00  0.00      K1    
ATOM   4020  CD  GLU K 283      -5.898 138.104 -41.206  0.00  0.00      K1    
ATOM   4021  OE1 GLU K 283      -4.937 138.193 -42.029  0.00  0.00      K1    
ATOM   4022  OE2 GLU K 283      -6.921 137.419 -41.493  0.00  0.00      K1    
ATOM   4023  C   GLU K 283      -7.035 138.979 -36.895  0.00  0.00      K1    
ATOM   4024  O   GLU K 283      -6.859 140.194 -36.991  0.00  0.00      K1    
ATOM   4025  N   PHE K 284      -8.170 138.450 -36.472  0.00  0.00      K1    
ATOM   4026  HN  PHE K 284      -8.229 137.455 -36.447  0.00  0.00      K1    
ATOM   4027  CA  PHE K 284      -9.335 139.231 -36.160  0.00  0.00      K1    
ATOM   4028  HA  PHE K 284      -9.730 139.863 -36.942  0.00  0.00      K1    
ATOM   4029  CB  PHE K 284     -10.506 138.274 -35.575  0.00  0.00      K1    
ATOM   4030  HB1 PHE K 284     -10.698 137.595 -36.434  0.00  0.00      K1    
ATOM   4031  HB2 PHE K 284     -10.186 137.773 -34.637  0.00  0.00      K1    
ATOM   4032  CG  PHE K 284     -11.840 138.909 -35.289  0.00  0.00      K1    
ATOM   4033  CD1 PHE K 284     -12.157 139.180 -33.926  0.00  0.00      K1    
ATOM   4034  HD1 PHE K 284     -11.455 138.902 -33.154  0.00  0.00      K1    
ATOM   4035  CE1 PHE K 284     -13.411 139.819 -33.575  0.00  0.00      K1    
ATOM   4036  HE1 PHE K 284     -13.582 140.028 -32.530  0.00  0.00      K1    
ATOM   4037  CZ  PHE K 284     -14.241 140.184 -34.589  0.00  0.00      K1    
ATOM   4038  HZ  PHE K 284     -15.124 140.745 -34.321  0.00  0.00      K1    
ATOM   4039  CD2 PHE K 284     -12.747 139.351 -36.290  0.00  0.00      K1    
ATOM   4040  HD2 PHE K 284     -12.460 139.062 -37.290  0.00  0.00      K1    
ATOM   4041  CE2 PHE K 284     -13.969 139.899 -35.904  0.00  0.00      K1    
ATOM   4042  HE2 PHE K 284     -14.682 140.190 -36.661  0.00  0.00      K1    
ATOM   4043  C   PHE K 284      -9.055 140.212 -35.008  0.00  0.00      K1    
ATOM   4044  O   PHE K 284      -9.514 141.406 -35.108  0.00  0.00      K1    
ATOM   4045  N   VAL K 285      -8.285 139.756 -33.988  0.00  0.00      K1    
ATOM   4046  HN  VAL K 285      -8.130 138.774 -33.911  0.00  0.00      K1    
ATOM   4047  CA  VAL K 285      -7.860 140.602 -32.877  0.00  0.00      K1    
ATOM   4048  HA  VAL K 285      -8.751 140.914 -32.352  0.00  0.00      K1    
ATOM   4049  CB  VAL K 285      -7.082 139.754 -31.872  0.00  0.00      K1    
ATOM   4050  HB  VAL K 285      -6.241 139.263 -32.408  0.00  0.00      K1    
ATOM   4051  CG1 VAL K 285      -6.499 140.525 -30.732  0.00  0.00      K1    
ATOM   4052 HG11 VAL K 285      -5.859 141.397 -30.988  0.00  0.00      K1    
ATOM   4053 HG12 VAL K 285      -7.219 140.922 -29.985  0.00  0.00      K1    
ATOM   4054 HG13 VAL K 285      -5.772 139.888 -30.185  0.00  0.00      K1    
ATOM   4055  CG2 VAL K 285      -8.057 138.769 -31.233  0.00  0.00      K1    
ATOM   4056 HG21 VAL K 285      -8.797 139.279 -30.580  0.00  0.00      K1    
ATOM   4057 HG22 VAL K 285      -8.561 138.077 -31.940  0.00  0.00      K1    
ATOM   4058 HG23 VAL K 285      -7.518 138.099 -30.530  0.00  0.00      K1    
ATOM   4059  C   VAL K 285      -7.090 141.876 -33.193  0.00  0.00      K1    
ATOM   4060  O   VAL K 285      -7.351 142.976 -32.663  0.00  0.00      K1    
ATOM   4061  N   THR K 286      -6.233 141.741 -34.225  0.00  0.00      K1    
ATOM   4062  HN  THR K 286      -6.217 140.834 -34.638  0.00  0.00      K1    
ATOM   4063  CA  THR K 286      -5.370 142.867 -34.642  0.00  0.00      K1    
ATOM   4064  HA  THR K 286      -4.766 143.233 -33.825  0.00  0.00      K1    
ATOM   4065  CB  THR K 286      -4.389 142.405 -35.716  0.00  0.00      K1    
ATOM   4066  HB  THR K 286      -4.957 141.946 -36.553  0.00  0.00      K1    
ATOM   4067  OG1 THR K 286      -3.570 141.358 -35.136  0.00  0.00      K1    
ATOM   4068  HG1 THR K 286      -4.095 140.686 -34.695  0.00  0.00      K1    
ATOM   4069  CG2 THR K 286      -3.416 143.454 -36.141  0.00  0.00      K1    
ATOM   4070 HG21 THR K 286      -2.805 143.086 -36.992  0.00  0.00      K1    
ATOM   4071 HG22 THR K 286      -3.867 144.334 -36.648  0.00  0.00      K1    
ATOM   4072 HG23 THR K 286      -2.701 143.695 -35.326  0.00  0.00      K1    
ATOM   4073  C   THR K 286      -6.155 144.056 -35.143  0.00  0.00      K1    
ATOM   4074  O   THR K 286      -5.852 145.223 -34.919  0.00  0.00      K1    
ATOM   4075  N   ILE K 287      -7.284 143.813 -35.853  0.00  0.00      K1    
ATOM   4076  HN  ILE K 287      -7.630 142.883 -35.954  0.00  0.00      K1    
ATOM   4077  CA  ILE K 287      -8.076 144.860 -36.639  0.00  0.00      K1    
ATOM   4078  HA  ILE K 287      -7.484 145.718 -36.922  0.00  0.00      K1    
ATOM   4079  CB  ILE K 287      -8.526 144.307 -37.985  0.00  0.00      K1    
ATOM   4080  HB  ILE K 287      -9.086 145.073 -38.563  0.00  0.00      K1    
ATOM   4081  CG2 ILE K 287      -7.301 144.090 -38.868  0.00  0.00      K1    
ATOM   4082 HG21 ILE K 287      -7.615 143.934 -39.922  0.00  0.00      K1    
ATOM   4083 HG22 ILE K 287      -6.590 144.944 -38.855  0.00  0.00      K1    
ATOM   4084 HG23 ILE K 287      -6.719 143.199 -38.549  0.00  0.00      K1    
ATOM   4085  CG1 ILE K 287      -9.458 143.145 -37.903  0.00  0.00      K1    
ATOM   4086 HG11 ILE K 287      -8.776 142.390 -37.457  0.00  0.00      K1    
ATOM   4087 HG12 ILE K 287     -10.218 143.471 -37.162  0.00  0.00      K1    
ATOM   4088  CD  ILE K 287     -10.196 142.772 -39.139  0.00  0.00      K1    
ATOM   4089  HD1 ILE K 287     -10.975 143.504 -39.440  0.00  0.00      K1    
ATOM   4090  HD2 ILE K 287      -9.397 142.714 -39.909  0.00  0.00      K1    
ATOM   4091  HD3 ILE K 287     -10.700 141.783 -39.101  0.00  0.00      K1    
ATOM   4092  C   ILE K 287      -9.257 145.454 -35.911  0.00  0.00      K1    
ATOM   4093  O   ILE K 287      -9.728 146.472 -36.371  0.00  0.00      K1    
ATOM   4094  N   LYS K 288      -9.606 144.959 -34.722  0.00  0.00      K1    
ATOM   4095  HN  LYS K 288      -9.029 144.249 -34.326  0.00  0.00      K1    
ATOM   4096  CA  LYS K 288     -10.608 145.423 -33.851  0.00  0.00      K1    
ATOM   4097  HA  LYS K 288     -11.580 145.453 -34.321  0.00  0.00      K1    
ATOM   4098  CB  LYS K 288     -10.721 144.267 -32.710  0.00  0.00      K1    
ATOM   4099  HB1 LYS K 288     -10.638 143.276 -33.207  0.00  0.00      K1    
ATOM   4100  HB2 LYS K 288      -9.828 144.345 -32.054  0.00  0.00      K1    
ATOM   4101  CG  LYS K 288     -11.953 144.470 -31.825  0.00  0.00      K1    
ATOM   4102  HG1 LYS K 288     -11.863 145.363 -31.170  0.00  0.00      K1    
ATOM   4103  HG2 LYS K 288     -12.906 144.569 -32.387  0.00  0.00      K1    
ATOM   4104  CD  LYS K 288     -11.883 143.348 -30.761  0.00  0.00      K1    
ATOM   4105  HD1 LYS K 288     -11.753 142.393 -31.314  0.00  0.00      K1    
ATOM   4106  HD2 LYS K 288     -11.083 143.516 -30.009  0.00  0.00      K1    
ATOM   4107  CE  LYS K 288     -13.173 143.100 -29.991  0.00  0.00      K1    
ATOM   4108  HE1 LYS K 288     -13.262 143.925 -29.252  0.00  0.00      K1    
ATOM   4109  HE2 LYS K 288     -14.037 143.121 -30.690  0.00  0.00      K1    
ATOM   4110  NZ  LYS K 288     -13.124 141.917 -29.082  0.00  0.00      K1    
ATOM   4111  HZ1 LYS K 288     -12.275 141.780 -28.497  0.00  0.00      K1    
ATOM   4112  HZ2 LYS K 288     -13.940 142.031 -28.448  0.00  0.00      K1    
ATOM   4113  HZ3 LYS K 288     -13.241 141.032 -29.615  0.00  0.00      K1    
ATOM   4114  C   LYS K 288     -10.165 146.764 -33.280  0.00  0.00      K1    
ATOM   4115  O   LYS K 288     -10.966 147.660 -33.187  0.00  0.00      K1    
ATOM   4116  N   LYS K 289      -8.822 146.907 -33.002  0.00  0.00      K1    
ATOM   4117  HN  LYS K 289      -8.118 146.278 -33.324  0.00  0.00      K1    
ATOM   4118  CA  LYS K 289      -8.307 148.219 -32.583  0.00  0.00      K1    
ATOM   4119  HA  LYS K 289      -8.948 148.645 -31.826  0.00  0.00      K1    
ATOM   4120  CB  LYS K 289      -6.847 147.927 -32.052  0.00  0.00      K1    
ATOM   4121  HB1 LYS K 289      -6.198 147.498 -32.846  0.00  0.00      K1    
ATOM   4122  HB2 LYS K 289      -6.467 148.883 -31.632  0.00  0.00      K1    
ATOM   4123  CG  LYS K 289      -6.929 146.935 -30.906  0.00  0.00      K1    
ATOM   4124  HG1 LYS K 289      -7.885 147.134 -30.377  0.00  0.00      K1    
ATOM   4125  HG2 LYS K 289      -6.910 145.909 -31.330  0.00  0.00      K1    
ATOM   4126  CD  LYS K 289      -5.781 146.945 -29.891  0.00  0.00      K1    
ATOM   4127  HD1 LYS K 289      -5.360 147.973 -29.862  0.00  0.00      K1    
ATOM   4128  HD2 LYS K 289      -6.168 146.557 -28.925  0.00  0.00      K1    
ATOM   4129  CE  LYS K 289      -4.445 146.087 -30.299  0.00  0.00      K1    
ATOM   4130  HE1 LYS K 289      -4.724 145.038 -30.062  0.00  0.00      K1    
ATOM   4131  HE2 LYS K 289      -4.054 146.237 -31.328  0.00  0.00      K1    
ATOM   4132  NZ  LYS K 289      -3.349 146.349 -29.304  0.00  0.00      K1    
ATOM   4133  HZ1 LYS K 289      -2.887 147.271 -29.438  0.00  0.00      K1    
ATOM   4134  HZ2 LYS K 289      -3.881 146.314 -28.412  0.00  0.00      K1    
ATOM   4135  HZ3 LYS K 289      -2.717 145.525 -29.233  0.00  0.00      K1    
ATOM   4136  C   LYS K 289      -8.488 149.414 -33.561  0.00  0.00      K1    
ATOM   4137  O   LYS K 289      -8.840 150.509 -33.210  0.00  0.00      K1    
ATOM   4138  N   ASP K 290      -8.238 149.191 -34.834  0.00  0.00      K1    
ATOM   4139  HN  ASP K 290      -7.916 148.284 -35.095  0.00  0.00      K1    
ATOM   4140  CA  ASP K 290      -8.452 150.081 -35.943  0.00  0.00      K1    
ATOM   4141  HA  ASP K 290      -7.801 150.916 -35.729  0.00  0.00      K1    
ATOM   4142  CB  ASP K 290      -7.971 149.388 -37.250  0.00  0.00      K1    
ATOM   4143  HB1 ASP K 290      -8.144 148.291 -37.294  0.00  0.00      K1    
ATOM   4144  HB2 ASP K 290      -8.587 149.781 -38.086  0.00  0.00      K1    
ATOM   4145  CG  ASP K 290      -6.528 149.584 -37.309  0.00  0.00      K1    
ATOM   4146  OD1 ASP K 290      -6.027 150.718 -37.402  0.00  0.00      K1    
ATOM   4147  OD2 ASP K 290      -5.729 148.558 -37.283  0.00  0.00      K1    
ATOM   4148  C   ASP K 290      -9.875 150.745 -36.076  0.00  0.00      K1    
ATOM   4149  O   ASP K 290      -9.938 151.990 -36.061  0.00  0.00      K1    
ATOM   4150  N   VAL K 291     -10.991 149.893 -36.032  0.00  0.00      K1    
ATOM   4151  HN  VAL K 291     -10.843 148.908 -36.077  0.00  0.00      K1    
ATOM   4152  CA  VAL K 291     -12.424 150.272 -36.007  0.00  0.00      K1    
ATOM   4153  HA  VAL K 291     -12.559 150.788 -36.946  0.00  0.00      K1    
ATOM   4154  CB  VAL K 291     -13.387 149.140 -36.114  0.00  0.00      K1    
ATOM   4155  HB  VAL K 291     -13.074 148.442 -35.307  0.00  0.00      K1    
ATOM   4156  CG1 VAL K 291     -14.897 149.566 -36.186  0.00  0.00      K1    
ATOM   4157 HG11 VAL K 291     -15.570 148.698 -36.353  0.00  0.00      K1    
ATOM   4158 HG12 VAL K 291     -15.144 149.962 -35.178  0.00  0.00      K1    
ATOM   4159 HG13 VAL K 291     -15.095 150.297 -37.000  0.00  0.00      K1    
ATOM   4160  CG2 VAL K 291     -13.094 148.235 -37.336  0.00  0.00      K1    
ATOM   4161 HG21 VAL K 291     -13.552 148.588 -38.285  0.00  0.00      K1    
ATOM   4162 HG22 VAL K 291     -12.003 148.107 -37.506  0.00  0.00      K1    
ATOM   4163 HG23 VAL K 291     -13.546 147.232 -37.181  0.00  0.00      K1    
ATOM   4164  C   VAL K 291     -12.844 151.136 -34.823  0.00  0.00      K1    
ATOM   4165  O   VAL K 291     -13.405 152.189 -34.997  0.00  0.00      K1    
ATOM   4166  N   ASP K 292     -12.491 150.670 -33.598  0.00  0.00      K1    
ATOM   4167  HN  ASP K 292     -11.886 149.890 -33.458  0.00  0.00      K1    
ATOM   4168  CA  ASP K 292     -12.740 151.447 -32.373  0.00  0.00      K1    
ATOM   4169  HA  ASP K 292     -13.799 151.564 -32.194  0.00  0.00      K1    
ATOM   4170  CB  ASP K 292     -12.032 150.553 -31.236  0.00  0.00      K1    
ATOM   4171  HB1 ASP K 292     -12.261 149.486 -31.442  0.00  0.00      K1    
ATOM   4172  HB2 ASP K 292     -10.927 150.666 -31.254  0.00  0.00      K1    
ATOM   4173  CG  ASP K 292     -12.497 150.922 -29.855  0.00  0.00      K1    
ATOM   4174  OD1 ASP K 292     -11.674 151.298 -28.983  0.00  0.00      K1    
ATOM   4175  OD2 ASP K 292     -13.726 150.577 -29.556  0.00  0.00      K1    
ATOM   4176  C   ASP K 292     -12.116 152.865 -32.424  0.00  0.00      K1    
ATOM   4177  O   ASP K 292     -12.798 153.882 -32.166  0.00  0.00      K1    
ATOM   4178  N   GLY K 293     -10.854 152.997 -32.820  0.00  0.00      K1    
ATOM   4179  HN  GLY K 293     -10.369 152.174 -33.103  0.00  0.00      K1    
ATOM   4180  CA  GLY K 293     -10.257 154.292 -33.106  0.00  0.00      K1    
ATOM   4181  HA1 GLY K 293      -9.203 154.112 -33.256  0.00  0.00      K1    
ATOM   4182  HA2 GLY K 293     -10.403 154.869 -32.204  0.00  0.00      K1    
ATOM   4183  C   GLY K 293     -10.840 155.199 -34.147  0.00  0.00      K1    
ATOM   4184  O   GLY K 293     -10.850 156.422 -34.042  0.00  0.00      K1    
ATOM   4185  N   ALA K 294     -11.505 154.654 -35.195  0.00  0.00      K1    
ATOM   4186  HN  ALA K 294     -11.499 153.658 -35.243  0.00  0.00      K1    
ATOM   4187  CA  ALA K 294     -12.068 155.344 -36.306  0.00  0.00      K1    
ATOM   4188  HA  ALA K 294     -11.407 156.148 -36.595  0.00  0.00      K1    
ATOM   4189  CB  ALA K 294     -12.174 154.425 -37.537  0.00  0.00      K1    
ATOM   4190  HB1 ALA K 294     -11.189 154.332 -38.042  0.00  0.00      K1    
ATOM   4191  HB2 ALA K 294     -12.438 153.389 -37.236  0.00  0.00      K1    
ATOM   4192  HB3 ALA K 294     -12.840 154.822 -38.333  0.00  0.00      K1    
ATOM   4193  C   ALA K 294     -13.403 156.076 -35.988  0.00  0.00      K1    
ATOM   4194  O   ALA K 294     -13.699 157.030 -36.711  0.00  0.00      K1    
ATOM   4195  N   TYR K 295     -14.211 155.578 -34.991  0.00  0.00      K1    
ATOM   4196  HN  TYR K 295     -13.818 154.807 -34.495  0.00  0.00      K1    
ATOM   4197  CA  TYR K 295     -15.476 156.141 -34.516  0.00  0.00      K1    
ATOM   4198  HA  TYR K 295     -16.124 156.260 -35.371  0.00  0.00      K1    
ATOM   4199  CB  TYR K 295     -16.281 155.219 -33.514  0.00  0.00      K1    
ATOM   4200  HB1 TYR K 295     -15.789 154.937 -32.558  0.00  0.00      K1    
ATOM   4201  HB2 TYR K 295     -17.164 155.788 -33.153  0.00  0.00      K1    
ATOM   4202  CG  TYR K 295     -16.753 153.931 -34.071  0.00  0.00      K1    
ATOM   4203  CD1 TYR K 295     -16.945 152.811 -33.162  0.00  0.00      K1    
ATOM   4204  HD1 TYR K 295     -16.583 152.917 -32.150  0.00  0.00      K1    
ATOM   4205  CE1 TYR K 295     -17.466 151.554 -33.608  0.00  0.00      K1    
ATOM   4206  HE1 TYR K 295     -17.590 150.692 -32.969  0.00  0.00      K1    
ATOM   4207  CZ  TYR K 295     -17.658 151.388 -34.960  0.00  0.00      K1    
ATOM   4208  OH  TYR K 295     -18.189 150.160 -35.461  0.00  0.00      K1    
ATOM   4209  HH  TYR K 295     -18.234 150.208 -36.419  0.00  0.00      K1    
ATOM   4210  CD2 TYR K 295     -17.077 153.647 -35.474  0.00  0.00      K1    
ATOM   4211  HD2 TYR K 295     -16.897 154.450 -36.173  0.00  0.00      K1    
ATOM   4212  CE2 TYR K 295     -17.516 152.420 -35.943  0.00  0.00      K1    
ATOM   4213  HE2 TYR K 295     -17.850 152.350 -36.968  0.00  0.00      K1    
ATOM   4214  C   TYR K 295     -15.277 157.626 -34.005  0.00  0.00      K1    
ATOM   4215  O   TYR K 295     -15.882 158.573 -34.501  0.00  0.00      K1    
ATOM   4216  N   MET K 296     -14.420 157.771 -32.958  0.00  0.00      K1    
ATOM   4217  HN  MET K 296     -13.916 156.982 -32.614  0.00  0.00      K1    
ATOM   4218  CA  MET K 296     -14.044 158.992 -32.165  0.00  0.00      K1    
ATOM   4219  HA  MET K 296     -14.942 159.484 -31.822  0.00  0.00      K1    
ATOM   4220  CB  MET K 296     -13.242 158.640 -30.902  0.00  0.00      K1    
ATOM   4221  HB1 MET K 296     -13.824 157.796 -30.473  0.00  0.00      K1    
ATOM   4222  HB2 MET K 296     -12.194 158.466 -31.225  0.00  0.00      K1    
ATOM   4223  CG  MET K 296     -13.207 159.747 -29.859  0.00  0.00      K1    
ATOM   4224  HG1 MET K 296     -12.447 160.463 -30.238  0.00  0.00      K1    
ATOM   4225  HG2 MET K 296     -14.155 160.307 -29.709  0.00  0.00      K1    
ATOM   4226  SD  MET K 296     -12.752 159.184 -28.236  0.00  0.00      K1    
ATOM   4227  CE  MET K 296     -12.569 160.910 -27.424  0.00  0.00      K1    
ATOM   4228  HE1 MET K 296     -12.346 160.972 -26.338  0.00  0.00      K1    
ATOM   4229  HE2 MET K 296     -11.855 161.468 -28.067  0.00  0.00      K1    
ATOM   4230  HE3 MET K 296     -13.573 161.370 -27.540  0.00  0.00      K1    
ATOM   4231  C   MET K 296     -13.415 160.090 -32.986  0.00  0.00      K1    
ATOM   4232  O   MET K 296     -13.755 161.314 -32.865  0.00  0.00      K1    
ATOM   4233  N   THR K 297     -12.478 159.702 -33.930  0.00  0.00      K1    
ATOM   4234  HN  THR K 297     -12.282 158.726 -33.872  0.00  0.00      K1    
ATOM   4235  CA  THR K 297     -11.713 160.616 -34.755  0.00  0.00      K1    
ATOM   4236  HA  THR K 297     -11.142 161.230 -34.074  0.00  0.00      K1    
ATOM   4237  CB  THR K 297     -10.743 159.792 -35.627  0.00  0.00      K1    
ATOM   4238  HB  THR K 297     -11.266 158.973 -36.164  0.00  0.00      K1    
ATOM   4239  OG1 THR K 297      -9.818 159.174 -34.691  0.00  0.00      K1    
ATOM   4240  HG1 THR K 297      -9.924 158.221 -34.650  0.00  0.00      K1    
ATOM   4241  CG2 THR K 297      -9.774 160.589 -36.453  0.00  0.00      K1    
ATOM   4242 HG21 THR K 297     -10.247 161.109 -37.314  0.00  0.00      K1    
ATOM   4243 HG22 THR K 297      -9.213 161.368 -35.894  0.00  0.00      K1    
ATOM   4244 HG23 THR K 297      -8.945 160.014 -36.918  0.00  0.00      K1    
ATOM   4245  C   THR K 297     -12.526 161.425 -35.697  0.00  0.00      K1    
ATOM   4246  O   THR K 297     -12.221 162.651 -35.784  0.00  0.00      K1    
ATOM   4247  N   LYS K 298     -13.570 160.840 -36.384  0.00  0.00      K1    
ATOM   4248  HN  LYS K 298     -13.812 159.874 -36.361  0.00  0.00      K1    
ATOM   4249  CA  LYS K 298     -14.418 161.631 -37.294  0.00  0.00      K1    
ATOM   4250  HA  LYS K 298     -13.848 162.199 -38.015  0.00  0.00      K1    
ATOM   4251  CB  LYS K 298     -15.226 160.579 -38.111  0.00  0.00      K1    
ATOM   4252  HB1 LYS K 298     -14.494 160.028 -38.740  0.00  0.00      K1    
ATOM   4253  HB2 LYS K 298     -15.832 159.935 -37.438  0.00  0.00      K1    
ATOM   4254  CG  LYS K 298     -16.231 161.182 -39.181  0.00  0.00      K1    
ATOM   4255  HG1 LYS K 298     -16.799 161.983 -38.662  0.00  0.00      K1    
ATOM   4256  HG2 LYS K 298     -15.555 161.642 -39.933  0.00  0.00      K1    
ATOM   4257  CD  LYS K 298     -17.176 160.065 -39.602  0.00  0.00      K1    
ATOM   4258  HD1 LYS K 298     -17.628 159.678 -38.663  0.00  0.00      K1    
ATOM   4259  HD2 LYS K 298     -18.015 160.581 -40.115  0.00  0.00      K1    
ATOM   4260  CE  LYS K 298     -16.544 158.882 -40.220  0.00  0.00      K1    
ATOM   4261  HE1 LYS K 298     -16.255 159.143 -41.260  0.00  0.00      K1    
ATOM   4262  HE2 LYS K 298     -15.684 158.489 -39.636  0.00  0.00      K1    
ATOM   4263  NZ  LYS K 298     -17.611 157.838 -40.344  0.00  0.00      K1    
ATOM   4264  HZ1 LYS K 298     -17.449 157.102 -39.627  0.00  0.00      K1    
ATOM   4265  HZ2 LYS K 298     -18.578 158.222 -40.324  0.00  0.00      K1    
ATOM   4266  HZ3 LYS K 298     -17.426 157.529 -41.319  0.00  0.00      K1    
ATOM   4267  C   LYS K 298     -15.319 162.648 -36.659  0.00  0.00      K1    
ATOM   4268  O   LYS K 298     -15.479 163.751 -37.201  0.00  0.00      K1    
ATOM   4269  N   VAL K 299     -15.895 162.289 -35.501  0.00  0.00      K1    
ATOM   4270  HN  VAL K 299     -15.788 161.339 -35.218  0.00  0.00      K1    
ATOM   4271  CA  VAL K 299     -16.888 163.195 -34.913  0.00  0.00      K1    
ATOM   4272  HA  VAL K 299     -17.710 163.354 -35.595  0.00  0.00      K1    
ATOM   4273  CB  VAL K 299     -17.684 162.648 -33.698  0.00  0.00      K1    
ATOM   4274  HB  VAL K 299     -17.003 162.449 -32.844  0.00  0.00      K1    
ATOM   4275  CG1 VAL K 299     -18.874 163.581 -33.315  0.00  0.00      K1    
ATOM   4276 HG11 VAL K 299     -19.597 163.515 -34.156  0.00  0.00      K1    
ATOM   4277 HG12 VAL K 299     -19.387 163.243 -32.389  0.00  0.00      K1    
ATOM   4278 HG13 VAL K 299     -18.488 164.619 -33.232  0.00  0.00      K1    
ATOM   4279  CG2 VAL K 299     -18.225 161.262 -34.066  0.00  0.00      K1    
ATOM   4280 HG21 VAL K 299     -18.577 160.629 -33.223  0.00  0.00      K1    
ATOM   4281 HG22 VAL K 299     -19.090 161.462 -34.734  0.00  0.00      K1    
ATOM   4282 HG23 VAL K 299     -17.550 160.591 -34.638  0.00  0.00      K1    
ATOM   4283  C   VAL K 299     -16.193 164.492 -34.390  0.00  0.00      K1    
ATOM   4284  O   VAL K 299     -16.638 165.622 -34.559  0.00  0.00      K1    
ATOM   4285  N   ASP K 300     -14.996 164.334 -33.727  0.00  0.00      K1    
ATOM   4286  HN  ASP K 300     -14.601 163.419 -33.731  0.00  0.00      K1    
ATOM   4287  CA  ASP K 300     -14.207 165.403 -33.201  0.00  0.00      K1    
ATOM   4288  HA  ASP K 300     -14.743 165.926 -32.422  0.00  0.00      K1    
ATOM   4289  CB  ASP K 300     -12.960 164.808 -32.585  0.00  0.00      K1    
ATOM   4290  HB1 ASP K 300     -13.322 164.006 -31.907  0.00  0.00      K1    
ATOM   4291  HB2 ASP K 300     -12.258 164.295 -33.276  0.00  0.00      K1    
ATOM   4292  CG  ASP K 300     -12.016 165.786 -31.826  0.00  0.00      K1    
ATOM   4293  OD1 ASP K 300     -10.984 166.129 -32.424  0.00  0.00      K1    
ATOM   4294  OD2 ASP K 300     -12.460 166.281 -30.761  0.00  0.00      K1    
ATOM   4295  C   ASP K 300     -13.830 166.454 -34.145  0.00  0.00      K1    
ATOM   4296  O   ASP K 300     -13.752 167.643 -33.841  0.00  0.00      K1    
ATOM   4297  N   LEU K 301     -13.564 166.060 -35.442  0.00  0.00      K1    
ATOM   4298  HN  LEU K 301     -13.291 165.104 -35.510  0.00  0.00      K1    
ATOM   4299  CA  LEU K 301     -13.378 166.891 -36.565  0.00  0.00      K1    
ATOM   4300  HA  LEU K 301     -12.550 167.579 -36.484  0.00  0.00      K1    
ATOM   4301  CB  LEU K 301     -12.960 166.006 -37.784  0.00  0.00      K1    
ATOM   4302  HB1 LEU K 301     -13.557 165.072 -37.718  0.00  0.00      K1    
ATOM   4303  HB2 LEU K 301     -13.188 166.463 -38.771  0.00  0.00      K1    
ATOM   4304  CG  LEU K 301     -11.457 165.601 -37.831  0.00  0.00      K1    
ATOM   4305  HG  LEU K 301     -11.262 165.284 -36.785  0.00  0.00      K1    
ATOM   4306  CD1 LEU K 301     -11.151 164.569 -38.899  0.00  0.00      K1    
ATOM   4307 HD11 LEU K 301     -10.047 164.439 -38.902  0.00  0.00      K1    
ATOM   4308 HD12 LEU K 301     -11.680 163.607 -38.731  0.00  0.00      K1    
ATOM   4309 HD13 LEU K 301     -11.561 164.865 -39.888  0.00  0.00      K1    
ATOM   4310  CD2 LEU K 301     -10.414 166.774 -37.869  0.00  0.00      K1    
ATOM   4311 HD21 LEU K 301      -9.369 166.593 -37.538  0.00  0.00      K1    
ATOM   4312 HD22 LEU K 301     -10.262 167.051 -38.934  0.00  0.00      K1    
ATOM   4313 HD23 LEU K 301     -10.772 167.661 -37.303  0.00  0.00      K1    
ATOM   4314  C   LEU K 301     -14.629 167.746 -36.949  0.00  0.00      K1    
ATOM   4315  O   LEU K 301     -14.584 168.952 -37.038  0.00  0.00      K1    
ATOM   4316  N   GLN K 302     -15.806 167.115 -37.148  0.00  0.00      K1    
ATOM   4317  HN  GLN K 302     -15.778 166.132 -36.980  0.00  0.00      K1    
ATOM   4318  CA  GLN K 302     -17.056 167.772 -37.404  0.00  0.00      K1    
ATOM   4319  HA  GLN K 302     -17.034 168.446 -38.248  0.00  0.00      K1    
ATOM   4320  CB  GLN K 302     -18.173 166.802 -37.475  0.00  0.00      K1    
ATOM   4321  HB1 GLN K 302     -18.204 166.242 -36.517  0.00  0.00      K1    
ATOM   4322  HB2 GLN K 302     -19.164 167.281 -37.624  0.00  0.00      K1    
ATOM   4323  CG  GLN K 302     -17.961 165.825 -38.669  0.00  0.00      K1    
ATOM   4324  HG1 GLN K 302     -17.809 166.244 -39.686  0.00  0.00      K1    
ATOM   4325  HG2 GLN K 302     -17.162 165.077 -38.477  0.00  0.00      K1    
ATOM   4326  CD  GLN K 302     -19.335 165.016 -38.733  0.00  0.00      K1    
ATOM   4327  OE1 GLN K 302     -19.484 163.876 -38.314  0.00  0.00      K1    
ATOM   4328  NE2 GLN K 302     -20.317 165.717 -39.361  0.00  0.00      K1    
ATOM   4329 HE21 GLN K 302     -21.261 165.395 -39.287  0.00  0.00      K1    
ATOM   4330 HE22 GLN K 302     -20.176 166.684 -39.577  0.00  0.00      K1    
ATOM   4331  C   GLN K 302     -17.438 168.766 -36.277  0.00  0.00      K1    
ATOM   4332  O   GLN K 302     -17.807 169.899 -36.576  0.00  0.00      K1    
ATOM   4333  N   ALA K 303     -17.244 168.386 -35.008  0.00  0.00      K1    
ATOM   4334  HN  ALA K 303     -16.859 167.469 -34.941  0.00  0.00      K1    
ATOM   4335  CA  ALA K 303     -17.543 169.072 -33.776  0.00  0.00      K1    
ATOM   4336  HA  ALA K 303     -18.606 169.256 -33.815  0.00  0.00      K1    
ATOM   4337  CB  ALA K 303     -17.169 168.162 -32.563  0.00  0.00      K1    
ATOM   4338  HB1 ALA K 303     -17.485 168.626 -31.604  0.00  0.00      K1    
ATOM   4339  HB2 ALA K 303     -17.773 167.241 -32.705  0.00  0.00      K1    
ATOM   4340  HB3 ALA K 303     -16.072 168.037 -32.443  0.00  0.00      K1    
ATOM   4341  C   ALA K 303     -16.834 170.384 -33.562  0.00  0.00      K1    
ATOM   4342  O   ALA K 303     -17.385 171.466 -33.353  0.00  0.00      K1    
ATOM   4343  N   LYS K 304     -15.447 170.488 -33.776  0.00  0.00      K1    
ATOM   4344  HN  LYS K 304     -14.940 169.676 -34.055  0.00  0.00      K1    
ATOM   4345  CA  LYS K 304     -14.755 171.721 -33.799  0.00  0.00      K1    
ATOM   4346  HA  LYS K 304     -14.753 172.152 -32.809  0.00  0.00      K1    
ATOM   4347  CB  LYS K 304     -13.200 171.452 -33.914  0.00  0.00      K1    
ATOM   4348  HB1 LYS K 304     -12.944 170.610 -33.235  0.00  0.00      K1    
ATOM   4349  HB2 LYS K 304     -12.908 171.161 -34.945  0.00  0.00      K1    
ATOM   4350  CG  LYS K 304     -12.346 172.729 -33.522  0.00  0.00      K1    
ATOM   4351  HG1 LYS K 304     -12.271 173.394 -34.409  0.00  0.00      K1    
ATOM   4352  HG2 LYS K 304     -12.920 173.180 -32.685  0.00  0.00      K1    
ATOM   4353  CD  LYS K 304     -10.973 172.271 -33.157  0.00  0.00      K1    
ATOM   4354  HD1 LYS K 304     -11.015 171.421 -32.443  0.00  0.00      K1    
ATOM   4355  HD2 LYS K 304     -10.323 172.001 -34.016  0.00  0.00      K1    
ATOM   4356  CE  LYS K 304     -10.211 173.452 -32.490  0.00  0.00      K1    
ATOM   4357  HE1 LYS K 304      -9.126 173.250 -32.356  0.00  0.00      K1    
ATOM   4358  HE2 LYS K 304     -10.267 174.415 -33.043  0.00  0.00      K1    
ATOM   4359  NZ  LYS K 304     -10.849 173.698 -31.187  0.00  0.00      K1    
ATOM   4360  HZ1 LYS K 304     -11.855 173.472 -31.320  0.00  0.00      K1    
ATOM   4361  HZ2 LYS K 304     -10.502 173.181 -30.354  0.00  0.00      K1    
ATOM   4362  HZ3 LYS K 304     -10.712 174.714 -31.010  0.00  0.00      K1    
ATOM   4363  C   LYS K 304     -15.175 172.684 -34.929  0.00  0.00      K1    
ATOM   4364  O   LYS K 304     -15.361 173.887 -34.751  0.00  0.00      K1    
ATOM   4365  N   LEU K 305     -15.319 172.146 -36.177  0.00  0.00      K1    
ATOM   4366  HN  LEU K 305     -15.067 171.197 -36.350  0.00  0.00      K1    
ATOM   4367  CA  LEU K 305     -15.817 172.988 -37.233  0.00  0.00      K1    
ATOM   4368  HA  LEU K 305     -15.247 173.904 -37.270  0.00  0.00      K1    
ATOM   4369  CB  LEU K 305     -15.770 172.411 -38.653  0.00  0.00      K1    
ATOM   4370  HB1 LEU K 305     -14.763 171.944 -38.703  0.00  0.00      K1    
ATOM   4371  HB2 LEU K 305     -16.503 171.578 -38.606  0.00  0.00      K1    
ATOM   4372  CG  LEU K 305     -16.169 173.283 -39.931  0.00  0.00      K1    
ATOM   4373  HG  LEU K 305     -17.266 173.455 -39.881  0.00  0.00      K1    
ATOM   4374  CD1 LEU K 305     -15.485 174.634 -40.090  0.00  0.00      K1    
ATOM   4375 HD11 LEU K 305     -14.409 174.526 -40.348  0.00  0.00      K1    
ATOM   4376 HD12 LEU K 305     -15.911 175.286 -40.882  0.00  0.00      K1    
ATOM   4377 HD13 LEU K 305     -15.639 175.115 -39.100  0.00  0.00      K1    
ATOM   4378  CD2 LEU K 305     -15.884 172.442 -41.170  0.00  0.00      K1    
ATOM   4379 HD21 LEU K 305     -16.497 171.530 -41.007  0.00  0.00      K1    
ATOM   4380 HD22 LEU K 305     -16.142 172.840 -42.174  0.00  0.00      K1    
ATOM   4381 HD23 LEU K 305     -14.809 172.215 -41.340  0.00  0.00      K1    
ATOM   4382  C   LEU K 305     -17.197 173.521 -37.028  0.00  0.00      K1    
ATOM   4383  O   LEU K 305     -17.402 174.704 -37.223  0.00  0.00      K1    
ATOM   4384  N   ASP K 306     -18.225 172.706 -36.563  0.00  0.00      K1    
ATOM   4385  HN  ASP K 306     -18.123 171.716 -36.500  0.00  0.00      K1    
ATOM   4386  CA  ASP K 306     -19.604 173.182 -36.426  0.00  0.00      K1    
ATOM   4387  HA  ASP K 306     -19.828 173.680 -37.358  0.00  0.00      K1    
ATOM   4388  CB  ASP K 306     -20.414 171.934 -35.999  0.00  0.00      K1    
ATOM   4389  HB1 ASP K 306     -20.126 171.223 -36.802  0.00  0.00      K1    
ATOM   4390  HB2 ASP K 306     -20.063 171.487 -35.044  0.00  0.00      K1    
ATOM   4391  CG  ASP K 306     -21.911 172.174 -36.007  0.00  0.00      K1    
ATOM   4392  OD1 ASP K 306     -22.518 172.251 -34.875  0.00  0.00      K1    
ATOM   4393  OD2 ASP K 306     -22.455 172.357 -37.110  0.00  0.00      K1    
ATOM   4394  C   ASP K 306     -19.615 174.278 -35.306  0.00  0.00      K1    
ATOM   4395  O   ASP K 306     -20.224 175.335 -35.532  0.00  0.00      K1    
ATOM   4396  N   ASN K 307     -19.008 174.100 -34.167  0.00  0.00      K1    
ATOM   4397  HN  ASN K 307     -18.571 173.247 -33.891  0.00  0.00      K1    
ATOM   4398  CA  ASN K 307     -18.902 175.133 -33.171  0.00  0.00      K1    
ATOM   4399  HA  ASN K 307     -19.917 175.436 -32.957  0.00  0.00      K1    
ATOM   4400  CB  ASN K 307     -18.450 174.692 -31.769  0.00  0.00      K1    
ATOM   4401  HB1 ASN K 307     -17.401 174.328 -31.759  0.00  0.00      K1    
ATOM   4402  HB2 ASN K 307     -18.369 175.573 -31.098  0.00  0.00      K1    
ATOM   4403  CG  ASN K 307     -19.342 173.687 -31.062  0.00  0.00      K1    
ATOM   4404  OD1 ASN K 307     -20.495 173.908 -30.596  0.00  0.00      K1    
ATOM   4405  ND2 ASN K 307     -18.679 172.572 -30.792  0.00  0.00      K1    
ATOM   4406 HD21 ASN K 307     -19.066 172.064 -30.022  0.00  0.00      K1    
ATOM   4407 HD22 ASN K 307     -17.830 172.343 -31.267  0.00  0.00      K1    
ATOM   4408  C   ASN K 307     -18.193 176.407 -33.504  0.00  0.00      K1    
ATOM   4409  O   ASN K 307     -18.659 177.491 -33.167  0.00  0.00      K1    
ATOM   4410  N   LEU K 308     -16.987 176.300 -34.173  0.00  0.00      K1    
ATOM   4411  HN  LEU K 308     -16.640 175.401 -34.430  0.00  0.00      K1    
ATOM   4412  CA  LEU K 308     -16.118 177.412 -34.528  0.00  0.00      K1    
ATOM   4413  HA  LEU K 308     -15.968 177.981 -33.623  0.00  0.00      K1    
ATOM   4414  CB  LEU K 308     -14.859 177.030 -35.355  0.00  0.00      K1    
ATOM   4415  HB1 LEU K 308     -14.475 176.251 -34.662  0.00  0.00      K1    
ATOM   4416  HB2 LEU K 308     -15.069 176.543 -36.331  0.00  0.00      K1    
ATOM   4417  CG  LEU K 308     -13.807 178.170 -35.609  0.00  0.00      K1    
ATOM   4418  HG  LEU K 308     -14.262 178.954 -36.251  0.00  0.00      K1    
ATOM   4419  CD1 LEU K 308     -13.493 178.943 -34.315  0.00  0.00      K1    
ATOM   4420 HD11 LEU K 308     -12.936 178.264 -33.633  0.00  0.00      K1    
ATOM   4421 HD12 LEU K 308     -12.898 179.848 -34.560  0.00  0.00      K1    
ATOM   4422 HD13 LEU K 308     -14.416 179.362 -33.860  0.00  0.00      K1    
ATOM   4423  CD2 LEU K 308     -12.629 177.684 -36.472  0.00  0.00      K1    
ATOM   4424 HD21 LEU K 308     -12.035 178.582 -36.747  0.00  0.00      K1    
ATOM   4425 HD22 LEU K 308     -11.954 177.005 -35.908  0.00  0.00      K1    
ATOM   4426 HD23 LEU K 308     -12.946 177.065 -37.338  0.00  0.00      K1    
ATOM   4427  C   LEU K 308     -16.829 178.403 -35.458  0.00  0.00      K1    
ATOM   4428  O   LEU K 308     -16.648 179.638 -35.422  0.00  0.00      K1    
ATOM   4429  N   GLN K 309     -17.625 177.824 -36.348  0.00  0.00      K1    
ATOM   4430  HN  GLN K 309     -17.662 176.844 -36.526  0.00  0.00      K1    
ATOM   4431  CA  GLN K 309     -18.491 178.497 -37.290  0.00  0.00      K1    
ATOM   4432  HA  GLN K 309     -17.846 179.213 -37.779  0.00  0.00      K1    
ATOM   4433  CB  GLN K 309     -19.078 177.526 -38.270  0.00  0.00      K1    
ATOM   4434  HB1 GLN K 309     -18.337 177.038 -38.939  0.00  0.00      K1    
ATOM   4435  HB2 GLN K 309     -19.559 176.695 -37.711  0.00  0.00      K1    
ATOM   4436  CG  GLN K 309     -20.185 178.018 -39.144  0.00  0.00      K1    
ATOM   4437  HG1 GLN K 309     -20.926 178.306 -38.367  0.00  0.00      K1    
ATOM   4438  HG2 GLN K 309     -19.900 178.846 -39.827  0.00  0.00      K1    
ATOM   4439  CD  GLN K 309     -20.733 176.873 -40.007  0.00  0.00      K1    
ATOM   4440  OE1 GLN K 309     -20.143 176.134 -40.780  0.00  0.00      K1    
ATOM   4441  NE2 GLN K 309     -22.096 176.725 -39.852  0.00  0.00      K1    
ATOM   4442 HE21 GLN K 309     -22.658 176.048 -40.328  0.00  0.00      K1    
ATOM   4443 HE22 GLN K 309     -22.620 177.475 -39.450  0.00  0.00      K1    
ATOM   4444  C   GLN K 309     -19.631 179.284 -36.494  0.00  0.00      K1    
ATOM   4445  O   GLN K 309     -19.670 180.427 -36.630  0.00  0.00      K1    
ATOM   4446  N   GLN K 310     -20.373 178.659 -35.589  0.00  0.00      K1    
ATOM   4447  HN  GLN K 310     -20.339 177.675 -35.433  0.00  0.00      K1    
ATOM   4448  CA  GLN K 310     -21.312 179.393 -34.795  0.00  0.00      K1    
ATOM   4449  HA  GLN K 310     -22.018 179.780 -35.514  0.00  0.00      K1    
ATOM   4450  CB  GLN K 310     -22.079 178.519 -33.749  0.00  0.00      K1    
ATOM   4451  HB1 GLN K 310     -21.419 178.226 -32.905  0.00  0.00      K1    
ATOM   4452  HB2 GLN K 310     -22.917 179.126 -33.344  0.00  0.00      K1    
ATOM   4453  CG  GLN K 310     -22.697 177.209 -34.303  0.00  0.00      K1    
ATOM   4454  HG1 GLN K 310     -23.208 177.400 -35.271  0.00  0.00      K1    
ATOM   4455  HG2 GLN K 310     -21.840 176.504 -34.354  0.00  0.00      K1    
ATOM   4456  CD  GLN K 310     -23.687 176.489 -33.398  0.00  0.00      K1    
ATOM   4457  OE1 GLN K 310     -24.694 175.968 -33.896  0.00  0.00      K1    
ATOM   4458  NE2 GLN K 310     -23.456 176.556 -32.050  0.00  0.00      K1    
ATOM   4459 HE21 GLN K 310     -24.077 176.077 -31.429  0.00  0.00      K1    
ATOM   4460 HE22 GLN K 310     -22.579 176.837 -31.661  0.00  0.00      K1    
ATOM   4461  C   GLN K 310     -20.702 180.501 -33.964  0.00  0.00      K1    
ATOM   4462  O   GLN K 310     -21.265 181.619 -33.846  0.00  0.00      K1    
ATOM   4463  N   GLU K 311     -19.501 180.238 -33.339  0.00  0.00      K1    
ATOM   4464  HN  GLU K 311     -19.045 179.378 -33.557  0.00  0.00      K1    
ATOM   4465  CA  GLU K 311     -18.786 181.204 -32.625  0.00  0.00      K1    
ATOM   4466  HA  GLU K 311     -19.365 181.544 -31.779  0.00  0.00      K1    
ATOM   4467  CB  GLU K 311     -17.480 180.608 -32.031  0.00  0.00      K1    
ATOM   4468  HB1 GLU K 311     -17.818 179.640 -31.603  0.00  0.00      K1    
ATOM   4469  HB2 GLU K 311     -16.818 180.374 -32.892  0.00  0.00      K1    
ATOM   4470  CG  GLU K 311     -16.708 181.517 -30.976  0.00  0.00      K1    
ATOM   4471  HG1 GLU K 311     -15.981 182.128 -31.553  0.00  0.00      K1    
ATOM   4472  HG2 GLU K 311     -17.503 182.120 -30.488  0.00  0.00      K1    
ATOM   4473  CD  GLU K 311     -15.786 180.827 -30.013  0.00  0.00      K1    
ATOM   4474  OE1 GLU K 311     -16.134 180.696 -28.810  0.00  0.00      K1    
ATOM   4475  OE2 GLU K 311     -14.640 180.535 -30.404  0.00  0.00      K1    
ATOM   4476  C   GLU K 311     -18.378 182.543 -33.356  0.00  0.00      K1    
ATOM   4477  O   GLU K 311     -18.580 183.643 -32.830  0.00  0.00      K1    
ATOM   4478  N   ILE K 312     -17.935 182.482 -34.661  0.00  0.00      K1    
ATOM   4479  HN  ILE K 312     -17.789 181.626 -35.150  0.00  0.00      K1    
ATOM   4480  CA  ILE K 312     -17.681 183.548 -35.522  0.00  0.00      K1    
ATOM   4481  HA  ILE K 312     -17.127 184.161 -34.826  0.00  0.00      K1    
ATOM   4482  CB  ILE K 312     -16.720 183.295 -36.670  0.00  0.00      K1    
ATOM   4483  HB  ILE K 312     -15.827 182.725 -36.336  0.00  0.00      K1    
ATOM   4484  CG2 ILE K 312     -17.518 182.555 -37.739  0.00  0.00      K1    
ATOM   4485 HG21 ILE K 312     -18.393 183.124 -38.122  0.00  0.00      K1    
ATOM   4486 HG22 ILE K 312     -16.811 182.192 -38.515  0.00  0.00      K1    
ATOM   4487 HG23 ILE K 312     -17.914 181.611 -37.308  0.00  0.00      K1    
ATOM   4488  CG1 ILE K 312     -16.233 184.604 -37.401  0.00  0.00      K1    
ATOM   4489 HG11 ILE K 312     -16.893 184.878 -38.253  0.00  0.00      K1    
ATOM   4490 HG12 ILE K 312     -16.067 185.430 -36.677  0.00  0.00      K1    
ATOM   4491  CD  ILE K 312     -14.808 184.340 -38.019  0.00  0.00      K1    
ATOM   4492  HD1 ILE K 312     -14.274 185.261 -38.337  0.00  0.00      K1    
ATOM   4493  HD2 ILE K 312     -14.140 183.630 -37.486  0.00  0.00      K1    
ATOM   4494  HD3 ILE K 312     -15.021 183.813 -38.973  0.00  0.00      K1    
ATOM   4495  C   ILE K 312     -18.835 184.367 -35.895  0.00  0.00      K1    
ATOM   4496  O   ILE K 312     -18.803 185.599 -35.894  0.00  0.00      K1    
ATOM   4497  N   ASP K 313     -19.965 183.647 -36.156  0.00  0.00      K1    
ATOM   4498  HN  ASP K 313     -19.974 182.665 -35.983  0.00  0.00      K1    
ATOM   4499  CA  ASP K 313     -21.252 184.285 -36.425  0.00  0.00      K1    
ATOM   4500  HA  ASP K 313     -21.182 185.002 -37.230  0.00  0.00      K1    
ATOM   4501  CB  ASP K 313     -22.158 183.101 -36.891  0.00  0.00      K1    
ATOM   4502  HB1 ASP K 313     -21.672 182.378 -37.581  0.00  0.00      K1    
ATOM   4503  HB2 ASP K 313     -22.526 182.527 -36.014  0.00  0.00      K1    
ATOM   4504  CG  ASP K 313     -23.430 183.714 -37.581  0.00  0.00      K1    
ATOM   4505  OD1 ASP K 313     -24.500 183.670 -36.924  0.00  0.00      K1    
ATOM   4506  OD2 ASP K 313     -23.303 184.129 -38.712  0.00  0.00      K1    
ATOM   4507  C   ASP K 313     -21.890 185.123 -35.250  0.00  0.00      K1    
ATOM   4508  O   ASP K 313     -22.257 186.254 -35.487  0.00  0.00      K1    
ATOM   4509  N   PHE K 314     -21.942 184.638 -33.984  0.00  0.00      K1    
ATOM   4510  HN  PHE K 314     -21.717 183.678 -33.839  0.00  0.00      K1    
ATOM   4511  CA  PHE K 314     -22.251 185.429 -32.843  0.00  0.00      K1    
ATOM   4512  HA  PHE K 314     -23.254 185.829 -32.842  0.00  0.00      K1    
ATOM   4513  CB  PHE K 314     -22.274 184.435 -31.569  0.00  0.00      K1    
ATOM   4514  HB1 PHE K 314     -21.319 183.884 -31.437  0.00  0.00      K1    
ATOM   4515  HB2 PHE K 314     -22.455 185.118 -30.712  0.00  0.00      K1    
ATOM   4516  CG  PHE K 314     -23.494 183.537 -31.551  0.00  0.00      K1    
ATOM   4517  CD1 PHE K 314     -23.355 182.117 -31.481  0.00  0.00      K1    
ATOM   4518  HD1 PHE K 314     -22.396 181.632 -31.595  0.00  0.00      K1    
ATOM   4519  CE1 PHE K 314     -24.463 181.268 -31.307  0.00  0.00      K1    
ATOM   4520  HE1 PHE K 314     -24.349 180.194 -31.296  0.00  0.00      K1    
ATOM   4521  CZ  PHE K 314     -25.800 181.868 -31.291  0.00  0.00      K1    
ATOM   4522  HZ  PHE K 314     -26.621 181.184 -31.136  0.00  0.00      K1    
ATOM   4523  CD2 PHE K 314     -24.732 184.068 -31.330  0.00  0.00      K1    
ATOM   4524  HD2 PHE K 314     -24.957 185.102 -31.112  0.00  0.00      K1    
ATOM   4525  CE2 PHE K 314     -25.913 183.280 -31.244  0.00  0.00      K1    
ATOM   4526  HE2 PHE K 314     -26.827 183.797 -30.994  0.00  0.00      K1    
ATOM   4527  C   PHE K 314     -21.304 186.553 -32.396  0.00  0.00      K1    
ATOM   4528  O   PHE K 314     -21.729 187.643 -31.992  0.00  0.00      K1    
ATOM   4529  N   LEU K 315     -19.998 186.333 -32.551  0.00  0.00      K1    
ATOM   4530  HN  LEU K 315     -19.646 185.434 -32.799  0.00  0.00      K1    
ATOM   4531  CA  LEU K 315     -19.115 187.373 -32.329  0.00  0.00      K1    
ATOM   4532  HA  LEU K 315     -19.297 187.697 -31.315  0.00  0.00      K1    
ATOM   4533  CB  LEU K 315     -17.692 186.797 -32.409  0.00  0.00      K1    
ATOM   4534  HB1 LEU K 315     -17.599 185.988 -31.652  0.00  0.00      K1    
ATOM   4535  HB2 LEU K 315     -17.584 186.363 -33.426  0.00  0.00      K1    
ATOM   4536  CG  LEU K 315     -16.615 187.824 -31.992  0.00  0.00      K1    
ATOM   4537  HG  LEU K 315     -16.919 188.787 -32.455  0.00  0.00      K1    
ATOM   4538  CD1 LEU K 315     -16.598 188.070 -30.497  0.00  0.00      K1    
ATOM   4539 HD11 LEU K 315     -15.716 188.684 -30.215  0.00  0.00      K1    
ATOM   4540 HD12 LEU K 315     -16.400 187.102 -29.988  0.00  0.00      K1    
ATOM   4541 HD13 LEU K 315     -17.522 188.555 -30.116  0.00  0.00      K1    
ATOM   4542  CD2 LEU K 315     -15.303 187.199 -32.430  0.00  0.00      K1    
ATOM   4543 HD21 LEU K 315     -14.549 187.937 -32.082  0.00  0.00      K1    
ATOM   4544 HD22 LEU K 315     -15.230 186.198 -31.954  0.00  0.00      K1    
ATOM   4545 HD23 LEU K 315     -15.198 187.036 -33.524  0.00  0.00      K1    
ATOM   4546  C   LEU K 315     -19.218 188.559 -33.273  0.00  0.00      K1    
ATOM   4547  O   LEU K 315     -19.097 189.758 -32.895  0.00  0.00      K1    
ATOM   4548  N   THR K 316     -19.340 188.297 -34.601  0.00  0.00      K1    
ATOM   4549  HN  THR K 316     -19.287 187.334 -34.851  0.00  0.00      K1    
ATOM   4550  CA  THR K 316     -19.704 189.306 -35.656  0.00  0.00      K1    
ATOM   4551  HA  THR K 316     -19.089 190.193 -35.635  0.00  0.00      K1    
ATOM   4552  CB  THR K 316     -19.621 188.707 -37.063  0.00  0.00      K1    
ATOM   4553  HB  THR K 316     -20.499 188.053 -37.252  0.00  0.00      K1    
ATOM   4554  OG1 THR K 316     -18.415 188.058 -37.349  0.00  0.00      K1    
ATOM   4555  HG1 THR K 316     -18.475 187.262 -36.815  0.00  0.00      K1    
ATOM   4556  CG2 THR K 316     -19.604 189.888 -38.107  0.00  0.00      K1    
ATOM   4557 HG21 THR K 316     -19.500 189.496 -39.141  0.00  0.00      K1    
ATOM   4558 HG22 THR K 316     -20.543 190.482 -38.073  0.00  0.00      K1    
ATOM   4559 HG23 THR K 316     -18.807 190.584 -37.769  0.00  0.00      K1    
ATOM   4560  C   THR K 316     -21.079 189.887 -35.465  0.00  0.00      K1    
ATOM   4561  O   THR K 316     -21.279 191.054 -35.646  0.00  0.00      K1    
ATOM   4562  N   ALA K 317     -22.080 189.125 -34.952  0.00  0.00      K1    
ATOM   4563  HN  ALA K 317     -21.923 188.182 -34.668  0.00  0.00      K1    
ATOM   4564  CA  ALA K 317     -23.394 189.707 -34.526  0.00  0.00      K1    
ATOM   4565  HA  ALA K 317     -23.983 190.017 -35.376  0.00  0.00      K1    
ATOM   4566  CB  ALA K 317     -24.232 188.573 -33.975  0.00  0.00      K1    
ATOM   4567  HB1 ALA K 317     -24.352 187.672 -34.613  0.00  0.00      K1    
ATOM   4568  HB2 ALA K 317     -23.662 188.247 -33.079  0.00  0.00      K1    
ATOM   4569  HB3 ALA K 317     -25.253 188.867 -33.651  0.00  0.00      K1    
ATOM   4570  C   ALA K 317     -23.361 190.854 -33.466  0.00  0.00      K1    
ATOM   4571  O   ALA K 317     -24.029 191.900 -33.653  0.00  0.00      K1    
ATOM   4572  N   LEU K 318     -22.502 190.746 -32.397  0.00  0.00      K1    
ATOM   4573  HN  LEU K 318     -22.022 189.879 -32.295  0.00  0.00      K1    
ATOM   4574  CA  LEU K 318     -22.157 191.790 -31.407  0.00  0.00      K1    
ATOM   4575  HA  LEU K 318     -23.029 192.134 -30.871  0.00  0.00      K1    
ATOM   4576  CB  LEU K 318     -21.051 191.331 -30.409  0.00  0.00      K1    
ATOM   4577  HB1 LEU K 318     -20.125 191.250 -31.017  0.00  0.00      K1    
ATOM   4578  HB2 LEU K 318     -20.867 192.106 -29.635  0.00  0.00      K1    
ATOM   4579  CG  LEU K 318     -21.247 190.000 -29.654  0.00  0.00      K1    
ATOM   4580  HG  LEU K 318     -21.379 189.129 -30.331  0.00  0.00      K1    
ATOM   4581  CD1 LEU K 318     -19.907 189.668 -28.909  0.00  0.00      K1    
ATOM   4582 HD11 LEU K 318     -19.628 190.346 -28.074  0.00  0.00      K1    
ATOM   4583 HD12 LEU K 318     -20.011 188.633 -28.517  0.00  0.00      K1    
ATOM   4584 HD13 LEU K 318     -19.008 189.642 -29.562  0.00  0.00      K1    
ATOM   4585  CD2 LEU K 318     -22.389 190.080 -28.617  0.00  0.00      K1    
ATOM   4586 HD21 LEU K 318     -22.480 189.085 -28.133  0.00  0.00      K1    
ATOM   4587 HD22 LEU K 318     -22.060 190.873 -27.912  0.00  0.00      K1    
ATOM   4588 HD23 LEU K 318     -23.382 190.354 -29.034  0.00  0.00      K1    
ATOM   4589  C   LEU K 318     -21.571 193.021 -32.066  0.00  0.00      K1    
ATOM   4590  O   LEU K 318     -21.927 194.151 -31.625  0.00  0.00      K1    
ATOM   4591  N   TYR K 319     -20.707 192.858 -33.075  0.00  0.00      K1    
ATOM   4592  HN  TYR K 319     -20.516 191.921 -33.359  0.00  0.00      K1    
ATOM   4593  CA  TYR K 319     -19.958 193.999 -33.671  0.00  0.00      K1    
ATOM   4594  HA  TYR K 319     -19.691 194.696 -32.890  0.00  0.00      K1    
ATOM   4595  CB  TYR K 319     -18.640 193.459 -34.388  0.00  0.00      K1    
ATOM   4596  HB1 TYR K 319     -17.926 192.903 -33.743  0.00  0.00      K1    
ATOM   4597  HB2 TYR K 319     -18.877 192.775 -35.231  0.00  0.00      K1    
ATOM   4598  CG  TYR K 319     -17.783 194.511 -35.026  0.00  0.00      K1    
ATOM   4599  CD1 TYR K 319     -17.539 194.473 -36.402  0.00  0.00      K1    
ATOM   4600  HD1 TYR K 319     -17.862 193.639 -37.007  0.00  0.00      K1    
ATOM   4601  CE1 TYR K 319     -16.720 195.417 -37.047  0.00  0.00      K1    
ATOM   4602  HE1 TYR K 319     -16.550 195.365 -38.113  0.00  0.00      K1    
ATOM   4603  CZ  TYR K 319     -16.136 196.385 -36.290  0.00  0.00      K1    
ATOM   4604  OH  TYR K 319     -15.159 197.300 -36.854  0.00  0.00      K1    
ATOM   4605  HH  TYR K 319     -14.708 196.933 -37.618  0.00  0.00      K1    
ATOM   4606  CD2 TYR K 319     -17.301 195.625 -34.358  0.00  0.00      K1    
ATOM   4607  HD2 TYR K 319     -17.598 195.798 -33.334  0.00  0.00      K1    
ATOM   4608  CE2 TYR K 319     -16.549 196.555 -34.968  0.00  0.00      K1    
ATOM   4609  HE2 TYR K 319     -16.111 197.420 -34.493  0.00  0.00      K1    
ATOM   4610  C   TYR K 319     -20.706 194.876 -34.623  0.00  0.00      K1    
ATOM   4611  O   TYR K 319     -20.610 196.104 -34.621  0.00  0.00      K1    
ATOM   4612  N   GLN K 320     -21.538 194.180 -35.456  0.00  0.00      K1    
ATOM   4613  HN  GLN K 320     -21.643 193.189 -35.489  0.00  0.00      K1    
ATOM   4614  CA  GLN K 320     -22.362 194.919 -36.351  0.00  0.00      K1    
ATOM   4615  HA  GLN K 320     -21.716 195.555 -36.937  0.00  0.00      K1    
ATOM   4616  CB  GLN K 320     -22.977 194.070 -37.433  0.00  0.00      K1    
ATOM   4617  HB1 GLN K 320     -22.138 193.518 -37.908  0.00  0.00      K1    
ATOM   4618  HB2 GLN K 320     -23.616 193.365 -36.860  0.00  0.00      K1    
ATOM   4619  CG  GLN K 320     -23.866 194.747 -38.554  0.00  0.00      K1    
ATOM   4620  HG1 GLN K 320     -24.817 194.895 -37.998  0.00  0.00      K1    
ATOM   4621  HG2 GLN K 320     -23.451 195.727 -38.873  0.00  0.00      K1    
ATOM   4622  CD  GLN K 320     -23.964 193.800 -39.784  0.00  0.00      K1    
ATOM   4623  OE1 GLN K 320     -25.119 193.448 -40.054  0.00  0.00      K1    
ATOM   4624  NE2 GLN K 320     -22.934 193.492 -40.571  0.00  0.00      K1    
ATOM   4625 HE21 GLN K 320     -23.188 192.923 -41.353  0.00  0.00      K1    
ATOM   4626 HE22 GLN K 320     -22.007 193.732 -40.284  0.00  0.00      K1    
ATOM   4627  C   GLN K 320     -23.307 195.793 -35.548  0.00  0.00      K1    
ATOM   4628  O   GLN K 320     -23.629 196.903 -35.997  0.00  0.00      K1    
ATOM   4629  N   ALA K 321     -23.739 195.446 -34.293  0.00  0.00      K1    
ATOM   4630  HN  ALA K 321     -23.530 194.599 -33.810  0.00  0.00      K1    
ATOM   4631  CA  ALA K 321     -24.604 196.317 -33.477  0.00  0.00      K1    
ATOM   4632  HA  ALA K 321     -25.370 196.776 -34.085  0.00  0.00      K1    
ATOM   4633  CB  ALA K 321     -25.389 195.529 -32.434  0.00  0.00      K1    
ATOM   4634  HB1 ALA K 321     -24.813 195.050 -31.614  0.00  0.00      K1    
ATOM   4635  HB2 ALA K 321     -26.149 196.259 -32.081  0.00  0.00      K1    
ATOM   4636  HB3 ALA K 321     -25.950 194.712 -32.937  0.00  0.00      K1    
ATOM   4637  C   ALA K 321     -23.884 197.480 -32.883  0.00  0.00      K1    
ATOM   4638  O   ALA K 321     -24.244 198.616 -32.945  0.00  0.00      K1    
ATOM   4639  N   GLU K 322     -22.736 197.091 -32.305  0.00  0.00      K1    
ATOM   4640  HN  GLU K 322     -22.464 196.151 -32.117  0.00  0.00      K1    
ATOM   4641  CA  GLU K 322     -21.762 197.959 -31.767  0.00  0.00      K1    
ATOM   4642  HA  GLU K 322     -22.336 198.342 -30.937  0.00  0.00      K1    
ATOM   4643  CB  GLU K 322     -20.534 197.225 -31.360  0.00  0.00      K1    
ATOM   4644  HB1 GLU K 322     -20.722 196.141 -31.201  0.00  0.00      K1    
ATOM   4645  HB2 GLU K 322     -19.870 197.104 -32.242  0.00  0.00      K1    
ATOM   4646  CG  GLU K 322     -19.871 197.676 -30.033  0.00  0.00      K1    
ATOM   4647  HG1 GLU K 322     -19.172 198.514 -30.242  0.00  0.00      K1    
ATOM   4648  HG2 GLU K 322     -20.571 197.860 -29.189  0.00  0.00      K1    
ATOM   4649  CD  GLU K 322     -18.964 196.497 -29.642  0.00  0.00      K1    
ATOM   4650  OE1 GLU K 322     -19.553 195.444 -29.221  0.00  0.00      K1    
ATOM   4651  OE2 GLU K 322     -17.737 196.602 -29.687  0.00  0.00      K1    
ATOM   4652  C   GLU K 322     -21.344 199.142 -32.654  0.00  0.00      K1    
ATOM   4653  O   GLU K 322     -21.288 200.300 -32.257  0.00  0.00      K1    
ATOM   4654  N   LEU K 323     -20.987 198.882 -33.897  0.00  0.00      K1    
ATOM   4655  HN  LEU K 323     -20.974 197.933 -34.203  0.00  0.00      K1    
ATOM   4656  CA  LEU K 323     -20.515 199.851 -34.857  0.00  0.00      K1    
ATOM   4657  HA  LEU K 323     -19.643 200.326 -34.431  0.00  0.00      K1    
ATOM   4658  CB  LEU K 323     -20.156 199.097 -36.138  0.00  0.00      K1    
ATOM   4659  HB1 LEU K 323     -19.458 198.249 -35.969  0.00  0.00      K1    
ATOM   4660  HB2 LEU K 323     -21.093 198.555 -36.388  0.00  0.00      K1    
ATOM   4661  CG  LEU K 323     -19.560 199.862 -37.313  0.00  0.00      K1    
ATOM   4662  HG  LEU K 323     -20.098 200.821 -37.470  0.00  0.00      K1    
ATOM   4663  CD1 LEU K 323     -18.047 200.129 -37.121  0.00  0.00      K1    
ATOM   4664 HD11 LEU K 323     -17.509 199.159 -37.063  0.00  0.00      K1    
ATOM   4665 HD12 LEU K 323     -17.579 200.549 -38.037  0.00  0.00      K1    
ATOM   4666 HD13 LEU K 323     -17.715 200.796 -36.297  0.00  0.00      K1    
ATOM   4667  CD2 LEU K 323     -19.796 199.097 -38.644  0.00  0.00      K1    
ATOM   4668 HD21 LEU K 323     -20.867 198.841 -38.790  0.00  0.00      K1    
ATOM   4669 HD22 LEU K 323     -19.476 199.747 -39.486  0.00  0.00      K1    
ATOM   4670 HD23 LEU K 323     -19.187 198.169 -38.604  0.00  0.00      K1    
ATOM   4671  C   LEU K 323     -21.544 201.001 -35.030  0.00  0.00      K1    
ATOM   4672  O   LEU K 323     -21.160 202.141 -35.103  0.00  0.00      K1    
ATOM   4673  N   SER K 324     -22.866 200.707 -35.049  0.00  0.00      K1    
ATOM   4674  HN  SER K 324     -23.195 199.767 -35.003  0.00  0.00      K1    
ATOM   4675  CA  SER K 324     -23.988 201.631 -35.244  0.00  0.00      K1    
ATOM   4676  HA  SER K 324     -23.849 202.163 -36.174  0.00  0.00      K1    
ATOM   4677  CB  SER K 324     -25.288 200.884 -35.340  0.00  0.00      K1    
ATOM   4678  HB1 SER K 324     -25.709 200.578 -34.359  0.00  0.00      K1    
ATOM   4679  HB2 SER K 324     -25.975 201.664 -35.732  0.00  0.00      K1    
ATOM   4680  OG  SER K 324     -25.274 199.803 -36.253  0.00  0.00      K1    
ATOM   4681  HG1 SER K 324     -25.183 200.261 -37.091  0.00  0.00      K1    
ATOM   4682  C   SER K 324     -24.117 202.796 -34.295  0.00  0.00      K1    
ATOM   4683  O   SER K 324     -24.469 203.922 -34.596  0.00  0.00      K1    
ATOM   4684  N   GLN K 325     -23.765 202.516 -32.995  0.00  0.00      K1    
ATOM   4685  HN  GLN K 325     -23.269 201.656 -32.902  0.00  0.00      K1    
ATOM   4686  CA  GLN K 325     -24.175 203.259 -31.821  0.00  0.00      K1    
ATOM   4687  HA  GLN K 325     -24.842 204.063 -32.094  0.00  0.00      K1    
ATOM   4688  CB  GLN K 325     -25.017 202.339 -30.828  0.00  0.00      K1    
ATOM   4689  HB1 GLN K 325     -25.644 201.587 -31.355  0.00  0.00      K1    
ATOM   4690  HB2 GLN K 325     -24.296 201.740 -30.232  0.00  0.00      K1    
ATOM   4691  CG  GLN K 325     -25.986 203.114 -29.865  0.00  0.00      K1    
ATOM   4692  HG1 GLN K 325     -25.399 203.856 -29.282  0.00  0.00      K1    
ATOM   4693  HG2 GLN K 325     -26.850 203.618 -30.349  0.00  0.00      K1    
ATOM   4694  CD  GLN K 325     -26.730 202.110 -29.028  0.00  0.00      K1    
ATOM   4695  OE1 GLN K 325     -27.837 201.600 -29.408  0.00  0.00      K1    
ATOM   4696  NE2 GLN K 325     -26.227 201.718 -27.817  0.00  0.00      K1    
ATOM   4697 HE21 GLN K 325     -26.735 201.046 -27.278  0.00  0.00      K1    
ATOM   4698 HE22 GLN K 325     -25.529 202.302 -27.403  0.00  0.00      K1    
ATOM   4699  C   GLN K 325     -22.936 203.787 -31.091  0.00  0.00      K1    
ATOM   4700  O   GLN K 325     -23.009 204.289 -29.902  0.00  0.00      K1    
ATOM   4701  N   MET K 326     -21.775 203.752 -31.729  0.00  0.00      K1    
ATOM   4702  HN  MET K 326     -21.718 203.417 -32.666  0.00  0.00      K1    
ATOM   4703  CA  MET K 326     -20.515 204.343 -31.169  0.00  0.00      K1    
ATOM   4704  HA  MET K 326     -20.693 205.017 -30.345  0.00  0.00      K1    
ATOM   4705  CB  MET K 326     -19.514 203.294 -30.761  0.00  0.00      K1    
ATOM   4706  HB1 MET K 326     -19.409 202.676 -31.678  0.00  0.00      K1    
ATOM   4707  HB2 MET K 326     -18.533 203.769 -30.546  0.00  0.00      K1    
ATOM   4708  CG  MET K 326     -20.079 202.447 -29.587  0.00  0.00      K1    
ATOM   4709  HG1 MET K 326     -20.161 203.191 -28.766  0.00  0.00      K1    
ATOM   4710  HG2 MET K 326     -21.106 202.096 -29.825  0.00  0.00      K1    
ATOM   4711  SD  MET K 326     -19.015 201.121 -29.040  0.00  0.00      K1    
ATOM   4712  CE  MET K 326     -20.169 200.606 -27.719  0.00  0.00      K1    
ATOM   4713  HE1 MET K 326     -19.709 199.774 -27.143  0.00  0.00      K1    
ATOM   4714  HE2 MET K 326     -20.375 201.478 -27.063  0.00  0.00      K1    
ATOM   4715  HE3 MET K 326     -21.097 200.195 -28.169  0.00  0.00      K1    
ATOM   4716  C   MET K 326     -19.853 205.228 -32.198  0.00  0.00      K1    
ATOM   4717  O   MET K 326     -18.797 205.835 -31.884  0.00  0.00      K1    
ATOM   4718  N   GLN K 327     -20.338 205.414 -33.463  0.00  0.00      K1    
ATOM   4719  HN  GLN K 327     -21.183 204.956 -33.729  0.00  0.00      K1    
ATOM   4720  CA  GLN K 327     -19.749 206.330 -34.454  0.00  0.00      K1    
ATOM   4721  HA  GLN K 327     -18.724 206.623 -34.280  0.00  0.00      K1    
ATOM   4722  CB  GLN K 327     -19.912 205.704 -35.854  0.00  0.00      K1    
ATOM   4723  HB1 GLN K 327     -20.998 205.511 -35.991  0.00  0.00      K1    
ATOM   4724  HB2 GLN K 327     -19.544 206.353 -36.677  0.00  0.00      K1    
ATOM   4725  CG  GLN K 327     -19.147 204.410 -35.871  0.00  0.00      K1    
ATOM   4726  HG1 GLN K 327     -19.142 203.865 -34.903  0.00  0.00      K1    
ATOM   4727  HG2 GLN K 327     -19.650 203.632 -36.484  0.00  0.00      K1    
ATOM   4728  CD  GLN K 327     -17.718 204.611 -36.386  0.00  0.00      K1    
ATOM   4729  OE1 GLN K 327     -17.403 204.443 -37.586  0.00  0.00      K1    
ATOM   4730  NE2 GLN K 327     -16.783 205.031 -35.513  0.00  0.00      K1    
ATOM   4731 HE21 GLN K 327     -15.888 205.234 -35.913  0.00  0.00      K1    
ATOM   4732 HE22 GLN K 327     -17.033 205.405 -34.621  0.00  0.00      K1    
ATOM   4733  C   GLN K 327     -20.504 207.745 -34.371  0.00  0.00      K1    
ATOM   4734  O   GLN K 327     -21.494 207.885 -33.700  0.00  0.00      K1    
ATOM   4735  C   THR K 328     -21.268 210.528 -36.161  0.00  0.00      K1    
ATOM   4736  OT1 THR K 328     -22.463 210.736 -35.997  0.00  0.00      K1    
ATOM   4737  OT2 THR K 328     -20.783 210.781 -37.328  0.00  0.00      K1    
ATOM   4738  N   THR K 328     -19.899 208.768 -34.967  0.00  0.00      K1    
ATOM   4739  HN  THR K 328     -18.997 208.627 -35.368  0.00  0.00      K1    
ATOM   4740  CA  THR K 328     -20.349 210.151 -35.004  0.00  0.00      K1    
ATOM   4741  HA  THR K 328     -20.887 210.399 -34.101  0.00  0.00      K1    
ATOM   4742  CB  THR K 328     -19.187 211.150 -34.969  0.00  0.00      K1    
ATOM   4743  HB  THR K 328     -19.623 212.122 -35.286  0.00  0.00      K1    
ATOM   4744  OG1 THR K 328     -18.106 210.746 -35.800  0.00  0.00      K1    
ATOM   4745  HG1 THR K 328     -18.149 211.234 -36.626  0.00  0.00      K1    
ATOM   4746  CG2 THR K 328     -18.720 211.345 -33.487  0.00  0.00      K1    
ATOM   4747 HG21 THR K 328     -18.903 210.423 -32.895  0.00  0.00      K1    
ATOM   4748 HG22 THR K 328     -17.641 211.608 -33.488  0.00  0.00      K1    
ATOM   4749 HG23 THR K 328     -19.254 212.146 -32.932  0.00  0.00      K1    
ATOM   4750  N   MET K   1     -39.079  29.170  11.423  0.00  0.00      K10   
ATOM   4751  HT1 MET K   1     -39.315  28.905  10.445  0.00  0.00      K10   
ATOM   4752  HT2 MET K   1     -38.246  29.776  11.278  0.00  0.00      K10   
ATOM   4753  HT3 MET K   1     -39.832  29.817  11.735  0.00  0.00      K10   
ATOM   4754  CA  MET K   1     -38.867  28.096  12.435  0.00  0.00      K10   
ATOM   4755  HA  MET K   1     -39.839  27.691  12.675  0.00  0.00      K10   
ATOM   4756  CB  MET K   1     -37.887  27.003  11.867  0.00  0.00      K10   
ATOM   4757  HB1 MET K   1     -38.272  26.595  10.908  0.00  0.00      K10   
ATOM   4758  HB2 MET K   1     -36.903  27.493  11.710  0.00  0.00      K10   
ATOM   4759  CG  MET K   1     -37.617  25.843  12.810  0.00  0.00      K10   
ATOM   4760  HG1 MET K   1     -37.108  26.138  13.753  0.00  0.00      K10   
ATOM   4761  HG2 MET K   1     -38.497  25.293  13.205  0.00  0.00      K10   
ATOM   4762  SD  MET K   1     -36.617  24.610  12.006  0.00  0.00      K10   
ATOM   4763  CE  MET K   1     -35.943  23.842  13.530  0.00  0.00      K10   
ATOM   4764  HE1 MET K   1     -36.684  23.608  14.324  0.00  0.00      K10   
ATOM   4765  HE2 MET K   1     -35.390  22.900  13.328  0.00  0.00      K10   
ATOM   4766  HE3 MET K   1     -35.196  24.566  13.921  0.00  0.00      K10   
ATOM   4767  C   MET K   1     -38.223  28.695  13.709  0.00  0.00      K10   
ATOM   4768  O   MET K   1     -37.316  29.526  13.598  0.00  0.00      K10   
ATOM   4769  N   SER K   2     -38.622  28.126  14.881  0.00  0.00      K10   
ATOM   4770  HN  SER K   2     -39.322  27.416  14.893  0.00  0.00      K10   
ATOM   4771  CA  SER K   2     -38.054  28.391  16.233  0.00  0.00      K10   
ATOM   4772  HA  SER K   2     -37.126  28.913  16.056  0.00  0.00      K10   
ATOM   4773  CB  SER K   2     -38.938  29.336  17.137  0.00  0.00      K10   
ATOM   4774  HB1 SER K   2     -39.134  30.287  16.597  0.00  0.00      K10   
ATOM   4775  HB2 SER K   2     -39.944  28.883  17.264  0.00  0.00      K10   
ATOM   4776  OG  SER K   2     -38.308  29.537  18.394  0.00  0.00      K10   
ATOM   4777  HG1 SER K   2     -39.045  29.867  18.915  0.00  0.00      K10   
ATOM   4778  C   SER K   2     -37.905  26.960  16.939  0.00  0.00      K10   
ATOM   4779  O   SER K   2     -38.826  26.151  16.880  0.00  0.00      K10   
ATOM   4780  N   VAL K   3     -36.658  26.721  17.463  0.00  0.00      K10   
ATOM   4781  HN  VAL K   3     -35.897  27.366  17.442  0.00  0.00      K10   
ATOM   4782  CA  VAL K   3     -36.263  25.441  17.995  0.00  0.00      K10   
ATOM   4783  HA  VAL K   3     -36.401  24.724  17.199  0.00  0.00      K10   
ATOM   4784  CB  VAL K   3     -34.760  25.314  18.352  0.00  0.00      K10   
ATOM   4785  HB  VAL K   3     -34.635  24.297  18.781  0.00  0.00      K10   
ATOM   4786  CG1 VAL K   3     -33.935  25.224  17.036  0.00  0.00      K10   
ATOM   4787 HG11 VAL K   3     -33.677  26.280  16.807  0.00  0.00      K10   
ATOM   4788 HG12 VAL K   3     -33.033  24.600  17.215  0.00  0.00      K10   
ATOM   4789 HG13 VAL K   3     -34.523  24.820  16.185  0.00  0.00      K10   
ATOM   4790  CG2 VAL K   3     -34.230  26.421  19.246  0.00  0.00      K10   
ATOM   4791 HG21 VAL K   3     -34.852  26.524  20.161  0.00  0.00      K10   
ATOM   4792 HG22 VAL K   3     -33.226  26.052  19.545  0.00  0.00      K10   
ATOM   4793 HG23 VAL K   3     -34.107  27.423  18.783  0.00  0.00      K10   
ATOM   4794  C   VAL K   3     -37.044  24.968  19.169  0.00  0.00      K10   
ATOM   4795  O   VAL K   3     -37.088  23.732  19.420  0.00  0.00      K10   
ATOM   4796  N   ARG K   4     -37.777  25.868  19.902  0.00  0.00      K10   
ATOM   4797  HN  ARG K   4     -37.768  26.843  19.693  0.00  0.00      K10   
ATOM   4798  CA  ARG K   4     -38.548  25.418  21.066  0.00  0.00      K10   
ATOM   4799  HA  ARG K   4     -37.956  24.777  21.704  0.00  0.00      K10   
ATOM   4800  CB  ARG K   4     -38.969  26.644  22.005  0.00  0.00      K10   
ATOM   4801  HB1 ARG K   4     -38.089  27.237  22.333  0.00  0.00      K10   
ATOM   4802  HB2 ARG K   4     -39.597  27.281  21.346  0.00  0.00      K10   
ATOM   4803  CG  ARG K   4     -39.853  26.294  23.251  0.00  0.00      K10   
ATOM   4804  HG1 ARG K   4     -40.802  25.801  22.951  0.00  0.00      K10   
ATOM   4805  HG2 ARG K   4     -39.319  25.567  23.900  0.00  0.00      K10   
ATOM   4806  CD  ARG K   4     -40.236  27.530  24.071  0.00  0.00      K10   
ATOM   4807  HD1 ARG K   4     -39.324  27.934  24.562  0.00  0.00      K10   
ATOM   4808  HD2 ARG K   4     -40.750  28.167  23.320  0.00  0.00      K10   
ATOM   4809  NE  ARG K   4     -41.141  27.073  25.170  0.00  0.00      K10   
ATOM   4810  HE  ARG K   4     -41.038  26.158  25.561  0.00  0.00      K10   
ATOM   4811  CZ  ARG K   4     -42.019  27.840  25.833  0.00  0.00      K10   
ATOM   4812  NH1 ARG K   4     -42.647  27.430  26.910  0.00  0.00      K10   
ATOM   4813 HH11 ARG K   4     -43.328  28.061  27.281  0.00  0.00      K10   
ATOM   4814 HH12 ARG K   4     -42.239  26.733  27.501  0.00  0.00      K10   
ATOM   4815  NH2 ARG K   4     -42.308  29.054  25.302  0.00  0.00      K10   
ATOM   4816 HH21 ARG K   4     -42.681  29.739  25.928  0.00  0.00      K10   
ATOM   4817 HH22 ARG K   4     -41.681  29.430  24.620  0.00  0.00      K10   
ATOM   4818  C   ARG K   4     -39.820  24.640  20.669  0.00  0.00      K10   
ATOM   4819  O   ARG K   4     -40.367  23.910  21.502  0.00  0.00      K10   
ATOM   4820  N   TYR K   5     -40.396  24.780  19.449  0.00  0.00      K10   
ATOM   4821  HN  TYR K   5     -39.974  25.422  18.813  0.00  0.00      K10   
ATOM   4822  CA  TYR K   5     -41.531  23.934  18.942  0.00  0.00      K10   
ATOM   4823  HA  TYR K   5     -42.308  23.835  19.686  0.00  0.00      K10   
ATOM   4824  CB  TYR K   5     -42.281  24.711  17.839  0.00  0.00      K10   
ATOM   4825  HB1 TYR K   5     -41.483  25.145  17.199  0.00  0.00      K10   
ATOM   4826  HB2 TYR K   5     -43.031  24.107  17.287  0.00  0.00      K10   
ATOM   4827  CG  TYR K   5     -43.012  25.886  18.404  0.00  0.00      K10   
ATOM   4828  CD1 TYR K   5     -43.959  25.774  19.399  0.00  0.00      K10   
ATOM   4829  HD1 TYR K   5     -44.475  24.852  19.624  0.00  0.00      K10   
ATOM   4830  CE1 TYR K   5     -44.363  27.017  20.041  0.00  0.00      K10   
ATOM   4831  HE1 TYR K   5     -45.059  26.889  20.857  0.00  0.00      K10   
ATOM   4832  CZ  TYR K   5     -43.789  28.258  19.761  0.00  0.00      K10   
ATOM   4833  OH  TYR K   5     -44.149  29.436  20.522  0.00  0.00      K10   
ATOM   4834  HH  TYR K   5     -44.869  29.113  21.068  0.00  0.00      K10   
ATOM   4835  CD2 TYR K   5     -42.435  27.154  18.051  0.00  0.00      K10   
ATOM   4836  HD2 TYR K   5     -41.582  27.144  17.389  0.00  0.00      K10   
ATOM   4837  CE2 TYR K   5     -42.832  28.321  18.708  0.00  0.00      K10   
ATOM   4838  HE2 TYR K   5     -42.493  29.327  18.507  0.00  0.00      K10   
ATOM   4839  C   TYR K   5     -41.082  22.644  18.381  0.00  0.00      K10   
ATOM   4840  O   TYR K   5     -41.780  21.633  18.296  0.00  0.00      K10   
ATOM   4841  N   SER K   6     -39.803  22.546  17.985  0.00  0.00      K10   
ATOM   4842  HN  SER K   6     -39.080  23.191  18.219  0.00  0.00      K10   
ATOM   4843  CA  SER K   6     -39.111  21.378  17.572  0.00  0.00      K10   
ATOM   4844  HA  SER K   6     -39.722  21.030  16.752  0.00  0.00      K10   
ATOM   4845  CB  SER K   6     -37.718  21.651  16.919  0.00  0.00      K10   
ATOM   4846  HB1 SER K   6     -38.012  22.453  16.209  0.00  0.00      K10   
ATOM   4847  HB2 SER K   6     -36.965  21.872  17.705  0.00  0.00      K10   
ATOM   4848  OG  SER K   6     -37.178  20.546  16.198  0.00  0.00      K10   
ATOM   4849  HG1 SER K   6     -36.360  20.904  15.847  0.00  0.00      K10   
ATOM   4850  C   SER K   6     -39.107  20.213  18.613  0.00  0.00      K10   
ATOM   4851  O   SER K   6     -39.152  20.491  19.781  0.00  0.00      K10   
ATOM   4852  N   SER K   7     -39.135  18.962  18.222  0.00  0.00      K10   
ATOM   4853  HN  SER K   7     -38.805  18.831  17.290  0.00  0.00      K10   
ATOM   4854  CA  SER K   7     -39.466  17.904  19.206  0.00  0.00      K10   
ATOM   4855  HA  SER K   7     -38.879  18.118  20.087  0.00  0.00      K10   
ATOM   4856  CB  SER K   7     -40.972  17.882  19.732  0.00  0.00      K10   
ATOM   4857  HB1 SER K   7     -41.151  17.003  20.387  0.00  0.00      K10   
ATOM   4858  HB2 SER K   7     -41.152  18.780  20.362  0.00  0.00      K10   
ATOM   4859  OG  SER K   7     -41.910  17.953  18.628  0.00  0.00      K10   
ATOM   4860  HG1 SER K   7     -41.647  18.756  18.172  0.00  0.00      K10   
ATOM   4861  C   SER K   7     -39.037  16.582  18.670  0.00  0.00      K10   
ATOM   4862  O   SER K   7     -38.754  16.497  17.458  0.00  0.00      K10   
ATOM   4863  N   SER K   8     -39.141  15.560  19.506  0.00  0.00      K10   
ATOM   4864  HN  SER K   8     -39.327  15.780  20.460  0.00  0.00      K10   
ATOM   4865  CA  SER K   8     -39.023  14.153  19.145  0.00  0.00      K10   
ATOM   4866  HA  SER K   8     -38.054  13.855  18.770  0.00  0.00      K10   
ATOM   4867  CB  SER K   8     -39.096  13.251  20.477  0.00  0.00      K10   
ATOM   4868  HB1 SER K   8     -39.886  13.548  21.200  0.00  0.00      K10   
ATOM   4869  HB2 SER K   8     -39.242  12.156  20.360  0.00  0.00      K10   
ATOM   4870  OG  SER K   8     -37.870  13.448  21.189  0.00  0.00      K10   
ATOM   4871  HG1 SER K   8     -37.808  12.739  21.833  0.00  0.00      K10   
ATOM   4872  C   SER K   8     -40.121  13.641  18.264  0.00  0.00      K10   
ATOM   4873  O   SER K   8     -39.871  12.710  17.453  0.00  0.00      K10   
ATOM   4874  N   LYS K   9     -41.275  14.304  18.241  0.00  0.00      K10   
ATOM   4875  HN  LYS K   9     -41.402  15.059  18.879  0.00  0.00      K10   
ATOM   4876  CA  LYS K   9     -42.472  13.927  17.443  0.00  0.00      K10   
ATOM   4877  HA  LYS K   9     -42.586  12.867  17.612  0.00  0.00      K10   
ATOM   4878  CB  LYS K   9     -43.806  14.635  17.878  0.00  0.00      K10   
ATOM   4879  HB1 LYS K   9     -43.625  15.714  17.685  0.00  0.00      K10   
ATOM   4880  HB2 LYS K   9     -44.617  14.266  17.214  0.00  0.00      K10   
ATOM   4881  CG  LYS K   9     -44.240  14.523  19.379  0.00  0.00      K10   
ATOM   4882  HG1 LYS K   9     -43.341  14.729  19.998  0.00  0.00      K10   
ATOM   4883  HG2 LYS K   9     -45.105  15.163  19.656  0.00  0.00      K10   
ATOM   4884  CD  LYS K   9     -44.762  13.125  19.755  0.00  0.00      K10   
ATOM   4885  HD1 LYS K   9     -44.179  12.293  19.305  0.00  0.00      K10   
ATOM   4886  HD2 LYS K   9     -44.844  13.005  20.857  0.00  0.00      K10   
ATOM   4887  CE  LYS K   9     -46.141  12.851  19.258  0.00  0.00      K10   
ATOM   4888  HE1 LYS K   9     -46.303  13.054  18.178  0.00  0.00      K10   
ATOM   4889  HE2 LYS K   9     -46.517  11.820  19.430  0.00  0.00      K10   
ATOM   4890  NZ  LYS K   9     -47.119  13.639  19.975  0.00  0.00      K10   
ATOM   4891  HZ1 LYS K   9     -47.092  14.597  19.571  0.00  0.00      K10   
ATOM   4892  HZ2 LYS K   9     -48.068  13.328  19.687  0.00  0.00      K10   
ATOM   4893  HZ3 LYS K   9     -46.985  13.798  20.994  0.00  0.00      K10   
ATOM   4894  C   LYS K   9     -42.125  14.302  16.060  0.00  0.00      K10   
ATOM   4895  O   LYS K   9     -42.190  13.436  15.166  0.00  0.00      K10   
ATOM   4896  N   HSE K  10     -41.574  15.515  15.875  0.00  0.00      K10   
ATOM   4897  HN  HSE K  10     -41.704  16.113  16.662  0.00  0.00      K10   
ATOM   4898  CA  HSE K  10     -41.082  16.098  14.625  0.00  0.00      K10   
ATOM   4899  HA  HSE K  10     -41.910  16.065  13.933  0.00  0.00      K10   
ATOM   4900  CB  HSE K  10     -40.668  17.515  14.866  0.00  0.00      K10   
ATOM   4901  HB1 HSE K  10     -41.502  18.125  15.274  0.00  0.00      K10   
ATOM   4902  HB2 HSE K  10     -39.913  17.480  15.682  0.00  0.00      K10   
ATOM   4903  ND1 HSE K  10     -41.058  18.808  12.727  0.00  0.00      K10   
ATOM   4904  CG  HSE K  10     -40.175  18.374  13.728  0.00  0.00      K10   
ATOM   4905  CE1 HSE K  10     -40.322  19.406  11.800  0.00  0.00      K10   
ATOM   4906  HE1 HSE K  10     -40.780  19.895  10.941  0.00  0.00      K10   
ATOM   4907  NE2 HSE K  10     -39.036  19.423  12.176  0.00  0.00      K10   
ATOM   4908  HE2 HSE K  10     -38.240  19.753  11.668  0.00  0.00      K10   
ATOM   4909  CD2 HSE K  10     -38.930  18.738  13.403  0.00  0.00      K10   
ATOM   4910  HD2 HSE K  10     -37.941  18.673  13.838  0.00  0.00      K10   
ATOM   4911  C   HSE K  10     -39.949  15.361  13.984  0.00  0.00      K10   
ATOM   4912  O   HSE K  10     -39.970  15.148  12.803  0.00  0.00      K10   
ATOM   4913  N   TYR K  11     -38.978  14.956  14.854  0.00  0.00      K10   
ATOM   4914  HN  TYR K  11     -39.131  15.237  15.798  0.00  0.00      K10   
ATOM   4915  CA  TYR K  11     -37.780  14.213  14.521  0.00  0.00      K10   
ATOM   4916  HA  TYR K  11     -37.204  14.855  13.870  0.00  0.00      K10   
ATOM   4917  CB  TYR K  11     -37.023  14.134  15.851  0.00  0.00      K10   
ATOM   4918  HB1 TYR K  11     -37.095  15.106  16.384  0.00  0.00      K10   
ATOM   4919  HB2 TYR K  11     -37.364  13.354  16.566  0.00  0.00      K10   
ATOM   4920  CG  TYR K  11     -35.538  13.791  15.603  0.00  0.00      K10   
ATOM   4921  CD1 TYR K  11     -34.704  14.800  15.069  0.00  0.00      K10   
ATOM   4922  HD1 TYR K  11     -35.192  15.715  14.770  0.00  0.00      K10   
ATOM   4923  CE1 TYR K  11     -33.375  14.499  14.766  0.00  0.00      K10   
ATOM   4924  HE1 TYR K  11     -32.690  15.216  14.339  0.00  0.00      K10   
ATOM   4925  CZ  TYR K  11     -32.852  13.295  15.113  0.00  0.00      K10   
ATOM   4926  OH  TYR K  11     -31.481  12.983  14.723  0.00  0.00      K10   
ATOM   4927  HH  TYR K  11     -31.335  12.037  14.795  0.00  0.00      K10   
ATOM   4928  CD2 TYR K  11     -34.986  12.540  15.899  0.00  0.00      K10   
ATOM   4929  HD2 TYR K  11     -35.647  11.783  16.295  0.00  0.00      K10   
ATOM   4930  CE2 TYR K  11     -33.653  12.298  15.668  0.00  0.00      K10   
ATOM   4931  HE2 TYR K  11     -33.282  11.302  15.860  0.00  0.00      K10   
ATOM   4932  C   TYR K  11     -38.014  12.780  13.942  0.00  0.00      K10   
ATOM   4933  O   TYR K  11     -37.269  12.326  13.073  0.00  0.00      K10   
ATOM   4934  N   SER K  12     -39.024  12.038  14.504  0.00  0.00      K10   
ATOM   4935  HN  SER K  12     -39.565  12.346  15.283  0.00  0.00      K10   
ATOM   4936  CA  SER K  12     -39.253  10.669  14.045  0.00  0.00      K10   
ATOM   4937  HA  SER K  12     -38.310  10.145  14.078  0.00  0.00      K10   
ATOM   4938  CB  SER K  12     -40.293  10.063  14.942  0.00  0.00      K10   
ATOM   4939  HB1 SER K  12     -40.160  10.440  15.979  0.00  0.00      K10   
ATOM   4940  HB2 SER K  12     -41.341  10.119  14.579  0.00  0.00      K10   
ATOM   4941  OG  SER K  12     -40.120   8.662  15.067  0.00  0.00      K10   
ATOM   4942  HG1 SER K  12     -40.697   8.512  15.820  0.00  0.00      K10   
ATOM   4943  C   SER K  12     -39.648  10.596  12.562  0.00  0.00      K10   
ATOM   4944  O   SER K  12     -39.226   9.698  11.851  0.00  0.00      K10   
ATOM   4945  N   SER K  13     -40.331  11.591  11.981  0.00  0.00      K10   
ATOM   4946  HN  SER K  13     -40.682  12.297  12.591  0.00  0.00      K10   
ATOM   4947  CA  SER K  13     -40.636  11.675  10.539  0.00  0.00      K10   
ATOM   4948  HA  SER K  13     -40.808  10.754  10.002  0.00  0.00      K10   
ATOM   4949  CB  SER K  13     -41.954  12.450  10.397  0.00  0.00      K10   
ATOM   4950  HB1 SER K  13     -41.908  13.328  11.076  0.00  0.00      K10   
ATOM   4951  HB2 SER K  13     -42.054  12.812   9.351  0.00  0.00      K10   
ATOM   4952  OG  SER K  13     -42.997  11.611  10.792  0.00  0.00      K10   
ATOM   4953  HG1 SER K  13     -43.756  12.197  10.749  0.00  0.00      K10   
ATOM   4954  C   SER K  13     -39.567  12.371   9.683  0.00  0.00      K10   
ATOM   4955  O   SER K  13     -39.014  11.812   8.746  0.00  0.00      K10   
ATOM   4956  N   SER K  14     -39.168  13.589  10.066  0.00  0.00      K10   
ATOM   4957  HN  SER K  14     -39.638  13.948  10.868  0.00  0.00      K10   
ATOM   4958  CA  SER K  14     -38.496  14.502   9.068  0.00  0.00      K10   
ATOM   4959  HA  SER K  14     -38.652  14.181   8.049  0.00  0.00      K10   
ATOM   4960  CB  SER K  14     -39.026  15.960   9.246  0.00  0.00      K10   
ATOM   4961  HB1 SER K  14     -39.069  16.265  10.313  0.00  0.00      K10   
ATOM   4962  HB2 SER K  14     -38.321  16.645   8.727  0.00  0.00      K10   
ATOM   4963  OG  SER K  14     -40.297  16.163   8.670  0.00  0.00      K10   
ATOM   4964  HG1 SER K  14     -40.429  17.091   8.464  0.00  0.00      K10   
ATOM   4965  C   SER K  14     -36.910  14.566   9.114  0.00  0.00      K10   
ATOM   4966  O   SER K  14     -36.225  15.129   8.272  0.00  0.00      K10   
ATOM   4967  N   ARG K  15     -36.385  14.043  10.231  0.00  0.00      K10   
ATOM   4968  HN  ARG K  15     -37.047  13.607  10.835  0.00  0.00      K10   
ATOM   4969  CA  ARG K  15     -34.954  13.854  10.456  0.00  0.00      K10   
ATOM   4970  HA  ARG K  15     -34.730  13.460  11.436  0.00  0.00      K10   
ATOM   4971  CB  ARG K  15     -34.343  12.690   9.523  0.00  0.00      K10   
ATOM   4972  HB1 ARG K  15     -34.358  12.988   8.453  0.00  0.00      K10   
ATOM   4973  HB2 ARG K  15     -33.251  12.640   9.718  0.00  0.00      K10   
ATOM   4974  CG  ARG K  15     -34.979  11.232   9.642  0.00  0.00      K10   
ATOM   4975  HG1 ARG K  15     -36.085  11.281   9.549  0.00  0.00      K10   
ATOM   4976  HG2 ARG K  15     -34.522  10.646   8.817  0.00  0.00      K10   
ATOM   4977  CD  ARG K  15     -34.718  10.563  10.961  0.00  0.00      K10   
ATOM   4978  HD1 ARG K  15     -34.867  11.280  11.796  0.00  0.00      K10   
ATOM   4979  HD2 ARG K  15     -35.458   9.746  11.099  0.00  0.00      K10   
ATOM   4980  NE  ARG K  15     -33.276  10.053  10.844  0.00  0.00      K10   
ATOM   4981  HE  ARG K  15     -32.789  10.209   9.985  0.00  0.00      K10   
ATOM   4982  CZ  ARG K  15     -32.511   9.902  11.938  0.00  0.00      K10   
ATOM   4983  NH1 ARG K  15     -31.229   9.619  11.879  0.00  0.00      K10   
ATOM   4984 HH11 ARG K  15     -30.690   9.950  12.654  0.00  0.00      K10   
ATOM   4985 HH12 ARG K  15     -30.808   9.291  11.033  0.00  0.00      K10   
ATOM   4986  NH2 ARG K  15     -32.969  10.106  13.163  0.00  0.00      K10   
ATOM   4987 HH21 ARG K  15     -32.374   9.972  13.956  0.00  0.00      K10   
ATOM   4988 HH22 ARG K  15     -33.920  10.282  13.415  0.00  0.00      K10   
ATOM   4989  C   ARG K  15     -34.061  15.073  10.533  0.00  0.00      K10   
ATOM   4990  O   ARG K  15     -32.874  15.011  10.168  0.00  0.00      K10   
ATOM   4991  N   SER K  16     -34.528  16.183  11.079  0.00  0.00      K10   
ATOM   4992  HN  SER K  16     -35.445  16.222  11.467  0.00  0.00      K10   
ATOM   4993  CA  SER K  16     -33.849  17.519  10.962  0.00  0.00      K10   
ATOM   4994  HA  SER K  16     -32.798  17.359  10.767  0.00  0.00      K10   
ATOM   4995  CB  SER K  16     -34.482  18.349   9.791  0.00  0.00      K10   
ATOM   4996  HB1 SER K  16     -34.362  17.589   8.990  0.00  0.00      K10   
ATOM   4997  HB2 SER K  16     -35.565  18.508   9.979  0.00  0.00      K10   
ATOM   4998  OG  SER K  16     -33.657  19.462   9.461  0.00  0.00      K10   
ATOM   4999  HG1 SER K  16     -34.207  20.172   9.121  0.00  0.00      K10   
ATOM   5000  C   SER K  16     -33.854  18.431  12.199  0.00  0.00      K10   
ATOM   5001  O   SER K  16     -34.930  18.709  12.762  0.00  0.00      K10   
ATOM   5002  N   GLY K  17     -32.624  18.903  12.618  0.00  0.00      K10   
ATOM   5003  HN  GLY K  17     -31.902  18.890  11.931  0.00  0.00      K10   
ATOM   5004  CA  GLY K  17     -32.458  19.965  13.594  0.00  0.00      K10   
ATOM   5005  HA1 GLY K  17     -33.293  20.647  13.533  0.00  0.00      K10   
ATOM   5006  HA2 GLY K  17     -31.589  20.579  13.409  0.00  0.00      K10   
ATOM   5007  C   GLY K  17     -32.309  19.391  14.934  0.00  0.00      K10   
ATOM   5008  O   GLY K  17     -32.424  20.089  15.941  0.00  0.00      K10   
ATOM   5009  N   GLY K  18     -32.074  18.080  15.052  0.00  0.00      K10   
ATOM   5010  HN  GLY K  18     -31.963  17.617  14.176  0.00  0.00      K10   
ATOM   5011  CA  GLY K  18     -31.634  17.419  16.327  0.00  0.00      K10   
ATOM   5012  HA1 GLY K  18     -30.746  17.963  16.615  0.00  0.00      K10   
ATOM   5013  HA2 GLY K  18     -31.309  16.407  16.134  0.00  0.00      K10   
ATOM   5014  C   GLY K  18     -32.646  17.422  17.511  0.00  0.00      K10   
ATOM   5015  O   GLY K  18     -32.248  17.246  18.611  0.00  0.00      K10   
ATOM   5016  N   GLY K  19     -33.968  17.589  17.243  0.00  0.00      K10   
ATOM   5017  HN  GLY K  19     -34.283  17.526  16.299  0.00  0.00      K10   
ATOM   5018  CA  GLY K  19     -35.046  17.710  18.195  0.00  0.00      K10   
ATOM   5019  HA1 GLY K  19     -34.927  16.932  18.934  0.00  0.00      K10   
ATOM   5020  HA2 GLY K  19     -35.942  17.496  17.632  0.00  0.00      K10   
ATOM   5021  C   GLY K  19     -35.206  19.005  18.987  0.00  0.00      K10   
ATOM   5022  O   GLY K  19     -35.979  19.114  19.975  0.00  0.00      K10   
ATOM   5023  N   GLY K  20     -34.538  20.082  18.432  0.00  0.00      K10   
ATOM   5024  HN  GLY K  20     -34.056  20.087  17.560  0.00  0.00      K10   
ATOM   5025  CA  GLY K  20     -34.502  21.434  19.026  0.00  0.00      K10   
ATOM   5026  HA1 GLY K  20     -35.462  21.906  18.878  0.00  0.00      K10   
ATOM   5027  HA2 GLY K  20     -33.690  21.989  18.579  0.00  0.00      K10   
ATOM   5028  C   GLY K  20     -34.210  21.430  20.536  0.00  0.00      K10   
ATOM   5029  O   GLY K  20     -33.596  20.513  21.103  0.00  0.00      K10   
ATOM   5030  N   GLY K  21     -34.531  22.601  21.102  0.00  0.00      K10   
ATOM   5031  HN  GLY K  21     -34.940  23.343  20.575  0.00  0.00      K10   
ATOM   5032  CA  GLY K  21     -34.619  22.852  22.514  0.00  0.00      K10   
ATOM   5033  HA1 GLY K  21     -34.663  23.896  22.790  0.00  0.00      K10   
ATOM   5034  HA2 GLY K  21     -33.737  22.465  23.001  0.00  0.00      K10   
ATOM   5035  C   GLY K  21     -35.835  22.223  23.267  0.00  0.00      K10   
ATOM   5036  O   GLY K  21     -35.960  22.066  24.500  0.00  0.00      K10   
ATOM   5037  N   GLY K  22     -36.868  21.796  22.495  0.00  0.00      K10   
ATOM   5038  HN  GLY K  22     -36.786  21.990  21.521  0.00  0.00      K10   
ATOM   5039  CA  GLY K  22     -38.169  21.220  23.015  0.00  0.00      K10   
ATOM   5040  HA1 GLY K  22     -38.754  21.198  22.108  0.00  0.00      K10   
ATOM   5041  HA2 GLY K  22     -38.536  21.858  23.806  0.00  0.00      K10   
ATOM   5042  C   GLY K  22     -38.182  19.801  23.458  0.00  0.00      K10   
ATOM   5043  O   GLY K  22     -38.983  19.385  24.277  0.00  0.00      K10   
ATOM   5044  N   GLY K  23     -37.279  19.024  22.773  0.00  0.00      K10   
ATOM   5045  HN  GLY K  23     -36.867  19.385  21.940  0.00  0.00      K10   
ATOM   5046  CA  GLY K  23     -37.169  17.558  23.006  0.00  0.00      K10   
ATOM   5047  HA1 GLY K  23     -36.753  17.034  22.159  0.00  0.00      K10   
ATOM   5048  HA2 GLY K  23     -38.157  17.172  23.210  0.00  0.00      K10   
ATOM   5049  C   GLY K  23     -36.172  17.284  24.140  0.00  0.00      K10   
ATOM   5050  O   GLY K  23     -36.277  16.299  24.897  0.00  0.00      K10   
ATOM   5051  N   GLY K  24     -35.212  18.228  24.383  0.00  0.00      K10   
ATOM   5052  HN  GLY K  24     -35.233  19.007  23.762  0.00  0.00      K10   
ATOM   5053  CA  GLY K  24     -34.254  18.450  25.443  0.00  0.00      K10   
ATOM   5054  HA1 GLY K  24     -34.797  18.768  26.321  0.00  0.00      K10   
ATOM   5055  HA2 GLY K  24     -33.564  19.214  25.117  0.00  0.00      K10   
ATOM   5056  C   GLY K  24     -33.370  17.217  25.767  0.00  0.00      K10   
ATOM   5057  O   GLY K  24     -33.325  16.151  25.107  0.00  0.00      K10   
ATOM   5058  N   CYS K  25     -32.597  17.406  26.879  0.00  0.00      K10   
ATOM   5059  HN  CYS K  25     -32.583  18.212  27.465  0.00  0.00      K10   
ATOM   5060  CA  CYS K  25     -31.544  16.427  27.127  0.00  0.00      K10   
ATOM   5061  HA  CYS K  25     -31.195  15.954  26.221  0.00  0.00      K10   
ATOM   5062  CB  CYS K  25     -30.366  16.972  27.894  0.00  0.00      K10
[truncated: 4,516,854 more chars]
