# Supplementary material for: Complete Structure of an Epithelial Keratin Dimer: Implications for Intermediate Filament Assembly
Source: PLoS One. 2015 Jul 16;10(7):e0132706. doi: 10.1371/journal.pone.0132706 (PMC4504709; doi:10.1371/journal.pone.0132706)
Supplement: S4 File — Atomic coordinates of the final structures of our full dimer models. (TXT) [file pone.0132706.s004.txt]

MD models of Keratin K1/K10 dimer domains Head-Rod-Tail D.J.Bray et al. PLOS One 2015 
ATOM      1  N   MET K   1     -10.936 -22.334 -18.847  0.00  0.00      K1    
ATOM      2  HT1 MET K   1     -10.614 -22.230 -19.830  0.00  0.00      K1    
ATOM      3  HT2 MET K   1     -11.325 -21.447 -18.468  0.00  0.00      K1    
ATOM      4  HT3 MET K   1     -11.749 -22.965 -18.998  0.00  0.00      K1    
ATOM      5  CA  MET K   1      -9.832 -22.766 -17.853  0.00  0.00      K1    
ATOM      6  HA  MET K   1      -9.817 -22.021 -17.071  0.00  0.00      K1    
ATOM      7  CB  MET K   1     -10.187 -24.172 -17.371  0.00  0.00      K1    
ATOM      8  HB1 MET K   1      -9.497 -24.559 -16.591  0.00  0.00      K1    
ATOM      9  HB2 MET K   1     -11.203 -24.237 -16.926  0.00  0.00      K1    
ATOM     10  CG  MET K   1     -10.168 -25.284 -18.424  0.00  0.00      K1    
ATOM     11  HG1 MET K   1     -10.817 -25.074 -19.301  0.00  0.00      K1    
ATOM     12  HG2 MET K   1      -9.191 -25.506 -18.904  0.00  0.00      K1    
ATOM     13  SD  MET K   1     -10.668 -26.945 -17.864  0.00  0.00      K1    
ATOM     14  CE  MET K   1      -9.107 -27.463 -17.239  0.00  0.00      K1    
ATOM     15  HE1 MET K   1      -8.732 -26.882 -16.369  0.00  0.00      K1    
ATOM     16  HE2 MET K   1      -9.109 -28.488 -16.811  0.00  0.00      K1    
ATOM     17  HE3 MET K   1      -8.236 -27.296 -17.908  0.00  0.00      K1    
ATOM     18  C   MET K   1      -8.468 -22.802 -18.501  0.00  0.00      K1    
ATOM     19  O   MET K   1      -8.326 -22.593 -19.693  0.00  0.00      K1    
ATOM     20  N   SER K   2      -7.469 -23.054 -17.677  0.00  0.00      K1    
ATOM     21  HN  SER K   2      -7.660 -23.105 -16.700  0.00  0.00      K1    
ATOM     22  CA  SER K   2      -6.117 -23.242 -18.199  0.00  0.00      K1    
ATOM     23  HA  SER K   2      -5.905 -22.564 -19.012  0.00  0.00      K1    
ATOM     24  CB  SER K   2      -4.971 -22.936 -17.033  0.00  0.00      K1    
ATOM     25  HB1 SER K   2      -5.481 -22.206 -16.368  0.00  0.00      K1    
ATOM     26  HB2 SER K   2      -5.001 -23.794 -16.328  0.00  0.00      K1    
ATOM     27  OG  SER K   2      -3.617 -22.626 -17.475  0.00  0.00      K1    
ATOM     28  HG1 SER K   2      -3.101 -22.275 -16.746  0.00  0.00      K1    
ATOM     29  C   SER K   2      -5.926 -24.649 -18.744  0.00  0.00      K1    
ATOM     30  O   SER K   2      -6.585 -25.637 -18.320  0.00  0.00      K1    
ATOM     31  N   ARG K   3      -4.992 -24.846 -19.731  0.00  0.00      K1    
ATOM     32  HN  ARG K   3      -4.385 -24.117 -20.040  0.00  0.00      K1    
ATOM     33  CA  ARG K   3      -4.696 -26.120 -20.394  0.00  0.00      K1    
ATOM     34  HA  ARG K   3      -5.625 -26.572 -20.707  0.00  0.00      K1    
ATOM     35  CB  ARG K   3      -4.053 -25.864 -21.708  0.00  0.00      K1    
ATOM     36  HB1 ARG K   3      -3.086 -25.329 -21.594  0.00  0.00      K1    
ATOM     37  HB2 ARG K   3      -3.906 -26.862 -22.173  0.00  0.00      K1    
ATOM     38  CG  ARG K   3      -4.781 -24.943 -22.730  0.00  0.00      K1    
ATOM     39  HG1 ARG K   3      -5.686 -24.541 -22.227  0.00  0.00      K1    
ATOM     40  HG2 ARG K   3      -4.130 -24.069 -22.945  0.00  0.00      K1    
ATOM     41  CD  ARG K   3      -5.130 -25.599 -24.132  0.00  0.00      K1    
ATOM     42  HD1 ARG K   3      -5.530 -24.809 -24.804  0.00  0.00      K1    
ATOM     43  HD2 ARG K   3      -4.169 -25.872 -24.618  0.00  0.00      K1    
ATOM     44  NE  ARG K   3      -5.934 -26.798 -23.911  0.00  0.00      K1    
ATOM     45  HE  ARG K   3      -6.283 -27.069 -23.013  0.00  0.00      K1    
ATOM     46  CZ  ARG K   3      -5.889 -27.830 -24.753  0.00  0.00      K1    
ATOM     47  NH1 ARG K   3      -6.461 -28.990 -24.289  0.00  0.00      K1    
ATOM     48 HH11 ARG K   3      -6.706 -29.674 -24.976  0.00  0.00      K1    
ATOM     49 HH12 ARG K   3      -6.958 -28.931 -23.424  0.00  0.00      K1    
ATOM     50  NH2 ARG K   3      -5.492 -27.747 -25.994  0.00  0.00      K1    
ATOM     51 HH21 ARG K   3      -5.754 -28.483 -26.618  0.00  0.00      K1    
ATOM     52 HH22 ARG K   3      -5.206 -26.824 -26.251  0.00  0.00      K1    
ATOM     53  C   ARG K   3      -3.879 -27.069 -19.493  0.00  0.00      K1    
ATOM     54  O   ARG K   3      -3.988 -28.341 -19.470  0.00  0.00      K1    
ATOM     55  N   GLN K   4      -2.930 -26.454 -18.857  0.00  0.00      K1    
ATOM     56  HN  GLN K   4      -2.866 -25.477 -19.047  0.00  0.00      K1    
ATOM     57  CA  GLN K   4      -1.884 -27.102 -18.041  0.00  0.00      K1    
ATOM     58  HA  GLN K   4      -1.932 -28.174 -18.159  0.00  0.00      K1    
ATOM     59  CB  GLN K   4      -0.497 -26.787 -18.608  0.00  0.00      K1    
ATOM     60  HB1 GLN K   4      -0.576 -25.690 -18.761  0.00  0.00      K1    
ATOM     61  HB2 GLN K   4       0.392 -26.859 -17.946  0.00  0.00      K1    
ATOM     62  CG  GLN K   4      -0.156 -27.526 -19.965  0.00  0.00      K1    
ATOM     63  HG1 GLN K   4      -0.321 -28.610 -19.782  0.00  0.00      K1    
ATOM     64  HG2 GLN K   4      -0.847 -27.304 -20.805  0.00  0.00      K1    
ATOM     65  CD  GLN K   4       1.277 -27.268 -20.496  0.00  0.00      K1    
ATOM     66  OE1 GLN K   4       1.490 -26.816 -21.588  0.00  0.00      K1    
ATOM     67  NE2 GLN K   4       2.246 -27.649 -19.626  0.00  0.00      K1    
ATOM     68 HE21 GLN K   4       3.196 -27.599 -19.935  0.00  0.00      K1    
ATOM     69 HE22 GLN K   4       2.079 -28.143 -18.773  0.00  0.00      K1    
ATOM     70  C   GLN K   4      -1.889 -26.842 -16.561  0.00  0.00      K1    
ATOM     71  O   GLN K   4      -2.348 -25.751 -16.156  0.00  0.00      K1    
ATOM     72  N   PHE K   5      -1.403 -27.811 -15.733  0.00  0.00      K1    
ATOM     73  HN  PHE K   5      -1.102 -28.651 -16.176  0.00  0.00      K1    
ATOM     74  CA  PHE K   5      -1.230 -27.790 -14.363  0.00  0.00      K1    
ATOM     75  HA  PHE K   5      -1.291 -26.759 -14.048  0.00  0.00      K1    
ATOM     76  CB  PHE K   5      -2.262 -28.796 -13.825  0.00  0.00      K1    
ATOM     77  HB1 PHE K   5      -3.287 -28.590 -14.201  0.00  0.00      K1    
ATOM     78  HB2 PHE K   5      -2.079 -29.839 -14.160  0.00  0.00      K1    
ATOM     79  CG  PHE K   5      -2.488 -28.893 -12.342  0.00  0.00      K1    
ATOM     80  CD1 PHE K   5      -2.065 -27.870 -11.391  0.00  0.00      K1    
ATOM     81  HD1 PHE K   5      -1.676 -26.958 -11.820  0.00  0.00      K1    
ATOM     82  CE1 PHE K   5      -2.206 -28.131 -10.015  0.00  0.00      K1    
ATOM     83  HE1 PHE K   5      -1.969 -27.443  -9.217  0.00  0.00      K1    
ATOM     84  CZ  PHE K   5      -2.685 -29.438  -9.561  0.00  0.00      K1    
ATOM     85  HZ  PHE K   5      -2.802 -29.691  -8.517  0.00  0.00      K1    
ATOM     86  CD2 PHE K   5      -2.926 -30.099 -11.846  0.00  0.00      K1    
ATOM     87  HD2 PHE K   5      -3.178 -30.843 -12.588  0.00  0.00      K1    
ATOM     88  CE2 PHE K   5      -2.995 -30.438 -10.511  0.00  0.00      K1    
ATOM     89  HE2 PHE K   5      -3.285 -31.407 -10.132  0.00  0.00      K1    
ATOM     90  C   PHE K   5       0.189 -28.286 -13.982  0.00  0.00      K1    
ATOM     91  O   PHE K   5       0.666 -29.175 -14.625  0.00  0.00      K1    
ATOM     92  N   SER K   6       0.858 -27.633 -13.015  0.00  0.00      K1    
ATOM     93  HN  SER K   6       0.438 -26.857 -12.552  0.00  0.00      K1    
ATOM     94  CA  SER K   6       2.183 -27.848 -12.451  0.00  0.00      K1    
ATOM     95  HA  SER K   6       2.893 -27.563 -13.213  0.00  0.00      K1    
ATOM     96  CB  SER K   6       2.396 -26.794 -11.301  0.00  0.00      K1    
ATOM     97  HB1 SER K   6       1.748 -27.110 -10.455  0.00  0.00      K1    
ATOM     98  HB2 SER K   6       3.453 -26.757 -10.959  0.00  0.00      K1    
ATOM     99  OG  SER K   6       2.017 -25.497 -11.789  0.00  0.00      K1    
ATOM    100  HG1 SER K   6       2.544 -24.836 -11.333  0.00  0.00      K1    
ATOM    101  C   SER K   6       2.475 -29.141 -11.817  0.00  0.00      K1    
ATOM    102  O   SER K   6       3.501 -29.721 -12.114  0.00  0.00      K1    
ATOM    103  N   SER K   7       1.512 -29.695 -11.051  0.00  0.00      K1    
ATOM    104  HN  SER K   7       0.699 -29.209 -10.738  0.00  0.00      K1    
ATOM    105  CA  SER K   7       1.674 -31.083 -10.494  0.00  0.00      K1    
ATOM    106  HA  SER K   7       2.650 -31.111 -10.032  0.00  0.00      K1    
ATOM    107  CB  SER K   7       0.540 -31.476  -9.424  0.00  0.00      K1    
ATOM    108  HB1 SER K   7      -0.515 -31.394  -9.761  0.00  0.00      K1    
ATOM    109  HB2 SER K   7       0.635 -32.505  -9.014  0.00  0.00      K1    
ATOM    110  OG  SER K   7       0.734 -30.658  -8.299  0.00  0.00      K1    
ATOM    111  HG1 SER K   7       0.039 -30.985  -7.723  0.00  0.00      K1    
ATOM    112  C   SER K   7       1.542 -32.156 -11.546  0.00  0.00      K1    
ATOM    113  O   SER K   7       2.272 -33.155 -11.574  0.00  0.00      K1    
ATOM    114  N   ARG K   8       0.593 -32.020 -12.456  0.00  0.00      K1    
ATOM    115  HN  ARG K   8      -0.085 -31.292 -12.523  0.00  0.00      K1    
ATOM    116  CA  ARG K   8       0.532 -32.994 -13.604  0.00  0.00      K1    
ATOM    117  HA  ARG K   8       0.443 -33.993 -13.203  0.00  0.00      K1    
ATOM    118  CB  ARG K   8      -0.744 -32.764 -14.522  0.00  0.00      K1    
ATOM    119  HB1 ARG K   8      -1.640 -32.611 -13.883  0.00  0.00      K1    
ATOM    120  HB2 ARG K   8      -0.640 -31.837 -15.126  0.00  0.00      K1    
ATOM    121  CG  ARG K   8      -1.099 -34.028 -15.319  0.00  0.00      K1    
ATOM    122  HG1 ARG K   8      -0.253 -34.327 -15.973  0.00  0.00      K1    
ATOM    123  HG2 ARG K   8      -1.120 -34.836 -14.558  0.00  0.00      K1    
ATOM    124  CD  ARG K   8      -2.457 -33.947 -16.046  0.00  0.00      K1    
ATOM    125  HD1 ARG K   8      -2.612 -34.996 -16.378  0.00  0.00      K1    
ATOM    126  HD2 ARG K   8      -3.284 -33.584 -15.399  0.00  0.00      K1    
ATOM    127  NE  ARG K   8      -2.223 -33.081 -17.206  0.00  0.00      K1    
ATOM    128  HE  ARG K   8      -1.487 -32.407 -17.147  0.00  0.00      K1    
ATOM    129  CZ  ARG K   8      -2.919 -33.095 -18.371  0.00  0.00      K1    
ATOM    130  NH1 ARG K   8      -2.716 -32.242 -19.368  0.00  0.00      K1    
ATOM    131 HH11 ARG K   8      -3.354 -32.256 -20.138  0.00  0.00      K1    
ATOM    132 HH12 ARG K   8      -1.795 -31.861 -19.452  0.00  0.00      K1    
ATOM    133  NH2 ARG K   8      -3.903 -33.997 -18.558  0.00  0.00      K1    
ATOM    134 HH21 ARG K   8      -4.340 -33.965 -19.456  0.00  0.00      K1    
ATOM    135 HH22 ARG K   8      -4.143 -34.574 -17.777  0.00  0.00      K1    
ATOM    136  C   ARG K   8       1.753 -32.959 -14.447  0.00  0.00      K1    
ATOM    137  O   ARG K   8       2.345 -33.968 -14.762  0.00  0.00      K1    
ATOM    138  N   SER K   9       2.196 -31.722 -14.810  0.00  0.00      K1    
ATOM    139  HN  SER K   9       1.648 -30.959 -14.477  0.00  0.00      K1    
ATOM    140  CA  SER K   9       3.340 -31.504 -15.727  0.00  0.00      K1    
ATOM    141  HA  SER K   9       3.097 -31.956 -16.677  0.00  0.00      K1    
ATOM    142  CB  SER K   9       3.732 -30.069 -15.944  0.00  0.00      K1    
ATOM    143  HB1 SER K   9       4.207 -29.501 -15.115  0.00  0.00      K1    
ATOM    144  HB2 SER K   9       4.492 -30.055 -16.754  0.00  0.00      K1    
ATOM    145  OG  SER K   9       2.613 -29.336 -16.532  0.00  0.00      K1    
ATOM    146  HG1 SER K   9       1.885 -29.597 -15.963  0.00  0.00      K1    
ATOM    147  C   SER K   9       4.616 -32.270 -15.174  0.00  0.00      K1    
ATOM    148  O   SER K   9       5.251 -33.046 -15.832  0.00  0.00      K1    
ATOM    149  N   GLY K  10       4.873 -32.160 -13.835  0.00  0.00      K1    
ATOM    150  HN  GLY K  10       4.259 -31.538 -13.355  0.00  0.00      K1    
ATOM    151  CA  GLY K  10       5.917 -32.859 -13.069  0.00  0.00      K1    
ATOM    152  HA1 GLY K  10       5.904 -32.501 -12.050  0.00  0.00      K1    
ATOM    153  HA2 GLY K  10       6.866 -32.717 -13.565  0.00  0.00      K1    
ATOM    154  C   GLY K  10       5.885 -34.410 -12.955  0.00  0.00      K1    
ATOM    155  O   GLY K  10       6.893 -35.083 -12.921  0.00  0.00      K1    
ATOM    156  N   TYR K  11       4.657 -34.984 -13.018  0.00  0.00      K1    
ATOM    157  HN  TYR K  11       3.824 -34.441 -12.940  0.00  0.00      K1    
ATOM    158  CA  TYR K  11       4.468 -36.433 -12.956  0.00  0.00      K1    
ATOM    159  HA  TYR K  11       5.258 -36.895 -12.382  0.00  0.00      K1    
ATOM    160  CB  TYR K  11       3.132 -36.915 -12.288  0.00  0.00      K1    
ATOM    161  HB1 TYR K  11       2.252 -36.468 -12.799  0.00  0.00      K1    
ATOM    162  HB2 TYR K  11       3.204 -38.021 -12.360  0.00  0.00      K1    
ATOM    163  CG  TYR K  11       3.117 -36.608 -10.783  0.00  0.00      K1    
ATOM    164  CD1 TYR K  11       2.016 -35.846 -10.218  0.00  0.00      K1    
ATOM    165  HD1 TYR K  11       1.319 -35.369 -10.891  0.00  0.00      K1    
ATOM    166  CE1 TYR K  11       2.129 -35.372  -8.912  0.00  0.00      K1    
ATOM    167  HE1 TYR K  11       1.453 -34.569  -8.657  0.00  0.00      K1    
ATOM    168  CZ  TYR K  11       3.118 -35.811  -8.078  0.00  0.00      K1    
ATOM    169  OH  TYR K  11       3.348 -35.269  -6.748  0.00  0.00      K1    
ATOM    170  HH  TYR K  11       4.233 -35.508  -6.462  0.00  0.00      K1    
ATOM    171  CD2 TYR K  11       4.056 -37.145  -9.876  0.00  0.00      K1    
ATOM    172  HD2 TYR K  11       4.785 -37.886 -10.169  0.00  0.00      K1    
ATOM    173  CE2 TYR K  11       4.043 -36.747  -8.518  0.00  0.00      K1    
ATOM    174  HE2 TYR K  11       4.703 -37.179  -7.780  0.00  0.00      K1    
ATOM    175  C   TYR K  11       4.465 -37.080 -14.335  0.00  0.00      K1    
ATOM    176  O   TYR K  11       4.799 -38.228 -14.403  0.00  0.00      K1    
ATOM    177  N   ARG K  12       4.106 -36.353 -15.375  0.00  0.00      K1    
ATOM    178  HN  ARG K  12       3.476 -35.589 -15.255  0.00  0.00      K1    
ATOM    179  CA  ARG K  12       4.385 -36.843 -16.666  0.00  0.00      K1    
ATOM    180  HA  ARG K  12       4.014 -37.856 -16.623  0.00  0.00      K1    
ATOM    181  CB  ARG K  12       3.637 -35.961 -17.729  0.00  0.00      K1    
ATOM    182  HB1 ARG K  12       3.722 -34.886 -17.461  0.00  0.00      K1    
ATOM    183  HB2 ARG K  12       3.905 -36.077 -18.801  0.00  0.00      K1    
ATOM    184  CG  ARG K  12       2.108 -36.228 -17.596  0.00  0.00      K1    
ATOM    185  HG1 ARG K  12       1.912 -37.308 -17.427  0.00  0.00      K1    
ATOM    186  HG2 ARG K  12       1.749 -35.563 -16.781  0.00  0.00      K1    
ATOM    187  CD  ARG K  12       1.425 -35.781 -18.847  0.00  0.00      K1    
ATOM    188  HD1 ARG K  12       1.438 -34.670 -18.838  0.00  0.00      K1    
ATOM    189  HD2 ARG K  12       1.866 -36.232 -19.762  0.00  0.00      K1    
ATOM    190  NE  ARG K  12       0.027 -36.296 -18.804  0.00  0.00      K1    
ATOM    191  HE  ARG K  12      -0.057 -37.090 -18.203  0.00  0.00      K1    
ATOM    192  CZ  ARG K  12      -1.031 -36.164 -19.563  0.00  0.00      K1    
ATOM    193  NH1 ARG K  12      -2.241 -36.643 -19.220  0.00  0.00      K1    
ATOM    194 HH11 ARG K  12      -3.009 -36.585 -19.857  0.00  0.00      K1    
ATOM    195 HH12 ARG K  12      -2.421 -37.153 -18.379  0.00  0.00      K1    
ATOM    196  NH2 ARG K  12      -0.922 -35.473 -20.740  0.00  0.00      K1    
ATOM    197 HH21 ARG K  12      -1.572 -35.782 -21.435  0.00  0.00      K1    
ATOM    198 HH22 ARG K  12      -0.017 -35.207 -21.072  0.00  0.00      K1    
ATOM    199  C   ARG K  12       5.868 -36.749 -16.980  0.00  0.00      K1    
ATOM    200  O   ARG K  12       6.467 -37.747 -17.466  0.00  0.00      K1    
ATOM    201  N   SER K  13       6.509 -35.634 -16.646  0.00  0.00      K1    
ATOM    202  HN  SER K  13       5.952 -34.858 -16.358  0.00  0.00      K1    
ATOM    203  CA  SER K  13       8.039 -35.505 -16.767  0.00  0.00      K1    
ATOM    204  HA  SER K  13       8.400 -35.651 -17.775  0.00  0.00      K1    
ATOM    205  CB  SER K  13       8.327 -34.096 -16.172  0.00  0.00      K1    
ATOM    206  HB1 SER K  13       7.862 -33.279 -16.764  0.00  0.00      K1    
ATOM    207  HB2 SER K  13       7.900 -33.975 -15.153  0.00  0.00      K1    
ATOM    208  OG  SER K  13       9.686 -33.748 -15.930  0.00  0.00      K1    
ATOM    209  HG1 SER K  13       9.784 -32.794 -15.952  0.00  0.00      K1    
ATOM    210  C   SER K  13       8.840 -36.575 -15.982  0.00  0.00      K1    
ATOM    211  O   SER K  13       9.878 -36.990 -16.420  0.00  0.00      K1    
ATOM    212  N   GLY K  14       8.471 -36.827 -14.728  0.00  0.00      K1    
ATOM    213  HN  GLY K  14       7.874 -36.218 -14.212  0.00  0.00      K1    
ATOM    214  CA  GLY K  14       9.195 -37.746 -13.884  0.00  0.00      K1    
ATOM    215  HA1 GLY K  14       8.938 -37.477 -12.870  0.00  0.00      K1    
ATOM    216  HA2 GLY K  14      10.273 -37.696 -13.913  0.00  0.00      K1    
ATOM    217  C   GLY K  14       8.830 -39.165 -13.985  0.00  0.00      K1    
ATOM    218  O   GLY K  14       9.452 -39.948 -13.295  0.00  0.00      K1    
ATOM    219  N   GLY K  15       7.851 -39.531 -14.786  0.00  0.00      K1    
ATOM    220  HN  GLY K  15       7.403 -38.857 -15.369  0.00  0.00      K1    
ATOM    221  CA  GLY K  15       7.340 -40.903 -14.954  0.00  0.00      K1    
ATOM    222  HA1 GLY K  15       8.210 -41.535 -14.855  0.00  0.00      K1    
ATOM    223  HA2 GLY K  15       6.864 -41.026 -15.916  0.00  0.00      K1    
ATOM    224  C   GLY K  15       6.452 -41.450 -13.857  0.00  0.00      K1    
ATOM    225  O   GLY K  15       6.282 -42.672 -13.780  0.00  0.00      K1    
ATOM    226  N   GLY K  16       5.978 -40.602 -12.990  0.00  0.00      K1    
ATOM    227  HN  GLY K  16       6.136 -39.635 -13.170  0.00  0.00      K1    
ATOM    228  CA  GLY K  16       5.106 -40.970 -11.842  0.00  0.00      K1    
ATOM    229  HA1 GLY K  16       5.042 -40.159 -11.132  0.00  0.00      K1    
ATOM    230  HA2 GLY K  16       5.473 -41.914 -11.469  0.00  0.00      K1    
ATOM    231  C   GLY K  16       3.660 -41.189 -12.238  0.00  0.00      K1    
ATOM    232  O   GLY K  16       2.873 -41.926 -11.696  0.00  0.00      K1    
ATOM    233  N   PHE K  17       3.335 -40.552 -13.386  0.00  0.00      K1    
ATOM    234  HN  PHE K  17       4.008 -39.914 -13.753  0.00  0.00      K1    
ATOM    235  CA  PHE K  17       1.987 -40.526 -13.961  0.00  0.00      K1    
ATOM    236  HA  PHE K  17       1.346 -40.280 -13.127  0.00  0.00      K1    
ATOM    237  CB  PHE K  17       1.732 -39.372 -14.992  0.00  0.00      K1    
ATOM    238  HB1 PHE K  17       2.005 -38.414 -14.500  0.00  0.00      K1    
ATOM    239  HB2 PHE K  17       2.418 -39.612 -15.832  0.00  0.00      K1    
ATOM    240  CG  PHE K  17       0.282 -39.342 -15.522  0.00  0.00      K1    
ATOM    241  CD1 PHE K  17      -0.269 -40.004 -16.676  0.00  0.00      K1    
ATOM    242  HD1 PHE K  17       0.241 -40.742 -17.278  0.00  0.00      K1    
ATOM    243  CE1 PHE K  17      -1.528 -39.634 -17.214  0.00  0.00      K1    
ATOM    244  HE1 PHE K  17      -1.960 -40.083 -18.097  0.00  0.00      K1    
ATOM    245  CZ  PHE K  17      -2.300 -38.669 -16.534  0.00  0.00      K1    
ATOM    246  HZ  PHE K  17      -3.322 -38.438 -16.795  0.00  0.00      K1    
ATOM    247  CD2 PHE K  17      -0.483 -38.302 -15.019  0.00  0.00      K1    
ATOM    248  HD2 PHE K  17       0.018 -37.766 -14.227  0.00  0.00      K1    
ATOM    249  CE2 PHE K  17      -1.759 -37.992 -15.447  0.00  0.00      K1    
ATOM    250  HE2 PHE K  17      -2.309 -37.198 -14.965  0.00  0.00      K1    
ATOM    251  C   PHE K  17       1.502 -41.931 -14.508  0.00  0.00      K1    
ATOM    252  O   PHE K  17       0.349 -42.397 -14.372  0.00  0.00      K1    
ATOM    253  N   SER K  18       2.409 -42.695 -15.147  0.00  0.00      K1    
ATOM    254  HN  SER K  18       3.288 -42.243 -15.274  0.00  0.00      K1    
ATOM    255  CA  SER K  18       2.255 -44.015 -15.742  0.00  0.00      K1    
ATOM    256  HA  SER K  18       1.431 -43.864 -16.424  0.00  0.00      K1    
ATOM    257  CB  SER K  18       3.534 -44.386 -16.602  0.00  0.00      K1    
ATOM    258  HB1 SER K  18       3.966 -43.476 -17.070  0.00  0.00      K1    
ATOM    259  HB2 SER K  18       4.306 -44.867 -15.964  0.00  0.00      K1    
ATOM    260  OG  SER K  18       3.202 -45.262 -17.720  0.00  0.00      K1    
ATOM    261  HG1 SER K  18       3.888 -45.927 -17.818  0.00  0.00      K1    
ATOM    262  C   SER K  18       1.813 -45.107 -14.748  0.00  0.00      K1    
ATOM    263  O   SER K  18       0.871 -45.830 -15.065  0.00  0.00      K1    
ATOM    264  N   SER K  19       2.464 -45.195 -13.580  0.00  0.00      K1    
ATOM    265  HN  SER K  19       3.273 -44.628 -13.443  0.00  0.00      K1    
ATOM    266  CA  SER K  19       2.140 -46.045 -12.505  0.00  0.00      K1    
ATOM    267  HA  SER K  19       2.161 -47.047 -12.906  0.00  0.00      K1    
ATOM    268  CB  SER K  19       3.179 -45.873 -11.361  0.00  0.00      K1    
ATOM    269  HB1 SER K  19       4.156 -45.995 -11.875  0.00  0.00      K1    
ATOM    270  HB2 SER K  19       2.956 -44.847 -10.998  0.00  0.00      K1    
ATOM    271  OG  SER K  19       3.066 -46.859 -10.304  0.00  0.00      K1    
ATOM    272  HG1 SER K  19       3.762 -46.551  -9.718  0.00  0.00      K1    
ATOM    273  C   SER K  19       0.725 -45.812 -11.988  0.00  0.00      K1    
ATOM    274  O   SER K  19       0.103 -46.727 -11.471  0.00  0.00      K1    
ATOM    275  N   GLY K  20       0.386 -44.516 -12.060  0.00  0.00      K1    
ATOM    276  HN  GLY K  20       0.940 -43.908 -12.624  0.00  0.00      K1    
ATOM    277  CA  GLY K  20      -0.868 -44.041 -11.619  0.00  0.00      K1    
ATOM    278  HA1 GLY K  20      -0.874 -42.966 -11.512  0.00  0.00      K1    
ATOM    279  HA2 GLY K  20      -1.049 -44.578 -10.700  0.00  0.00      K1    
ATOM    280  C   GLY K  20      -2.047 -44.379 -12.532  0.00  0.00      K1    
ATOM    281  O   GLY K  20      -3.212 -44.216 -12.261  0.00  0.00      K1    
ATOM    282  N   SER K  21      -1.682 -44.909 -13.725  0.00  0.00      K1    
ATOM    283  HN  SER K  21      -0.725 -44.978 -13.995  0.00  0.00      K1    
ATOM    284  CA  SER K  21      -2.644 -45.172 -14.805  0.00  0.00      K1    
ATOM    285  HA  SER K  21      -3.553 -44.692 -14.474  0.00  0.00      K1    
ATOM    286  CB  SER K  21      -2.222 -44.308 -16.009  0.00  0.00      K1    
ATOM    287  HB1 SER K  21      -1.151 -44.500 -16.234  0.00  0.00      K1    
ATOM    288  HB2 SER K  21      -2.894 -44.511 -16.870  0.00  0.00      K1    
ATOM    289  OG  SER K  21      -2.324 -42.935 -15.737  0.00  0.00      K1    
ATOM    290  HG1 SER K  21      -1.493 -42.630 -15.364  0.00  0.00      K1    
ATOM    291  C   SER K  21      -2.803 -46.712 -15.128  0.00  0.00      K1    
ATOM    292  O   SER K  21      -3.412 -47.077 -16.141  0.00  0.00      K1    
ATOM    293  N   ALA K  22      -2.414 -47.691 -14.291  0.00  0.00      K1    
ATOM    294  HN  ALA K  22      -2.044 -47.416 -13.408  0.00  0.00      K1    
ATOM    295  CA  ALA K  22      -2.629 -49.065 -14.607  0.00  0.00      K1    
ATOM    296  HA  ALA K  22      -3.548 -49.354 -15.096  0.00  0.00      K1    
ATOM    297  CB  ALA K  22      -1.454 -49.421 -15.637  0.00  0.00      K1    
ATOM    298  HB1 ALA K  22      -0.457 -49.169 -15.215  0.00  0.00      K1    
ATOM    299  HB2 ALA K  22      -1.515 -50.506 -15.868  0.00  0.00      K1    
ATOM    300  HB3 ALA K  22      -1.534 -48.837 -16.579  0.00  0.00      K1    
ATOM    301  C   ALA K  22      -2.584 -49.955 -13.363  0.00  0.00      K1    
ATOM    302  O   ALA K  22      -2.273 -49.548 -12.227  0.00  0.00      K1    
ATOM    303  N   GLY K  23      -2.926 -51.207 -13.529  0.00  0.00      K1    
ATOM    304  HN  GLY K  23      -3.260 -51.667 -14.348  0.00  0.00      K1    
ATOM    305  CA  GLY K  23      -3.034 -52.185 -12.455  0.00  0.00      K1    
ATOM    306  HA1 GLY K  23      -3.271 -51.621 -11.565  0.00  0.00      K1    
ATOM    307  HA2 GLY K  23      -2.125 -52.762 -12.379  0.00  0.00      K1    
ATOM    308  C   GLY K  23      -4.241 -53.028 -12.622  0.00  0.00      K1    
ATOM    309  O   GLY K  23      -4.562 -53.390 -13.755  0.00  0.00      K1    
ATOM    310  N   ILE K  24      -4.820 -53.571 -11.520  0.00  0.00      K1    
ATOM    311  HN  ILE K  24      -4.717 -53.107 -10.644  0.00  0.00      K1    
ATOM    312  CA  ILE K  24      -5.731 -54.712 -11.614  0.00  0.00      K1    
ATOM    313  HA  ILE K  24      -5.610 -55.238 -12.549  0.00  0.00      K1    
ATOM    314  CB  ILE K  24      -5.556 -55.579 -10.339  0.00  0.00      K1    
ATOM    315  HB  ILE K  24      -6.496 -56.151 -10.184  0.00  0.00      K1    
ATOM    316  CG2 ILE K  24      -4.428 -56.507 -10.589  0.00  0.00      K1    
ATOM    317 HG21 ILE K  24      -4.531 -57.213 -11.441  0.00  0.00      K1    
ATOM    318 HG22 ILE K  24      -3.432 -56.016 -10.619  0.00  0.00      K1    
ATOM    319 HG23 ILE K  24      -4.377 -57.236  -9.752  0.00  0.00      K1    
ATOM    320  CG1 ILE K  24      -5.314 -54.877  -8.986  0.00  0.00      K1    
ATOM    321 HG11 ILE K  24      -5.327 -55.686  -8.224  0.00  0.00      K1    
ATOM    322 HG12 ILE K  24      -4.370 -54.305  -9.112  0.00  0.00      K1    
ATOM    323  CD  ILE K  24      -6.406 -53.967  -8.541  0.00  0.00      K1    
ATOM    324  HD1 ILE K  24      -6.588 -53.193  -9.316  0.00  0.00      K1    
ATOM    325  HD2 ILE K  24      -7.323 -54.560  -8.337  0.00  0.00      K1    
ATOM    326  HD3 ILE K  24      -6.080 -53.566  -7.558  0.00  0.00      K1    
ATOM    327  C   ILE K  24      -7.192 -54.233 -11.798  0.00  0.00      K1    
ATOM    328  O   ILE K  24      -8.099 -55.049 -12.024  0.00  0.00      K1    
ATOM    329  N   ILE K  25      -7.460 -52.921 -11.797  0.00  0.00      K1    
ATOM    330  HN  ILE K  25      -6.712 -52.277 -11.942  0.00  0.00      K1    
ATOM    331  CA  ILE K  25      -8.810 -52.403 -11.811  0.00  0.00      K1    
ATOM    332  HA  ILE K  25      -9.456 -53.259 -11.941  0.00  0.00      K1    
ATOM    333  CB  ILE K  25      -9.208 -51.810 -10.418  0.00  0.00      K1    
ATOM    334  HB  ILE K  25      -8.648 -52.357  -9.630  0.00  0.00      K1    
ATOM    335  CG2 ILE K  25      -8.915 -50.333 -10.389  0.00  0.00      K1    
ATOM    336 HG21 ILE K  25      -7.973 -50.079 -10.921  0.00  0.00      K1    
ATOM    337 HG22 ILE K  25      -9.775 -49.814 -10.863  0.00  0.00      K1    
ATOM    338 HG23 ILE K  25      -8.935 -49.885  -9.373  0.00  0.00      K1    
ATOM    339  CG1 ILE K  25     -10.741 -51.896 -10.163  0.00  0.00      K1    
ATOM    340 HG11 ILE K  25     -11.150 -51.400  -9.257  0.00  0.00      K1    
ATOM    341 HG12 ILE K  25     -11.284 -51.481 -11.038  0.00  0.00      K1    
ATOM    342  CD  ILE K  25     -11.205 -53.307  -9.896  0.00  0.00      K1    
ATOM    343  HD1 ILE K  25     -11.021 -53.886 -10.826  0.00  0.00      K1    
ATOM    344  HD2 ILE K  25     -10.619 -53.756  -9.066  0.00  0.00      K1    
ATOM    345  HD3 ILE K  25     -12.276 -53.380  -9.610  0.00  0.00      K1    
ATOM    346  C   ILE K  25      -9.020 -51.406 -13.028  0.00  0.00      K1    
ATOM    347  O   ILE K  25      -8.086 -50.882 -13.641  0.00  0.00      K1    
ATOM    348  N   ASN K  26     -10.277 -51.228 -13.565  0.00  0.00      K1    
ATOM    349  HN  ASN K  26     -11.077 -51.649 -13.144  0.00  0.00      K1    
ATOM    350  CA  ASN K  26     -10.625 -50.550 -14.762  0.00  0.00      K1    
ATOM    351  HA  ASN K  26      -9.773 -50.608 -15.423  0.00  0.00      K1    
ATOM    352  CB  ASN K  26     -11.865 -51.161 -15.506  0.00  0.00      K1    
ATOM    353  HB1 ASN K  26     -12.599 -51.142 -14.672  0.00  0.00      K1    
ATOM    354  HB2 ASN K  26     -12.227 -50.575 -16.377  0.00  0.00      K1    
ATOM    355  CG  ASN K  26     -11.671 -52.609 -15.973  0.00  0.00      K1    
ATOM    356  OD1 ASN K  26     -10.555 -53.181 -16.055  0.00  0.00      K1    
ATOM    357  ND2 ASN K  26     -12.832 -53.231 -16.327  0.00  0.00      K1    
ATOM    358 HD21 ASN K  26     -12.749 -54.185 -16.616  0.00  0.00      K1    
ATOM    359 HD22 ASN K  26     -13.646 -52.668 -16.469  0.00  0.00      K1    
ATOM    360  C   ASN K  26     -10.969 -49.083 -14.557  0.00  0.00      K1    
ATOM    361  O   ASN K  26     -10.922 -48.270 -15.464  0.00  0.00      K1    
ATOM    362  N   TYR K  27     -11.235 -48.730 -13.305  0.00  0.00      K1    
ATOM    363  HN  TYR K  27     -11.385 -49.421 -12.602  0.00  0.00      K1    
ATOM    364  CA  TYR K  27     -11.484 -47.277 -12.951  0.00  0.00      K1    
ATOM    365  HA  TYR K  27     -12.254 -46.821 -13.557  0.00  0.00      K1    
ATOM    366  CB  TYR K  27     -11.987 -47.154 -11.457  0.00  0.00      K1    
ATOM    367  HB1 TYR K  27     -12.890 -47.797 -11.379  0.00  0.00      K1    
ATOM    368  HB2 TYR K  27     -11.258 -47.525 -10.705  0.00  0.00      K1    
ATOM    369  CG  TYR K  27     -12.369 -45.668 -11.005  0.00  0.00      K1    
ATOM    370  CD1 TYR K  27     -13.407 -44.974 -11.597  0.00  0.00      K1    
ATOM    371  HD1 TYR K  27     -13.982 -45.404 -12.404  0.00  0.00      K1    
ATOM    372  CE1 TYR K  27     -13.645 -43.715 -11.118  0.00  0.00      K1    
ATOM    373  HE1 TYR K  27     -14.495 -43.190 -11.529  0.00  0.00      K1    
ATOM    374  CZ  TYR K  27     -12.900 -43.139 -10.086  0.00  0.00      K1    
ATOM    375  OH  TYR K  27     -13.177 -41.764  -9.757  0.00  0.00      K1    
ATOM    376  HH  TYR K  27     -13.903 -41.447 -10.298  0.00  0.00      K1    
ATOM    377  CD2 TYR K  27     -11.544 -45.192  -9.947  0.00  0.00      K1    
ATOM    378  HD2 TYR K  27     -10.720 -45.686  -9.454  0.00  0.00      K1    
ATOM    379  CE2 TYR K  27     -11.819 -43.847  -9.529  0.00  0.00      K1    
ATOM    380  HE2 TYR K  27     -11.163 -43.431  -8.778  0.00  0.00      K1    
ATOM    381  C   TYR K  27     -10.266 -46.406 -13.269  0.00  0.00      K1    
ATOM    382  O   TYR K  27     -10.339 -45.235 -13.639  0.00  0.00      K1    
ATOM    383  N   GLN K  28      -9.036 -46.883 -12.985  0.00  0.00      K1    
ATOM    384  HN  GLN K  28      -8.991 -47.745 -12.487  0.00  0.00      K1    
ATOM    385  CA  GLN K  28      -7.808 -46.143 -13.122  0.00  0.00      K1    
ATOM    386  HA  GLN K  28      -7.831 -45.196 -12.603  0.00  0.00      K1    
ATOM    387  CB  GLN K  28      -6.704 -46.863 -12.355  0.00  0.00      K1    
ATOM    388  HB1 GLN K  28      -6.687 -47.833 -12.897  0.00  0.00      K1    
ATOM    389  HB2 GLN K  28      -5.733 -46.327 -12.428  0.00  0.00      K1    
ATOM    390  CG  GLN K  28      -6.962 -47.156 -10.847  0.00  0.00      K1    
ATOM    391  HG1 GLN K  28      -6.995 -46.162 -10.352  0.00  0.00      K1    
ATOM    392  HG2 GLN K  28      -7.913 -47.710 -10.700  0.00  0.00      K1    
ATOM    393  CD  GLN K  28      -5.750 -47.981 -10.205  0.00  0.00      K1    
ATOM    394  OE1 GLN K  28      -5.930 -48.423  -9.086  0.00  0.00      K1    
ATOM    395  NE2 GLN K  28      -4.594 -48.144 -10.874  0.00  0.00      K1    
ATOM    396 HE21 GLN K  28      -3.806 -48.512 -10.379  0.00  0.00      K1    
ATOM    397 HE22 GLN K  28      -4.562 -47.983 -11.861  0.00  0.00      K1    
ATOM    398  C   GLN K  28      -7.352 -45.933 -14.594  0.00  0.00      K1    
ATOM    399  O   GLN K  28      -6.479 -45.147 -14.859  0.00  0.00      K1    
ATOM    400  N   ARG K  29      -7.970 -46.635 -15.537  0.00  0.00      K1    
ATOM    401  HN  ARG K  29      -8.568 -47.404 -15.325  0.00  0.00      K1    
ATOM    402  CA  ARG K  29      -7.598 -46.703 -16.940  0.00  0.00      K1    
ATOM    403  HA  ARG K  29      -6.537 -46.532 -17.043  0.00  0.00      K1    
ATOM    404  CB  ARG K  29      -7.991 -48.075 -17.548  0.00  0.00      K1    
ATOM    405  HB1 ARG K  29      -9.092 -48.208 -17.482  0.00  0.00      K1    
ATOM    406  HB2 ARG K  29      -7.735 -48.180 -18.624  0.00  0.00      K1    
ATOM    407  CG  ARG K  29      -7.475 -49.340 -16.825  0.00  0.00      K1    
ATOM    408  HG1 ARG K  29      -6.373 -49.273 -16.701  0.00  0.00      K1    
ATOM    409  HG2 ARG K  29      -8.088 -49.261 -15.902  0.00  0.00      K1    
ATOM    410  CD  ARG K  29      -7.821 -50.658 -17.492  0.00  0.00      K1    
ATOM    411  HD1 ARG K  29      -8.917 -50.820 -17.569  0.00  0.00      K1    
ATOM    412  HD2 ARG K  29      -7.310 -50.782 -18.470  0.00  0.00      K1    
ATOM    413  NE  ARG K  29      -7.280 -51.613 -16.464  0.00  0.00      K1    
ATOM    414  HE  ARG K  29      -7.208 -51.322 -15.510  0.00  0.00      K1    
ATOM    415  CZ  ARG K  29      -7.157 -52.919 -16.712  0.00  0.00      K1    
ATOM    416  NH1 ARG K  29      -6.481 -53.649 -15.835  0.00  0.00      K1    
ATOM    417 HH11 ARG K  29      -6.581 -54.640 -15.746  0.00  0.00      K1    
ATOM    418 HH12 ARG K  29      -6.070 -53.238 -15.022  0.00  0.00      K1    
ATOM    419  NH2 ARG K  29      -7.653 -53.538 -17.782  0.00  0.00      K1    
ATOM    420 HH21 ARG K  29      -7.582 -54.534 -17.843  0.00  0.00      K1    
ATOM    421 HH22 ARG K  29      -8.406 -52.964 -18.104  0.00  0.00      K1    
ATOM    422  C   ARG K  29      -8.300 -45.732 -17.838  0.00  0.00      K1    
ATOM    423  O   ARG K  29      -7.934 -45.569 -19.012  0.00  0.00      K1    
ATOM    424  N   ARG K  30      -9.257 -45.066 -17.274  0.00  0.00      K1    
ATOM    425  HN  ARG K  30      -9.455 -45.109 -16.298  0.00  0.00      K1    
ATOM    426  CA  ARG K  30     -10.087 -44.102 -18.011  0.00  0.00      K1    
ATOM    427  HA  ARG K  30     -10.388 -44.597 -18.922  0.00  0.00      K1    
ATOM    428  CB  ARG K  30     -11.327 -43.731 -17.277  0.00  0.00      K1    
ATOM    429  HB1 ARG K  30     -12.163 -43.384 -17.922  0.00  0.00      K1    
ATOM    430  HB2 ARG K  30     -11.782 -44.593 -16.744  0.00  0.00      K1    
ATOM    431  CG  ARG K  30     -10.943 -42.744 -16.150  0.00  0.00      K1    
ATOM    432  HG1 ARG K  30     -10.037 -43.127 -15.633  0.00  0.00      K1    
ATOM    433  HG2 ARG K  30     -10.736 -41.783 -16.668  0.00  0.00      K1    
ATOM    434  CD  ARG K  30     -12.083 -42.734 -15.143  0.00  0.00      K1    
ATOM    435  HD1 ARG K  30     -13.099 -42.565 -15.559  0.00  0.00      K1    
ATOM    436  HD2 ARG K  30     -12.051 -43.666 -14.539  0.00  0.00      K1    
ATOM    437  NE  ARG K  30     -11.917 -41.487 -14.306  0.00  0.00      K1    
ATOM    438  HE  ARG K  30     -12.539 -40.705 -14.352  0.00  0.00      K1    
ATOM    439  CZ  ARG K  30     -11.086 -41.484 -13.250  0.00  0.00      K1    
ATOM    440  NH1 ARG K  30     -10.957 -40.397 -12.509  0.00  0.00      K1    
ATOM    441 HH11 ARG K  30     -10.196 -40.430 -11.861  0.00  0.00      K1    
ATOM    442 HH12 ARG K  30     -11.205 -39.546 -12.972  0.00  0.00      K1    
ATOM    443  NH2 ARG K  30     -10.427 -42.572 -12.841  0.00  0.00      K1    
ATOM    444 HH21 ARG K  30     -10.177 -42.608 -11.874  0.00  0.00      K1    
ATOM    445 HH22 ARG K  30     -10.572 -43.391 -13.395  0.00  0.00      K1    
ATOM    446  C   ARG K  30      -9.326 -42.834 -18.594  0.00  0.00      K1    
ATOM    447  O   ARG K  30      -9.751 -42.158 -19.510  0.00  0.00      K1    
ATOM    448  N   THR K  31      -8.189 -42.436 -17.908  0.00  0.00      K1    
ATOM    449  HN  THR K  31      -7.767 -43.031 -17.228  0.00  0.00      K1    
ATOM    450  CA  THR K  31      -7.730 -41.041 -17.967  0.00  0.00      K1    
ATOM    451  HA  THR K  31      -8.603 -40.455 -17.721  0.00  0.00      K1    
ATOM    452  CB  THR K  31      -6.624 -40.755 -16.863  0.00  0.00      K1    
ATOM    453  HB  THR K  31      -5.800 -41.496 -16.946  0.00  0.00      K1    
ATOM    454  OG1 THR K  31      -7.141 -40.831 -15.544  0.00  0.00      K1    
ATOM    455  HG1 THR K  31      -6.381 -41.064 -15.007  0.00  0.00      K1    
ATOM    456  CG2 THR K  31      -6.134 -39.325 -16.997  0.00  0.00      K1    
ATOM    457 HG21 THR K  31      -6.965 -38.589 -17.027  0.00  0.00      K1    
ATOM    458 HG22 THR K  31      -5.456 -39.085 -16.150  0.00  0.00      K1    
ATOM    459 HG23 THR K  31      -5.536 -39.230 -17.929  0.00  0.00      K1    
ATOM    460  C   THR K  31      -7.320 -40.513 -19.350  0.00  0.00      K1    
ATOM    461  O   THR K  31      -7.788 -39.442 -19.690  0.00  0.00      K1    
ATOM    462  N   THR K  32      -6.591 -41.352 -20.139  0.00  0.00      K1    
ATOM    463  HN  THR K  32      -6.329 -42.277 -19.875  0.00  0.00      K1    
ATOM    464  CA  THR K  32      -6.057 -40.931 -21.422  0.00  0.00      K1    
ATOM    465  HA  THR K  32      -6.113 -39.869 -21.611  0.00  0.00      K1    
ATOM    466  CB  THR K  32      -4.567 -41.366 -21.694  0.00  0.00      K1    
ATOM    467  HB  THR K  32      -4.326 -41.135 -22.753  0.00  0.00      K1    
ATOM    468  OG1 THR K  32      -4.320 -42.707 -21.271  0.00  0.00      K1    
ATOM    469  HG1 THR K  32      -3.401 -42.917 -21.454  0.00  0.00      K1    
ATOM    470  CG2 THR K  32      -3.646 -40.481 -20.832  0.00  0.00      K1    
ATOM    471 HG21 THR K  32      -3.710 -39.441 -21.217  0.00  0.00      K1    
ATOM    472 HG22 THR K  32      -3.899 -40.501 -19.750  0.00  0.00      K1    
ATOM    473 HG23 THR K  32      -2.600 -40.839 -20.948  0.00  0.00      K1    
ATOM    474  C   THR K  32      -6.788 -41.636 -22.551  0.00  0.00      K1    
ATOM    475  O   THR K  32      -6.315 -41.613 -23.701  0.00  0.00      K1    
ATOM    476  N   SER K  33      -7.927 -42.316 -22.315  0.00  0.00      K1    
ATOM    477  HN  SER K  33      -8.300 -42.289 -21.390  0.00  0.00      K1    
ATOM    478  CA  SER K  33      -8.562 -43.101 -23.273  0.00  0.00      K1    
ATOM    479  HA  SER K  33      -8.597 -42.536 -24.192  0.00  0.00      K1    
ATOM    480  CB  SER K  33      -7.773 -44.421 -23.548  0.00  0.00      K1    
ATOM    481  HB1 SER K  33      -8.278 -44.996 -24.354  0.00  0.00      K1    
ATOM    482  HB2 SER K  33      -6.748 -44.208 -23.920  0.00  0.00      K1    
ATOM    483  OG  SER K  33      -7.793 -45.264 -22.409  0.00  0.00      K1    
ATOM    484  HG1 SER K  33      -7.508 -46.154 -22.628  0.00  0.00      K1    
ATOM    485  C   SER K  33     -10.120 -43.328 -23.128  0.00  0.00      K1    
ATOM    486  O   SER K  33     -10.775 -43.863 -24.042  0.00  0.00      K1    
ATOM    487  N   SER K  34     -10.818 -42.941 -22.027  0.00  0.00      K1    
ATOM    488  HN  SER K  34     -10.334 -42.598 -21.226  0.00  0.00      K1    
ATOM    489  CA  SER K  34     -12.234 -42.815 -22.056  0.00  0.00      K1    
ATOM    490  HA  SER K  34     -12.658 -43.806 -22.119  0.00  0.00      K1    
ATOM    491  CB  SER K  34     -12.720 -42.244 -20.678  0.00  0.00      K1    
ATOM    492  HB1 SER K  34     -12.340 -43.064 -20.032  0.00  0.00      K1    
ATOM    493  HB2 SER K  34     -12.239 -41.257 -20.505  0.00  0.00      K1    
ATOM    494  OG  SER K  34     -14.191 -42.259 -20.599  0.00  0.00      K1    
ATOM    495  HG1 SER K  34     -14.488 -42.674 -19.786  0.00  0.00      K1    
ATOM    496  C   SER K  34     -12.738 -41.920 -23.195  0.00  0.00      K1    
ATOM    497  O   SER K  34     -12.061 -40.979 -23.580  0.00  0.00      K1    
ATOM    498  N   SER K  35     -13.819 -42.240 -23.842  0.00  0.00      K1    
ATOM    499  HN  SER K  35     -14.468 -42.919 -23.509  0.00  0.00      K1    
ATOM    500  CA  SER K  35     -14.388 -41.531 -25.048  0.00  0.00      K1    
ATOM    501  HA  SER K  35     -13.553 -41.346 -25.708  0.00  0.00      K1    
ATOM    502  CB  SER K  35     -15.310 -42.425 -25.904  0.00  0.00      K1    
ATOM    503  HB1 SER K  35     -15.715 -41.821 -26.744  0.00  0.00      K1    
ATOM    504  HB2 SER K  35     -14.699 -43.249 -26.332  0.00  0.00      K1    
ATOM    505  OG  SER K  35     -16.440 -43.027 -25.262  0.00  0.00      K1    
ATOM    506  HG1 SER K  35     -17.154 -43.164 -25.889  0.00  0.00      K1    
ATOM    507  C   SER K  35     -15.162 -40.195 -24.722  0.00  0.00      K1    
ATOM    508  O   SER K  35     -15.515 -39.399 -25.605  0.00  0.00      K1    
ATOM    509  N   THR K  36     -15.442 -39.987 -23.439  0.00  0.00      K1    
ATOM    510  HN  THR K  36     -15.054 -40.655 -22.808  0.00  0.00      K1    
ATOM    511  CA  THR K  36     -16.154 -38.792 -22.950  0.00  0.00      K1    
ATOM    512  HA  THR K  36     -16.395 -38.071 -23.716  0.00  0.00      K1    
ATOM    513  CB  THR K  36     -17.470 -39.008 -22.236  0.00  0.00      K1    
ATOM    514  HB  THR K  36     -18.112 -39.611 -22.914  0.00  0.00      K1    
ATOM    515  OG1 THR K  36     -18.167 -37.761 -22.116  0.00  0.00      K1    
ATOM    516  HG1 THR K  36     -19.095 -37.980 -22.010  0.00  0.00      K1    
ATOM    517  CG2 THR K  36     -17.369 -39.586 -20.831  0.00  0.00      K1    
ATOM    518 HG21 THR K  36     -17.087 -38.755 -20.151  0.00  0.00      K1    
ATOM    519 HG22 THR K  36     -18.346 -40.011 -20.514  0.00  0.00      K1    
ATOM    520 HG23 THR K  36     -16.584 -40.366 -20.731  0.00  0.00      K1    
ATOM    521  C   THR K  36     -15.242 -38.069 -21.932  0.00  0.00      K1    
ATOM    522  O   THR K  36     -14.545 -38.746 -21.206  0.00  0.00      K1    
ATOM    523  N   ARG K  37     -15.207 -36.739 -21.968  0.00  0.00      K1    
ATOM    524  HN  ARG K  37     -15.741 -36.222 -22.632  0.00  0.00      K1    
ATOM    525  CA  ARG K  37     -14.393 -35.845 -21.093  0.00  0.00      K1    
ATOM    526  HA  ARG K  37     -13.395 -36.250 -21.173  0.00  0.00      K1    
ATOM    527  CB  ARG K  37     -14.547 -34.393 -21.697  0.00  0.00      K1    
ATOM    528  HB1 ARG K  37     -14.076 -34.304 -22.699  0.00  0.00      K1    
ATOM    529  HB2 ARG K  37     -15.623 -34.114 -21.680  0.00  0.00      K1    
ATOM    530  CG  ARG K  37     -13.771 -33.355 -20.978  0.00  0.00      K1    
ATOM    531  HG1 ARG K  37     -14.103 -33.327 -19.918  0.00  0.00      K1    
ATOM    532  HG2 ARG K  37     -12.754 -33.800 -20.955  0.00  0.00      K1    
ATOM    533  CD  ARG K  37     -13.840 -32.001 -21.596  0.00  0.00      K1    
ATOM    534  HD1 ARG K  37     -13.320 -31.874 -22.570  0.00  0.00      K1    
ATOM    535  HD2 ARG K  37     -14.892 -31.690 -21.771  0.00  0.00      K1    
ATOM    536  NE  ARG K  37     -13.247 -31.115 -20.486  0.00  0.00      K1    
ATOM    537  HE  ARG K  37     -13.767 -31.047 -19.635  0.00  0.00      K1    
ATOM    538  CZ  ARG K  37     -12.212 -30.285 -20.760  0.00  0.00      K1    
ATOM    539  NH1 ARG K  37     -11.953 -29.403 -19.760  0.00  0.00      K1    
ATOM    540 HH11 ARG K  37     -11.204 -28.766 -19.944  0.00  0.00      K1    
ATOM    541 HH12 ARG K  37     -12.766 -29.031 -19.312  0.00  0.00      K1    
ATOM    542  NH2 ARG K  37     -11.435 -30.416 -21.809  0.00  0.00      K1    
ATOM    543 HH21 ARG K  37     -10.721 -29.719 -21.885  0.00  0.00      K1    
ATOM    544 HH22 ARG K  37     -11.649 -31.031 -22.567  0.00  0.00      K1    
ATOM    545  C   ARG K  37     -14.766 -35.982 -19.654  0.00  0.00      K1    
ATOM    546  O   ARG K  37     -13.935 -35.886 -18.735  0.00  0.00      K1    
ATOM    547  N   ARG K  38     -16.085 -36.126 -19.404  0.00  0.00      K1    
ATOM    548  HN  ARG K  38     -16.742 -36.180 -20.153  0.00  0.00      K1    
ATOM    549  CA  ARG K  38     -16.630 -36.005 -18.116  0.00  0.00      K1    
ATOM    550  HA  ARG K  38     -16.323 -35.017 -17.808  0.00  0.00      K1    
ATOM    551  CB  ARG K  38     -18.206 -35.810 -18.210  0.00  0.00      K1    
ATOM    552  HB1 ARG K  38     -18.575 -36.768 -18.635  0.00  0.00      K1    
ATOM    553  HB2 ARG K  38     -18.762 -35.644 -17.263  0.00  0.00      K1    
ATOM    554  CG  ARG K  38     -18.658 -34.646 -19.141  0.00  0.00      K1    
ATOM    555  HG1 ARG K  38     -17.832 -33.912 -19.027  0.00  0.00      K1    
ATOM    556  HG2 ARG K  38     -18.677 -35.132 -20.140  0.00  0.00      K1    
ATOM    557  CD  ARG K  38     -20.040 -34.006 -18.898  0.00  0.00      K1    
ATOM    558  HD1 ARG K  38     -20.226 -33.794 -17.823  0.00  0.00      K1    
ATOM    559  HD2 ARG K  38     -19.932 -33.064 -19.478  0.00  0.00      K1    
ATOM    560  NE  ARG K  38     -21.077 -35.010 -19.493  0.00  0.00      K1    
ATOM    561  HE  ARG K  38     -20.816 -35.648 -20.218  0.00  0.00      K1    
ATOM    562  CZ  ARG K  38     -22.417 -35.074 -19.323  0.00  0.00      K1    
ATOM    563  NH1 ARG K  38     -23.328 -35.724 -20.020  0.00  0.00      K1    
ATOM    564 HH11 ARG K  38     -24.303 -35.585 -19.847  0.00  0.00      K1    
ATOM    565 HH12 ARG K  38     -23.162 -36.160 -20.905  0.00  0.00      K1    
ATOM    566  NH2 ARG K  38     -22.910 -34.341 -18.295  0.00  0.00      K1    
ATOM    567 HH21 ARG K  38     -23.859 -34.242 -17.996  0.00  0.00      K1    
ATOM    568 HH22 ARG K  38     -22.229 -34.245 -17.570  0.00  0.00      K1    
ATOM    569  C   ARG K  38     -16.274 -36.929 -16.960  0.00  0.00      K1    
ATOM    570  O   ARG K  38     -15.934 -36.476 -15.890  0.00  0.00      K1    
ATOM    571  N   SER K  39     -16.087 -38.262 -17.262  0.00  0.00      K1    
ATOM    572  HN  SER K  39     -16.533 -38.622 -18.078  0.00  0.00      K1    
ATOM    573  CA  SER K  39     -15.572 -39.411 -16.497  0.00  0.00      K1    
ATOM    574  HA  SER K  39     -16.094 -39.577 -15.567  0.00  0.00      K1    
ATOM    575  CB  SER K  39     -15.870 -40.759 -17.219  0.00  0.00      K1    
ATOM    576  HB1 SER K  39     -15.024 -41.070 -17.868  0.00  0.00      K1    
ATOM    577  HB2 SER K  39     -15.779 -41.547 -16.440  0.00  0.00      K1    
ATOM    578  OG  SER K  39     -17.163 -40.766 -17.840  0.00  0.00      K1    
ATOM    579  HG1 SER K  39     -17.345 -41.696 -17.993  0.00  0.00      K1    
ATOM    580  C   SER K  39     -14.062 -39.329 -16.292  0.00  0.00      K1    
ATOM    581  O   SER K  39     -13.486 -39.586 -15.250  0.00  0.00      K1    
ATOM    582  N   GLY K  40     -13.336 -38.926 -17.384  0.00  0.00      K1    
ATOM    583  HN  GLY K  40     -13.736 -38.701 -18.269  0.00  0.00      K1    
ATOM    584  CA  GLY K  40     -11.882 -38.954 -17.463  0.00  0.00      K1    
ATOM    585  HA1 GLY K  40     -11.669 -38.691 -18.488  0.00  0.00      K1    
ATOM    586  HA2 GLY K  40     -11.525 -39.863 -17.001  0.00  0.00      K1    
ATOM    587  C   GLY K  40     -11.309 -37.808 -16.701  0.00  0.00      K1    
ATOM    588  O   GLY K  40     -10.089 -37.643 -16.737  0.00  0.00      K1    
ATOM    589  N   GLY K  41     -12.120 -36.899 -15.973  0.00  0.00      K1    
ATOM    590  HN  GLY K  41     -13.113 -36.991 -15.987  0.00  0.00      K1    
ATOM    591  CA  GLY K  41     -11.523 -35.883 -15.071  0.00  0.00      K1    
ATOM    592  HA1 GLY K  41     -10.752 -36.356 -14.481  0.00  0.00      K1    
ATOM    593  HA2 GLY K  41     -12.277 -35.432 -14.444  0.00  0.00      K1    
ATOM    594  C   GLY K  41     -10.862 -34.758 -15.889  0.00  0.00      K1    
ATOM    595  O   GLY K  41      -9.968 -34.080 -15.358  0.00  0.00      K1    
ATOM    596  N   GLY K  42     -11.205 -34.595 -17.193  0.00  0.00      K1    
ATOM    597  HN  GLY K  42     -12.093 -34.998 -17.401  0.00  0.00      K1    
ATOM    598  CA  GLY K  42     -10.475 -33.677 -18.063  0.00  0.00      K1    
ATOM    599  HA1 GLY K  42     -10.337 -32.796 -17.453  0.00  0.00      K1    
ATOM    600  HA2 GLY K  42     -11.166 -33.490 -18.872  0.00  0.00      K1    
ATOM    601  C   GLY K  42      -9.193 -34.125 -18.569  0.00  0.00      K1    
ATOM    602  O   GLY K  42      -8.440 -33.320 -19.213  0.00  0.00      K1    
ATOM    603  N   GLY K  43      -8.850 -35.379 -18.386  0.00  0.00      K1    
ATOM    604  HN  GLY K  43      -9.503 -36.065 -18.075  0.00  0.00      K1    
ATOM    605  CA  GLY K  43      -7.459 -35.789 -18.394  0.00  0.00      K1    
ATOM    606  HA1 GLY K  43      -6.947 -35.224 -19.159  0.00  0.00      K1    
ATOM    607  HA2 GLY K  43      -7.562 -36.811 -18.725  0.00  0.00      K1    
ATOM    608  C   GLY K  43      -6.652 -35.809 -17.125  0.00  0.00      K1    
ATOM    609  O   GLY K  43      -5.451 -35.929 -17.141  0.00  0.00      K1    
ATOM    610  N   GLY K  44      -7.301 -35.861 -15.944  0.00  0.00      K1    
ATOM    611  HN  GLY K  44      -8.288 -35.729 -15.972  0.00  0.00      K1    
ATOM    612  CA  GLY K  44      -6.577 -36.022 -14.666  0.00  0.00      K1    
ATOM    613  HA1 GLY K  44      -5.662 -36.585 -14.773  0.00  0.00      K1    
ATOM    614  HA2 GLY K  44      -7.272 -36.530 -14.013  0.00  0.00      K1    
ATOM    615  C   GLY K  44      -6.252 -34.747 -13.951  0.00  0.00      K1    
ATOM    616  O   GLY K  44      -5.730 -34.770 -12.803  0.00  0.00      K1    
ATOM    617  N   ARG K  45      -6.449 -33.599 -14.578  0.00  0.00      K1    
ATOM    618  HN  ARG K  45      -6.993 -33.603 -15.414  0.00  0.00      K1    
ATOM    619  CA  ARG K  45      -6.166 -32.341 -13.967  0.00  0.00      K1    
ATOM    620  HA  ARG K  45      -5.158 -32.326 -13.580  0.00  0.00      K1    
ATOM    621  CB  ARG K  45      -6.246 -31.197 -14.957  0.00  0.00      K1    
ATOM    622  HB1 ARG K  45      -7.312 -31.079 -15.249  0.00  0.00      K1    
ATOM    623  HB2 ARG K  45      -5.972 -30.181 -14.602  0.00  0.00      K1    
ATOM    624  CG  ARG K  45      -5.241 -31.324 -16.147  0.00  0.00      K1    
ATOM    625  HG1 ARG K  45      -4.158 -31.257 -15.911  0.00  0.00      K1    
ATOM    626  HG2 ARG K  45      -5.341 -32.359 -16.539  0.00  0.00      K1    
ATOM    627  CD  ARG K  45      -5.543 -30.401 -17.276  0.00  0.00      K1    
ATOM    628  HD1 ARG K  45      -5.634 -29.355 -16.912  0.00  0.00      K1    
ATOM    629  HD2 ARG K  45      -4.659 -30.403 -17.949  0.00  0.00      K1    
ATOM    630  NE  ARG K  45      -6.727 -30.893 -18.153  0.00  0.00      K1    
ATOM    631  HE  ARG K  45      -7.033 -31.845 -18.161  0.00  0.00      K1    
ATOM    632  CZ  ARG K  45      -7.157 -30.175 -19.173  0.00  0.00      K1    
ATOM    633  NH1 ARG K  45      -8.194 -30.525 -19.910  0.00  0.00      K1    
ATOM    634 HH11 ARG K  45      -8.456 -29.907 -20.651  0.00  0.00      K1    
ATOM    635 HH12 ARG K  45      -8.551 -31.450 -19.780  0.00  0.00      K1    
ATOM    636  NH2 ARG K  45      -6.689 -28.958 -19.455  0.00  0.00      K1    
ATOM    637 HH21 ARG K  45      -7.119 -28.475 -20.219  0.00  0.00      K1    
ATOM    638 HH22 ARG K  45      -5.717 -28.781 -19.304  0.00  0.00      K1    
ATOM    639  C   ARG K  45      -7.059 -31.975 -12.783  0.00  0.00      K1    
ATOM    640  O   ARG K  45      -6.599 -31.257 -11.901  0.00  0.00      K1    
ATOM    641  N   PHE K  46      -8.293 -32.510 -12.722  0.00  0.00      K1    
ATOM    642  HN  PHE K  46      -8.493 -33.230 -13.381  0.00  0.00      K1    
ATOM    643  CA  PHE K  46      -9.335 -32.348 -11.678  0.00  0.00      K1    
ATOM    644  HA  PHE K  46      -9.614 -31.305 -11.720  0.00  0.00      K1    
ATOM    645  CB  PHE K  46     -10.626 -33.062 -12.196  0.00  0.00      K1    
ATOM    646  HB1 PHE K  46     -10.930 -32.731 -13.212  0.00  0.00      K1    
ATOM    647  HB2 PHE K  46     -10.615 -34.173 -12.171  0.00  0.00      K1    
ATOM    648  CG  PHE K  46     -11.770 -32.672 -11.291  0.00  0.00      K1    
ATOM    649  CD1 PHE K  46     -12.325 -31.371 -11.459  0.00  0.00      K1    
ATOM    650  HD1 PHE K  46     -12.125 -30.857 -12.387  0.00  0.00      K1    
ATOM    651  CE1 PHE K  46     -13.298 -30.872 -10.529  0.00  0.00      K1    
ATOM    652  HE1 PHE K  46     -13.876 -29.963 -10.613  0.00  0.00      K1    
ATOM    653  CZ  PHE K  46     -13.450 -31.634  -9.338  0.00  0.00      K1    
ATOM    654  HZ  PHE K  46     -14.150 -31.355  -8.563  0.00  0.00      K1    
ATOM    655  CD2 PHE K  46     -12.078 -33.441 -10.133  0.00  0.00      K1    
ATOM    656  HD2 PHE K  46     -11.525 -34.351  -9.951  0.00  0.00      K1    
ATOM    657  CE2 PHE K  46     -12.791 -32.855  -9.106  0.00  0.00      K1    
ATOM    658  HE2 PHE K  46     -12.926 -33.401  -8.183  0.00  0.00      K1    
ATOM    659  C   PHE K  46      -8.885 -32.577 -10.238  0.00  0.00      K1    
ATOM    660  O   PHE K  46      -7.892 -33.275  -9.973  0.00  0.00      K1    
ATOM    661  N   SER K  47      -9.442 -31.803  -9.294  0.00  0.00      K1    
ATOM    662  HN  SER K  47     -10.304 -31.319  -9.423  0.00  0.00      K1    
ATOM    663  CA  SER K  47      -8.989 -31.667  -7.891  0.00  0.00      K1    
ATOM    664  HA  SER K  47      -8.066 -31.106  -7.915  0.00  0.00      K1    
ATOM    665  CB  SER K  47      -9.963 -30.827  -6.989  0.00  0.00      K1    
ATOM    666  HB1 SER K  47     -10.899 -31.393  -6.797  0.00  0.00      K1    
ATOM    667  HB2 SER K  47      -9.437 -30.650  -6.027  0.00  0.00      K1    
ATOM    668  OG  SER K  47     -10.325 -29.550  -7.562  0.00  0.00      K1    
ATOM    669  HG1 SER K  47     -11.207 -29.417  -7.206  0.00  0.00      K1    
ATOM    670  C   SER K  47      -8.712 -32.959  -7.061  0.00  0.00      K1    
ATOM    671  O   SER K  47      -7.749 -33.040  -6.305  0.00  0.00      K1    
ATOM    672  N   SER K  48      -9.580 -33.966  -7.237  0.00  0.00      K1    
ATOM    673  HN  SER K  48     -10.289 -33.913  -7.937  0.00  0.00      K1    
ATOM    674  CA  SER K  48      -9.612 -35.187  -6.480  0.00  0.00      K1    
ATOM    675  HA  SER K  48      -9.085 -35.125  -5.539  0.00  0.00      K1    
ATOM    676  CB  SER K  48     -11.079 -35.681  -6.248  0.00  0.00      K1    
ATOM    677  HB1 SER K  48     -11.137 -36.683  -5.772  0.00  0.00      K1    
ATOM    678  HB2 SER K  48     -11.643 -35.028  -5.549  0.00  0.00      K1    
ATOM    679  OG  SER K  48     -11.766 -35.636  -7.492  0.00  0.00      K1    
ATOM    680  HG1 SER K  48     -12.624 -36.046  -7.362  0.00  0.00      K1    
ATOM    681  C   SER K  48      -8.862 -36.287  -7.301  0.00  0.00      K1    
ATOM    682  O   SER K  48      -8.673 -37.420  -6.883  0.00  0.00      K1    
ATOM    683  N   CYS K  49      -8.367 -35.986  -8.525  0.00  0.00      K1    
ATOM    684  HN  CYS K  49      -8.600 -35.073  -8.852  0.00  0.00      K1    
ATOM    685  CA  CYS K  49      -7.457 -36.816  -9.299  0.00  0.00      K1    
ATOM    686  HA  CYS K  49      -7.600 -37.886  -9.265  0.00  0.00      K1    
ATOM    687  CB  CYS K  49      -7.466 -36.458 -10.770  0.00  0.00      K1    
ATOM    688  HB1 CYS K  49      -7.400 -35.370 -10.987  0.00  0.00      K1    
ATOM    689  HB2 CYS K  49      -6.578 -36.980 -11.187  0.00  0.00      K1    
ATOM    690  SG  CYS K  49      -9.072 -36.964 -11.469  0.00  0.00      K1    
ATOM    691  HG1 CYS K  49      -8.909 -38.265 -11.278  0.00  0.00      K1    
ATOM    692  C   CYS K  49      -6.086 -36.582  -8.802  0.00  0.00      K1    
ATOM    693  O   CYS K  49      -5.201 -37.436  -8.907  0.00  0.00      K1    
ATOM    694  N   GLY K  50      -5.883 -35.350  -8.224  0.00  0.00      K1    
ATOM    695  HN  GLY K  50      -6.674 -34.755  -8.106  0.00  0.00      K1    
ATOM    696  CA  GLY K  50      -4.675 -34.946  -7.578  0.00  0.00      K1    
ATOM    697  HA1 GLY K  50      -4.430 -35.628  -6.777  0.00  0.00      K1    
ATOM    698  HA2 GLY K  50      -4.720 -33.925  -7.228  0.00  0.00      K1    
ATOM    699  C   GLY K  50      -3.446 -34.891  -8.520  0.00  0.00      K1    
ATOM    700  O   GLY K  50      -2.296 -35.113  -8.071  0.00  0.00      K1    
ATOM    701  N   GLY K  51      -3.602 -34.563  -9.795  0.00  0.00      K1    
ATOM    702  HN  GLY K  51      -4.520 -34.241 -10.015  0.00  0.00      K1    
ATOM    703  CA  GLY K  51      -2.570 -34.505 -10.796  0.00  0.00      K1    
ATOM    704  HA1 GLY K  51      -1.690 -34.054 -10.362  0.00  0.00      K1    
ATOM    705  HA2 GLY K  51      -2.808 -33.907 -11.663  0.00  0.00      K1    
ATOM    706  C   GLY K  51      -2.177 -35.866 -11.383  0.00  0.00      K1    
ATOM    707  O   GLY K  51      -1.178 -35.881 -12.147  0.00  0.00      K1    
ATOM    708  N   GLY K  52      -2.930 -36.962 -11.059  0.00  0.00      K1    
ATOM    709  HN  GLY K  52      -3.783 -36.925 -10.545  0.00  0.00      K1    
ATOM    710  CA  GLY K  52      -2.536 -38.306 -11.434  0.00  0.00      K1    
ATOM    711  HA1 GLY K  52      -2.440 -38.338 -12.509  0.00  0.00      K1    
ATOM    712  HA2 GLY K  52      -3.374 -38.855 -11.031  0.00  0.00      K1    
ATOM    713  C   GLY K  52      -1.313 -38.825 -10.776  0.00  0.00      K1    
ATOM    714  O   GLY K  52      -0.638 -39.671 -11.354  0.00  0.00      K1    
ATOM    715  N   GLY K  53      -0.985 -38.323  -9.582  0.00  0.00      K1    
ATOM    716  HN  GLY K  53      -1.449 -37.581  -9.105  0.00  0.00      K1    
ATOM    717  CA  GLY K  53       0.348 -38.687  -8.905  0.00  0.00      K1    
ATOM    718  HA1 GLY K  53       0.585 -37.960  -8.143  0.00  0.00      K1    
ATOM    719  HA2 GLY K  53       1.175 -38.513  -9.578  0.00  0.00      K1    
ATOM    720  C   GLY K  53       0.423 -39.999  -8.264  0.00  0.00      K1    
ATOM    721  O   GLY K  53      -0.516 -40.785  -8.366  0.00  0.00      K1    
ATOM    722  N   GLY K  54       1.621 -40.209  -7.631  0.00  0.00      K1    
ATOM    723  HN  GLY K  54       2.268 -39.451  -7.637  0.00  0.00      K1    
ATOM    724  CA  GLY K  54       1.956 -41.511  -7.154  0.00  0.00      K1    
ATOM    725  HA1 GLY K  54       3.029 -41.497  -7.033  0.00  0.00      K1    
ATOM    726  HA2 GLY K  54       1.768 -42.282  -7.886  0.00  0.00      K1    
ATOM    727  C   GLY K  54       1.290 -41.898  -5.893  0.00  0.00      K1    
ATOM    728  O   GLY K  54       1.041 -43.042  -5.511  0.00  0.00      K1    
ATOM    729  N   SER K  55       0.788 -40.822  -5.162  0.00  0.00      K1    
ATOM    730  HN  SER K  55       0.922 -39.913  -5.550  0.00  0.00      K1    
ATOM    731  CA  SER K  55       0.050 -41.072  -3.913  0.00  0.00      K1    
ATOM    732  HA  SER K  55       0.434 -41.953  -3.420  0.00  0.00      K1    
ATOM    733  CB  SER K  55       0.213 -39.806  -2.990  0.00  0.00      K1    
ATOM    734  HB1 SER K  55       1.273 -39.522  -3.167  0.00  0.00      K1    
ATOM    735  HB2 SER K  55      -0.344 -38.938  -3.403  0.00  0.00      K1    
ATOM    736  OG  SER K  55      -0.244 -39.919  -1.664  0.00  0.00      K1    
ATOM    737  HG1 SER K  55       0.049 -39.124  -1.211  0.00  0.00      K1    
ATOM    738  C   SER K  55      -1.445 -41.131  -4.173  0.00  0.00      K1    
ATOM    739  O   SER K  55      -2.233 -41.464  -3.333  0.00  0.00      K1    
ATOM    740  N   PHE K  56      -1.973 -40.746  -5.343  0.00  0.00      K1    
ATOM    741  HN  PHE K  56      -1.291 -40.403  -5.984  0.00  0.00      K1    
ATOM    742  CA  PHE K  56      -3.398 -40.726  -5.645  0.00  0.00      K1    
ATOM    743  HA  PHE K  56      -4.073 -40.776  -4.803  0.00  0.00      K1    
ATOM    744  CB  PHE K  56      -3.868 -39.359  -6.379  0.00  0.00      K1    
ATOM    745  HB1 PHE K  56      -3.381 -39.133  -7.351  0.00  0.00      K1    
ATOM    746  HB2 PHE K  56      -4.934 -39.490  -6.662  0.00  0.00      K1    
ATOM    747  CG  PHE K  56      -3.775 -38.125  -5.465  0.00  0.00      K1    
ATOM    748  CD1 PHE K  56      -2.577 -37.428  -5.262  0.00  0.00      K1    
ATOM    749  HD1 PHE K  56      -1.643 -37.725  -5.717  0.00  0.00      K1    
ATOM    750  CE1 PHE K  56      -2.531 -36.419  -4.253  0.00  0.00      K1    
ATOM    751  HE1 PHE K  56      -1.590 -35.977  -3.962  0.00  0.00      K1    
ATOM    752  CZ  PHE K  56      -3.687 -35.978  -3.589  0.00  0.00      K1    
ATOM    753  HZ  PHE K  56      -3.608 -35.248  -2.796  0.00  0.00      K1    
ATOM    754  CD2 PHE K  56      -4.885 -37.765  -4.761  0.00  0.00      K1    
ATOM    755  HD2 PHE K  56      -5.826 -38.295  -4.792  0.00  0.00      K1    
ATOM    756  CE2 PHE K  56      -4.863 -36.657  -3.924  0.00  0.00      K1    
ATOM    757  HE2 PHE K  56      -5.782 -36.298  -3.484  0.00  0.00      K1    
ATOM    758  C   PHE K  56      -3.834 -41.846  -6.607  0.00  0.00      K1    
ATOM    759  O   PHE K  56      -5.046 -42.122  -6.630  0.00  0.00      K1    
ATOM    760  N   GLY K  57      -2.879 -42.466  -7.345  0.00  0.00      K1    
ATOM    761  HN  GLY K  57      -2.036 -41.955  -7.492  0.00  0.00      K1    
ATOM    762  CA  GLY K  57      -3.181 -43.466  -8.373  0.00  0.00      K1    
ATOM    763  HA1 GLY K  57      -3.498 -44.373  -7.879  0.00  0.00      K1    
ATOM    764  HA2 GLY K  57      -2.287 -43.606  -8.964  0.00  0.00      K1    
ATOM    765  C   GLY K  57      -4.350 -43.221  -9.348  0.00  0.00      K1    
ATOM    766  O   GLY K  57      -5.171 -44.134  -9.496  0.00  0.00      K1    
ATOM    767  N   ALA K  58      -4.395 -42.024  -9.986  0.00  0.00      K1    
ATOM    768  HN  ALA K  58      -3.549 -41.505  -9.887  0.00  0.00      K1    
ATOM    769  CA  ALA K  58      -5.530 -41.393 -10.774  0.00  0.00      K1    
ATOM    770  HA  ALA K  58      -5.410 -40.320 -10.764  0.00  0.00      K1    
ATOM    771  CB  ALA K  58      -5.590 -41.908 -12.258  0.00  0.00      K1    
ATOM    772  HB1 ALA K  58      -5.847 -42.989 -12.237  0.00  0.00      K1    
ATOM    773  HB2 ALA K  58      -6.438 -41.419 -12.783  0.00  0.00      K1    
ATOM    774  HB3 ALA K  58      -4.660 -41.813 -12.858  0.00  0.00      K1    
ATOM    775  C   ALA K  58      -6.855 -41.618 -10.045  0.00  0.00      K1    
ATOM    776  O   ALA K  58      -7.817 -42.172 -10.601  0.00  0.00      K1    
ATOM    777  N   GLY K  59      -6.921 -41.328  -8.769  0.00  0.00      K1    
ATOM    778  HN  GLY K  59      -6.070 -41.115  -8.295  0.00  0.00      K1    
ATOM    779  CA  GLY K  59      -8.237 -41.494  -7.966  0.00  0.00      K1    
ATOM    780  HA1 GLY K  59      -9.103 -41.314  -8.586  0.00  0.00      K1    
ATOM    781  HA2 GLY K  59      -8.130 -40.744  -7.196  0.00  0.00      K1    
ATOM    782  C   GLY K  59      -8.499 -42.784  -7.314  0.00  0.00      K1    
ATOM    783  O   GLY K  59      -9.508 -42.882  -6.553  0.00  0.00      K1    
ATOM    784  N   GLY K  60      -7.731 -43.819  -7.689  0.00  0.00      K1    
ATOM    785  HN  GLY K  60      -6.947 -43.565  -8.252  0.00  0.00      K1    
ATOM    786  CA  GLY K  60      -7.865 -45.191  -7.216  0.00  0.00      K1    
ATOM    787  HA1 GLY K  60      -7.161 -45.789  -7.777  0.00  0.00      K1    
ATOM    788  HA2 GLY K  60      -8.886 -45.493  -7.394  0.00  0.00      K1    
ATOM    789  C   GLY K  60      -7.702 -45.320  -5.697  0.00  0.00      K1    
ATOM    790  O   GLY K  60      -8.454 -46.023  -4.994  0.00  0.00      K1    
ATOM    791  N   GLY K  61      -6.750 -44.551  -5.082  0.00  0.00      K1    
ATOM    792  HN  GLY K  61      -6.239 -43.842  -5.562  0.00  0.00      K1    
ATOM    793  CA  GLY K  61      -6.454 -44.615  -3.688  0.00  0.00      K1    
ATOM    794  HA1 GLY K  61      -5.451 -44.219  -3.635  0.00  0.00      K1    
ATOM    795  HA2 GLY K  61      -6.727 -45.548  -3.219  0.00  0.00      K1    
ATOM    796  C   GLY K  61      -7.276 -43.551  -2.981  0.00  0.00      K1    
ATOM    797  O   GLY K  61      -7.072 -43.383  -1.781  0.00  0.00      K1    
ATOM    798  N   PHE K  62      -8.176 -42.795  -3.634  0.00  0.00      K1    
ATOM    799  HN  PHE K  62      -8.426 -42.893  -4.594  0.00  0.00      K1    
ATOM    800  CA  PHE K  62      -9.134 -42.007  -2.783  0.00  0.00      K1    
ATOM    801  HA  PHE K  62      -8.483 -41.525  -2.069  0.00  0.00      K1    
ATOM    802  CB  PHE K  62      -9.850 -40.936  -3.709  0.00  0.00      K1    
ATOM    803  HB1 PHE K  62      -9.091 -40.241  -4.129  0.00  0.00      K1    
ATOM    804  HB2 PHE K  62     -10.294 -41.486  -4.566  0.00  0.00      K1    
ATOM    805  CG  PHE K  62     -10.787 -40.097  -2.909  0.00  0.00      K1    
ATOM    806  CD1 PHE K  62     -12.137 -40.454  -2.952  0.00  0.00      K1    
ATOM    807  HD1 PHE K  62     -12.367 -41.328  -3.542  0.00  0.00      K1    
ATOM    808  CE1 PHE K  62     -13.086 -39.789  -2.176  0.00  0.00      K1    
ATOM    809  HE1 PHE K  62     -14.102 -40.108  -2.353  0.00  0.00      K1    
ATOM    810  CZ  PHE K  62     -12.763 -38.794  -1.274  0.00  0.00      K1    
ATOM    811  HZ  PHE K  62     -13.509 -38.230  -0.734  0.00  0.00      K1    
ATOM    812  CD2 PHE K  62     -10.451 -39.018  -1.983  0.00  0.00      K1    
ATOM    813  HD2 PHE K  62      -9.409 -38.767  -1.849  0.00  0.00      K1    
ATOM    814  CE2 PHE K  62     -11.370 -38.390  -1.232  0.00  0.00      K1    
ATOM    815  HE2 PHE K  62     -11.146 -37.684  -0.446  0.00  0.00      K1    
ATOM    816  C   PHE K  62     -10.181 -42.872  -2.080  0.00  0.00      K1    
ATOM    817  O   PHE K  62     -10.482 -42.525  -0.939  0.00  0.00      K1    
ATOM    818  N   GLY K  63     -10.664 -43.929  -2.806  0.00  0.00      K1    
ATOM    819  HN  GLY K  63     -10.323 -44.055  -3.734  0.00  0.00      K1    
ATOM    820  CA  GLY K  63     -11.700 -44.812  -2.235  0.00  0.00      K1    
ATOM    821  HA1 GLY K  63     -12.293 -44.958  -3.126  0.00  0.00      K1    
ATOM    822  HA2 GLY K  63     -12.287 -44.354  -1.452  0.00  0.00      K1    
ATOM    823  C   GLY K  63     -11.273 -46.162  -1.759  0.00  0.00      K1    
ATOM    824  O   GLY K  63     -11.717 -46.620  -0.729  0.00  0.00      K1    
ATOM    825  N   SER K  64     -10.398 -46.840  -2.488  0.00  0.00      K1    
ATOM    826  HN  SER K  64     -10.072 -46.514  -3.372  0.00  0.00      K1    
ATOM    827  CA  SER K  64     -10.047 -48.161  -2.048  0.00  0.00      K1    
ATOM    828  HA  SER K  64     -10.895 -48.585  -1.531  0.00  0.00      K1    
ATOM    829  CB  SER K  64      -9.670 -49.028  -3.299  0.00  0.00      K1    
ATOM    830  HB1 SER K  64     -10.342 -48.810  -4.157  0.00  0.00      K1    
ATOM    831  HB2 SER K  64      -8.660 -48.870  -3.735  0.00  0.00      K1    
ATOM    832  OG  SER K  64      -9.700 -50.464  -3.019  0.00  0.00      K1    
ATOM    833  HG1 SER K  64      -8.947 -50.558  -2.432  0.00  0.00      K1    
ATOM    834  C   SER K  64      -8.848 -48.140  -1.042  0.00  0.00      K1    
ATOM    835  O   SER K  64      -8.854 -49.104  -0.227  0.00  0.00      K1    
ATOM    836  N   ARG K  65      -8.017 -47.064  -1.004  0.00  0.00      K1    
ATOM    837  HN  ARG K  65      -8.064 -46.310  -1.655  0.00  0.00      K1    
ATOM    838  CA  ARG K  65      -6.955 -46.916  -0.049  0.00  0.00      K1    
ATOM    839  HA  ARG K  65      -6.302 -46.199  -0.525  0.00  0.00      K1    
ATOM    840  CB  ARG K  65      -7.403 -46.254   1.191  0.00  0.00      K1    
ATOM    841  HB1 ARG K  65      -7.956 -46.990   1.813  0.00  0.00      K1    
ATOM    842  HB2 ARG K  65      -6.539 -45.781   1.705  0.00  0.00      K1    
ATOM    843  CG  ARG K  65      -8.423 -45.077   1.017  0.00  0.00      K1    
ATOM    844  HG1 ARG K  65      -7.798 -44.278   0.563  0.00  0.00      K1    
ATOM    845  HG2 ARG K  65      -9.252 -45.336   0.324  0.00  0.00      K1    
ATOM    846  CD  ARG K  65      -9.078 -44.597   2.199  0.00  0.00      K1    
ATOM    847  HD1 ARG K  65      -9.738 -45.397   2.596  0.00  0.00      K1    
ATOM    848  HD2 ARG K  65      -8.282 -44.359   2.936  0.00  0.00      K1    
ATOM    849  NE  ARG K  65      -9.913 -43.428   1.792  0.00  0.00      K1    
ATOM    850  HE  ARG K  65      -9.825 -43.105   0.849  0.00  0.00      K1    
ATOM    851  CZ  ARG K  65     -10.826 -42.911   2.620  0.00  0.00      K1    
ATOM    852  NH1 ARG K  65     -11.384 -41.761   2.281  0.00  0.00      K1    
ATOM    853 HH11 ARG K  65     -11.769 -41.140   2.963  0.00  0.00      K1    
ATOM    854 HH12 ARG K  65     -11.239 -41.481   1.332  0.00  0.00      K1    
ATOM    855  NH2 ARG K  65     -10.990 -43.389   3.814  0.00  0.00      K1    
ATOM    856 HH21 ARG K  65     -11.602 -42.903   4.438  0.00  0.00      K1    
ATOM    857 HH22 ARG K  65     -10.729 -44.317   4.079  0.00  0.00      K1    
ATOM    858  C   ARG K  65      -6.026 -48.130   0.227  0.00  0.00      K1    
ATOM    859  O   ARG K  65      -6.090 -48.598   1.364  0.00  0.00      K1    
ATOM    860  N   SER K  66      -5.227 -48.567  -0.727  0.00  0.00      K1    
ATOM    861  HN  SER K  66      -5.248 -48.066  -1.589  0.00  0.00      K1    
ATOM    862  CA  SER K  66      -4.459 -49.813  -0.551  0.00  0.00      K1    
ATOM    863  HA  SER K  66      -4.109 -49.822   0.470  0.00  0.00      K1    
ATOM    864  CB  SER K  66      -5.281 -51.128  -0.891  0.00  0.00      K1    
ATOM    865  HB1 SER K  66      -6.135 -51.188  -0.183  0.00  0.00      K1    
ATOM    866  HB2 SER K  66      -5.513 -51.164  -1.976  0.00  0.00      K1    
ATOM    867  OG  SER K  66      -4.442 -52.279  -0.539  0.00  0.00      K1    
ATOM    868  HG1 SER K  66      -4.927 -53.071  -0.781  0.00  0.00      K1    
ATOM    869  C   SER K  66      -3.271 -49.695  -1.515  0.00  0.00      K1    
ATOM    870  O   SER K  66      -3.178 -48.815  -2.287  0.00  0.00      K1    
ATOM    871  N   LEU K  67      -2.274 -50.586  -1.521  0.00  0.00      K1    
ATOM    872  HN  LEU K  67      -2.404 -51.393  -0.949  0.00  0.00      K1    
ATOM    873  CA  LEU K  67      -0.976 -50.389  -2.180  0.00  0.00      K1    
ATOM    874  HA  LEU K  67      -0.825 -49.340  -2.389  0.00  0.00      K1    
ATOM    875  CB  LEU K  67       0.226 -50.734  -1.285  0.00  0.00      K1    
ATOM    876  HB1 LEU K  67       0.127 -51.840  -1.236  0.00  0.00      K1    
ATOM    877  HB2 LEU K  67       1.151 -50.389  -1.793  0.00  0.00      K1    
ATOM    878  CG  LEU K  67       0.408 -50.078   0.151  0.00  0.00      K1    
ATOM    879  HG  LEU K  67      -0.483 -50.299   0.778  0.00  0.00      K1    
ATOM    880  CD1 LEU K  67       1.479 -50.870   0.856  0.00  0.00      K1    
ATOM    881 HD11 LEU K  67       1.376 -50.689   1.947  0.00  0.00      K1    
ATOM    882 HD12 LEU K  67       1.231 -51.947   0.745  0.00  0.00      K1    
ATOM    883 HD13 LEU K  67       2.500 -50.774   0.428  0.00  0.00      K1    
ATOM    884  CD2 LEU K  67       0.686 -48.550   0.204  0.00  0.00      K1    
ATOM    885 HD21 LEU K  67       0.011 -48.019  -0.500  0.00  0.00      K1    
ATOM    886 HD22 LEU K  67       0.600 -48.219   1.261  0.00  0.00      K1    
ATOM    887 HD23 LEU K  67       1.733 -48.366  -0.119  0.00  0.00      K1    
ATOM    888  C   LEU K  67      -0.890 -51.207  -3.522  0.00  0.00      K1    
ATOM    889  O   LEU K  67       0.161 -51.329  -4.194  0.00  0.00      K1    
ATOM    890  N   VAL K  68      -2.003 -51.855  -3.942  0.00  0.00      K1    
ATOM    891  HN  VAL K  68      -2.724 -52.153  -3.322  0.00  0.00      K1    
ATOM    892  CA  VAL K  68      -2.195 -52.540  -5.222  0.00  0.00      K1    
ATOM    893  HA  VAL K  68      -1.248 -52.704  -5.714  0.00  0.00      K1    
ATOM    894  CB  VAL K  68      -2.946 -53.829  -5.103  0.00  0.00      K1    
ATOM    895  HB  VAL K  68      -2.963 -54.370  -6.073  0.00  0.00      K1    
ATOM    896  CG1 VAL K  68      -2.235 -54.712  -4.119  0.00  0.00      K1    
ATOM    897 HG11 VAL K  68      -2.132 -54.199  -3.138  0.00  0.00      K1    
ATOM    898 HG12 VAL K  68      -2.748 -55.693  -4.022  0.00  0.00      K1    
ATOM    899 HG13 VAL K  68      -1.193 -54.830  -4.487  0.00  0.00      K1    
ATOM    900  CG2 VAL K  68      -4.377 -53.535  -4.620  0.00  0.00      K1    
ATOM    901 HG21 VAL K  68      -4.871 -54.479  -4.304  0.00  0.00      K1    
ATOM    902 HG22 VAL K  68      -4.483 -52.751  -3.840  0.00  0.00      K1    
ATOM    903 HG23 VAL K  68      -5.065 -53.361  -5.475  0.00  0.00      K1    
ATOM    904  C   VAL K  68      -2.998 -51.623  -6.145  0.00  0.00      K1    
ATOM    905  O   VAL K  68      -3.314 -51.896  -7.271  0.00  0.00      K1    
ATOM    906  N   ASN K  69      -3.275 -50.343  -5.670  0.00  0.00      K1    
ATOM    907  HN  ASN K  69      -3.262 -50.142  -4.693  0.00  0.00      K1    
ATOM    908  CA  ASN K  69      -3.692 -49.303  -6.590  0.00  0.00      K1    
ATOM    909  HA  ASN K  69      -4.420 -49.651  -7.309  0.00  0.00      K1    
ATOM    910  CB  ASN K  69      -4.352 -48.152  -5.823  0.00  0.00      K1    
ATOM    911  HB1 ASN K  69      -3.792 -48.008  -4.874  0.00  0.00      K1    
ATOM    912  HB2 ASN K  69      -4.377 -47.184  -6.369  0.00  0.00      K1    
ATOM    913  CG  ASN K  69      -5.846 -48.413  -5.366  0.00  0.00      K1    
ATOM    914  OD1 ASN K  69      -6.092 -48.593  -4.163  0.00  0.00      K1    
ATOM    915  ND2 ASN K  69      -6.852 -48.350  -6.291  0.00  0.00      K1    
ATOM    916 HD21 ASN K  69      -7.814 -48.405  -6.023  0.00  0.00      K1    
ATOM    917 HD22 ASN K  69      -6.687 -48.081  -7.240  0.00  0.00      K1    
ATOM    918  C   ASN K  69      -2.414 -48.744  -7.415  0.00  0.00      K1    
ATOM    919  O   ASN K  69      -2.502 -48.225  -8.549  0.00  0.00      K1    
ATOM    920  N   LEU K  70      -1.217 -49.001  -6.818  0.00  0.00      K1    
ATOM    921  HN  LEU K  70      -1.256 -49.525  -5.971  0.00  0.00      K1    
ATOM    922  CA  LEU K  70       0.037 -48.629  -7.272  0.00  0.00      K1    
ATOM    923  HA  LEU K  70      -0.059 -47.662  -7.743  0.00  0.00      K1    
ATOM    924  CB  LEU K  70       1.025 -48.437  -6.135  0.00  0.00      K1    
ATOM    925  HB1 LEU K  70       1.275 -49.420  -5.682  0.00  0.00      K1    
ATOM    926  HB2 LEU K  70       1.933 -48.103  -6.681  0.00  0.00      K1    
ATOM    927  CG  LEU K  70       0.641 -47.500  -4.979  0.00  0.00      K1    
ATOM    928  HG  LEU K  70      -0.370 -47.824  -4.652  0.00  0.00      K1    
ATOM    929  CD1 LEU K  70       1.657 -47.652  -3.782  0.00  0.00      K1    
ATOM    930 HD11 LEU K  70       2.620 -47.172  -4.059  0.00  0.00      K1    
ATOM    931 HD12 LEU K  70       1.248 -47.250  -2.831  0.00  0.00      K1    
ATOM    932 HD13 LEU K  70       1.978 -48.711  -3.675  0.00  0.00      K1    
ATOM    933  CD2 LEU K  70       0.358 -46.037  -5.465  0.00  0.00      K1    
ATOM    934 HD21 LEU K  70      -0.502 -45.986  -6.166  0.00  0.00      K1    
ATOM    935 HD22 LEU K  70       0.058 -45.388  -4.615  0.00  0.00      K1    
ATOM    936 HD23 LEU K  70       1.324 -45.701  -5.898  0.00  0.00      K1    
ATOM    937  C   LEU K  70       0.656 -49.535  -8.335  0.00  0.00      K1    
ATOM    938  O   LEU K  70       0.715 -50.721  -8.137  0.00  0.00      K1    
ATOM    939  N   GLY K  71       1.146 -49.012  -9.464  0.00  0.00      K1    
ATOM    940  HN  GLY K  71       1.228 -48.068  -9.775  0.00  0.00      K1    
ATOM    941  CA  GLY K  71       1.602 -49.814 -10.565  0.00  0.00      K1    
ATOM    942  HA1 GLY K  71       1.639 -49.113 -11.386  0.00  0.00      K1    
ATOM    943  HA2 GLY K  71       0.817 -50.515 -10.806  0.00  0.00      K1    
ATOM    944  C   GLY K  71       2.958 -50.434 -10.439  0.00  0.00      K1    
ATOM    945  O   GLY K  71       3.224 -51.367 -11.200  0.00  0.00      K1    
ATOM    946  N   GLY K  72       3.873 -50.005  -9.502  0.00  0.00      K1    
ATOM    947  HN  GLY K  72       3.838 -49.113  -9.056  0.00  0.00      K1    
ATOM    948  CA  GLY K  72       5.168 -50.485  -9.339  0.00  0.00      K1    
ATOM    949  HA1 GLY K  72       5.688 -49.676  -8.847  0.00  0.00      K1    
ATOM    950  HA2 GLY K  72       5.576 -50.837 -10.275  0.00  0.00      K1    
ATOM    951  C   GLY K  72       5.299 -51.785  -8.477  0.00  0.00      K1    
ATOM    952  O   GLY K  72       6.384 -52.321  -8.307  0.00  0.00      K1    
ATOM    953  N   SER K  73       4.094 -52.226  -7.970  0.00  0.00      K1    
ATOM    954  HN  SER K  73       3.252 -51.747  -8.206  0.00  0.00      K1    
ATOM    955  CA  SER K  73       4.003 -53.354  -7.091  0.00  0.00      K1    
ATOM    956  HA  SER K  73       4.552 -53.107  -6.194  0.00  0.00      K1    
ATOM    957  CB  SER K  73       2.561 -53.468  -6.447  0.00  0.00      K1    
ATOM    958  HB1 SER K  73       2.351 -52.536  -5.881  0.00  0.00      K1    
ATOM    959  HB2 SER K  73       1.849 -53.640  -7.282  0.00  0.00      K1    
ATOM    960  OG  SER K  73       2.386 -54.520  -5.488  0.00  0.00      K1    
ATOM    961  HG1 SER K  73       1.573 -54.255  -5.051  0.00  0.00      K1    
ATOM    962  C   SER K  73       4.379 -54.700  -7.772  0.00  0.00      K1    
ATOM    963  O   SER K  73       4.295 -54.768  -8.980  0.00  0.00      K1    
ATOM    964  N   LYS K  74       4.672 -55.691  -6.960  0.00  0.00      K1    
ATOM    965  HN  LYS K  74       4.598 -55.671  -5.966  0.00  0.00      K1    
ATOM    966  CA  LYS K  74       5.060 -56.951  -7.574  0.00  0.00      K1    
ATOM    967  HA  LYS K  74       5.206 -56.886  -8.642  0.00  0.00      K1    
ATOM    968  CB  LYS K  74       6.309 -57.490  -6.959  0.00  0.00      K1    
ATOM    969  HB1 LYS K  74       6.727 -58.282  -7.617  0.00  0.00      K1    
ATOM    970  HB2 LYS K  74       6.958 -56.593  -7.045  0.00  0.00      K1    
ATOM    971  CG  LYS K  74       6.208 -57.943  -5.496  0.00  0.00      K1    
ATOM    972  HG1 LYS K  74       5.744 -57.108  -4.928  0.00  0.00      K1    
ATOM    973  HG2 LYS K  74       5.543 -58.828  -5.402  0.00  0.00      K1    
ATOM    974  CD  LYS K  74       7.678 -58.185  -4.923  0.00  0.00      K1    
ATOM    975  HD1 LYS K  74       8.308 -57.272  -4.866  0.00  0.00      K1    
ATOM    976  HD2 LYS K  74       7.521 -58.340  -3.834  0.00  0.00      K1    
ATOM    977  CE  LYS K  74       8.387 -59.223  -5.757  0.00  0.00      K1    
ATOM    978  HE1 LYS K  74       7.709 -60.097  -5.861  0.00  0.00      K1    
ATOM    979  HE2 LYS K  74       8.669 -59.110  -6.825  0.00  0.00      K1    
ATOM    980  NZ  LYS K  74       9.672 -59.556  -5.106  0.00  0.00      K1    
ATOM    981  HZ1 LYS K  74      10.140 -60.467  -5.289  0.00  0.00      K1    
ATOM    982  HZ2 LYS K  74      10.308 -58.779  -5.378  0.00  0.00      K1    
ATOM    983  HZ3 LYS K  74       9.558 -59.467  -4.077  0.00  0.00      K1    
ATOM    984  C   LYS K  74       4.014 -57.993  -7.511  0.00  0.00      K1    
ATOM    985  O   LYS K  74       4.181 -59.032  -8.076  0.00  0.00      K1    
ATOM    986  N   SER K  75       2.886 -57.731  -6.723  0.00  0.00      K1    
ATOM    987  HN  SER K  75       2.968 -56.936  -6.126  0.00  0.00      K1    
ATOM    988  CA  SER K  75       1.828 -58.688  -6.677  0.00  0.00      K1    
ATOM    989  HA  SER K  75       2.202 -59.691  -6.530  0.00  0.00      K1    
ATOM    990  CB  SER K  75       0.835 -58.303  -5.521  0.00  0.00      K1    
ATOM    991  HB1 SER K  75       0.303 -57.341  -5.682  0.00  0.00      K1    
ATOM    992  HB2 SER K  75      -0.110 -58.883  -5.572  0.00  0.00      K1    
ATOM    993  OG  SER K  75       1.438 -58.633  -4.268  0.00  0.00      K1    
ATOM    994  HG1 SER K  75       0.801 -58.400  -3.589  0.00  0.00      K1    
ATOM    995  C   SER K  75       1.149 -58.718  -8.021  0.00  0.00      K1    
ATOM    996  O   SER K  75       0.710 -59.726  -8.560  0.00  0.00      K1    
ATOM    997  N   ILE K  76       1.141 -57.518  -8.707  0.00  0.00      K1    
ATOM    998  HN  ILE K  76       1.602 -56.747  -8.276  0.00  0.00      K1    
ATOM    999  CA  ILE K  76       0.647 -57.328 -10.059  0.00  0.00      K1    
ATOM   1000  HA  ILE K  76      -0.374 -57.676 -10.107  0.00  0.00      K1    
ATOM   1001  CB  ILE K  76       0.619 -55.805 -10.266  0.00  0.00      K1    
ATOM   1002  HB  ILE K  76       1.650 -55.392 -10.235  0.00  0.00      K1    
ATOM   1003  CG2 ILE K  76      -0.078 -55.523 -11.648  0.00  0.00      K1    
ATOM   1004 HG21 ILE K  76      -1.045 -56.065 -11.721  0.00  0.00      K1    
ATOM   1005 HG22 ILE K  76      -0.111 -54.439 -11.889  0.00  0.00      K1    
ATOM   1006 HG23 ILE K  76       0.486 -56.077 -12.428  0.00  0.00      K1    
ATOM   1007  CG1 ILE K  76      -0.161 -55.066  -9.161  0.00  0.00      K1    
ATOM   1008 HG11 ILE K  76      -1.156 -55.539  -9.016  0.00  0.00      K1    
ATOM   1009 HG12 ILE K  76       0.455 -55.112  -8.237  0.00  0.00      K1    
ATOM   1010  CD  ILE K  76      -0.336 -53.590  -9.375  0.00  0.00      K1    
ATOM   1011  HD1 ILE K  76      -0.690 -53.108  -8.439  0.00  0.00      K1    
ATOM   1012  HD2 ILE K  76       0.638 -53.166  -9.701  0.00  0.00      K1    
ATOM   1013  HD3 ILE K  76      -1.178 -53.379 -10.070  0.00  0.00      K1    
ATOM   1014  C   ILE K  76       1.454 -58.117 -11.132  0.00  0.00      K1    
ATOM   1015  O   ILE K  76       1.011 -58.909 -11.930  0.00  0.00      K1    
ATOM   1016  N   SER K  77       2.786 -57.985 -11.142  0.00  0.00      K1    
ATOM   1017  HN  SER K  77       3.243 -57.399 -10.476  0.00  0.00      K1    
ATOM   1018  CA  SER K  77       3.740 -58.615 -12.061  0.00  0.00      K1    
ATOM   1019  HA  SER K  77       3.542 -58.289 -13.071  0.00  0.00      K1    
ATOM   1020  CB  SER K  77       5.208 -58.154 -11.922  0.00  0.00      K1    
ATOM   1021  HB1 SER K  77       5.894 -58.751 -11.283  0.00  0.00      K1    
ATOM   1022  HB2 SER K  77       5.670 -58.291 -12.922  0.00  0.00      K1    
ATOM   1023  OG  SER K  77       5.228 -56.791 -11.553  0.00  0.00      K1    
ATOM   1024  HG1 SER K  77       6.152 -56.547 -11.467  0.00  0.00      K1    
ATOM   1025  C   SER K  77       3.750 -60.136 -11.995  0.00  0.00      K1    
ATOM   1026  O   SER K  77       3.673 -60.864 -12.978  0.00  0.00      K1    
ATOM   1027  N   ILE K  78       3.613 -60.741 -10.789  0.00  0.00      K1    
ATOM   1028  HN  ILE K  78       3.809 -60.119 -10.036  0.00  0.00      K1    
ATOM   1029  CA  ILE K  78       3.516 -62.162 -10.470  0.00  0.00      K1    
ATOM   1030  HA  ILE K  78       4.127 -62.685 -11.192  0.00  0.00      K1    
ATOM   1031  CB  ILE K  78       4.034 -62.467  -9.039  0.00  0.00      K1    
ATOM   1032  HB  ILE K  78       3.388 -61.962  -8.289  0.00  0.00      K1    
ATOM   1033  CG2 ILE K  78       3.953 -64.047  -8.897  0.00  0.00      K1    
ATOM   1034 HG21 ILE K  78       4.679 -64.616  -9.517  0.00  0.00      K1    
ATOM   1035 HG22 ILE K  78       4.343 -64.292  -7.885  0.00  0.00      K1    
ATOM   1036 HG23 ILE K  78       2.927 -64.456  -9.016  0.00  0.00      K1    
ATOM   1037  CG1 ILE K  78       5.528 -62.087  -8.860  0.00  0.00      K1    
ATOM   1038 HG11 ILE K  78       6.152 -62.504  -9.679  0.00  0.00      K1    
ATOM   1039 HG12 ILE K  78       5.705 -61.003  -9.031  0.00  0.00      K1    
ATOM   1040  CD  ILE K  78       6.180 -62.457  -7.558  0.00  0.00      K1    
ATOM   1041  HD1 ILE K  78       5.468 -62.266  -6.726  0.00  0.00      K1    
ATOM   1042  HD2 ILE K  78       6.350 -63.544  -7.401  0.00  0.00      K1    
ATOM   1043  HD3 ILE K  78       7.240 -62.136  -7.473  0.00  0.00      K1    
ATOM   1044  C   ILE K  78       2.149 -62.680 -10.818  0.00  0.00      K1    
ATOM   1045  O   ILE K  78       2.028 -63.836 -11.309  0.00  0.00      K1    
ATOM   1046  N   SER K  79       1.077 -61.872 -10.534  0.00  0.00      K1    
ATOM   1047  HN  SER K  79       1.156 -61.044  -9.984  0.00  0.00      K1    
ATOM   1048  CA  SER K  79      -0.231 -62.214 -11.066  0.00  0.00      K1    
ATOM   1049  HA  SER K  79      -0.453 -63.149 -10.573  0.00  0.00      K1    
ATOM   1050  CB  SER K  79      -1.395 -61.241 -10.813  0.00  0.00      K1    
ATOM   1051  HB1 SER K  79      -1.146 -60.209 -11.141  0.00  0.00      K1    
ATOM   1052  HB2 SER K  79      -2.281 -61.539 -11.414  0.00  0.00      K1    
ATOM   1053  OG  SER K  79      -1.631 -61.268  -9.370  0.00  0.00      K1    
ATOM   1054  HG1 SER K  79      -0.890 -60.772  -9.014  0.00  0.00      K1    
ATOM   1055  C   SER K  79      -0.332 -62.427 -12.692  0.00  0.00      K1    
ATOM   1056  O   SER K  79      -1.067 -63.315 -13.145  0.00  0.00      K1    
ATOM   1057  N   VAL K  80       0.344 -61.568 -13.422  0.00  0.00      K1    
ATOM   1058  HN  VAL K  80       0.720 -60.715 -13.068  0.00  0.00      K1    
ATOM   1059  CA  VAL K  80       0.378 -61.694 -14.937  0.00  0.00      K1    
ATOM   1060  HA  VAL K  80      -0.637 -61.529 -15.269  0.00  0.00      K1    
ATOM   1061  CB  VAL K  80       1.301 -60.690 -15.626  0.00  0.00      K1    
ATOM   1062  HB  VAL K  80       2.334 -60.862 -15.255  0.00  0.00      K1    
ATOM   1063  CG1 VAL K  80       1.350 -60.906 -17.108  0.00  0.00      K1    
ATOM   1064 HG11 VAL K  80       2.010 -60.174 -17.621  0.00  0.00      K1    
ATOM   1065 HG12 VAL K  80       1.675 -61.927 -17.401  0.00  0.00      K1    
ATOM   1066 HG13 VAL K  80       0.341 -60.708 -17.530  0.00  0.00      K1    
ATOM   1067  CG2 VAL K  80       0.913 -59.258 -15.355  0.00  0.00      K1    
ATOM   1068 HG21 VAL K  80       1.756 -58.580 -15.611  0.00  0.00      K1    
ATOM   1069 HG22 VAL K  80      -0.032 -59.018 -15.888  0.00  0.00      K1    
ATOM   1070 HG23 VAL K  80       0.789 -59.060 -14.269  0.00  0.00      K1    
ATOM   1071  C   VAL K  80       0.976 -63.064 -15.377  0.00  0.00      K1    
ATOM   1072  O   VAL K  80       0.382 -63.735 -16.243  0.00  0.00      K1    
ATOM   1073  N   ALA K  81       2.167 -63.530 -14.781  0.00  0.00      K1    
ATOM   1074  HN  ALA K  81       2.700 -62.927 -14.193  0.00  0.00      K1    
ATOM   1075  CA  ALA K  81       2.705 -64.866 -15.074  0.00  0.00      K1    
ATOM   1076  HA  ALA K  81       3.053 -65.008 -16.087  0.00  0.00      K1    
ATOM   1077  CB  ALA K  81       3.931 -64.942 -14.146  0.00  0.00      K1    
ATOM   1078  HB1 ALA K  81       4.685 -64.271 -14.610  0.00  0.00      K1    
ATOM   1079  HB2 ALA K  81       3.668 -64.637 -13.111  0.00  0.00      K1    
ATOM   1080  HB3 ALA K  81       4.323 -65.972 -14.288  0.00  0.00      K1    
ATOM   1081  C   ALA K  81       1.798 -66.038 -14.661  0.00  0.00      K1    
ATOM   1082  O   ALA K  81       1.625 -66.904 -15.471  0.00  0.00      K1    
ATOM   1083  N   ARG K  82       1.170 -65.980 -13.482  0.00  0.00      K1    
ATOM   1084  HN  ARG K  82       1.396 -65.238 -12.856  0.00  0.00      K1    
ATOM   1085  CA  ARG K  82       0.356 -67.087 -13.060  0.00  0.00      K1    
ATOM   1086  HA  ARG K  82       0.872 -68.018 -13.240  0.00  0.00      K1    
ATOM   1087  CB  ARG K  82       0.090 -67.024 -11.512  0.00  0.00      K1    
ATOM   1088  HB1 ARG K  82       1.061 -66.882 -10.992  0.00  0.00      K1    
ATOM   1089  HB2 ARG K  82      -0.579 -66.196 -11.194  0.00  0.00      K1    
ATOM   1090  CG  ARG K  82      -0.574 -68.464 -11.079  0.00  0.00      K1    
ATOM   1091  HG1 ARG K  82      -1.593 -68.532 -11.516  0.00  0.00      K1    
ATOM   1092  HG2 ARG K  82      -0.102 -69.372 -11.510  0.00  0.00      K1    
ATOM   1093  CD  ARG K  82      -0.550 -68.783  -9.558  0.00  0.00      K1    
ATOM   1094  HD1 ARG K  82      -0.869 -69.831  -9.374  0.00  0.00      K1    
ATOM   1095  HD2 ARG K  82       0.418 -68.646  -9.030  0.00  0.00      K1    
ATOM   1096  NE  ARG K  82      -1.596 -67.783  -8.962  0.00  0.00      K1    
ATOM   1097  HE  ARG K  82      -1.699 -66.934  -9.480  0.00  0.00      K1    
ATOM   1098  CZ  ARG K  82      -2.300 -67.806  -7.806  0.00  0.00      K1    
ATOM   1099  NH1 ARG K  82      -3.150 -66.812  -7.568  0.00  0.00      K1    
ATOM   1100 HH11 ARG K  82      -3.787 -66.888  -6.801  0.00  0.00      K1    
ATOM   1101 HH12 ARG K  82      -3.199 -66.024  -8.182  0.00  0.00      K1    
ATOM   1102  NH2 ARG K  82      -2.148 -68.805  -6.964  0.00  0.00      K1    
ATOM   1103 HH21 ARG K  82      -1.554 -69.557  -7.252  0.00  0.00      K1    
ATOM   1104 HH22 ARG K  82      -2.688 -68.764  -6.124  0.00  0.00      K1    
ATOM   1105  C   ARG K  82      -0.972 -67.140 -13.827  0.00  0.00      K1    
ATOM   1106  O   ARG K  82      -1.430 -68.218 -14.227  0.00  0.00      K1    
ATOM   1107  N   GLY K  83      -1.635 -66.007 -14.099  0.00  0.00      K1    
ATOM   1108  HN  GLY K  83      -1.298 -65.140 -13.739  0.00  0.00      K1    
ATOM   1109  CA  GLY K  83      -2.860 -65.950 -14.885  0.00  0.00      K1    
ATOM   1110  HA1 GLY K  83      -3.266 -64.956 -14.766  0.00  0.00      K1    
ATOM   1111  HA2 GLY K  83      -3.502 -66.708 -14.463  0.00  0.00      K1    
ATOM   1112  C   GLY K  83      -2.758 -66.041 -16.361  0.00  0.00      K1    
ATOM   1113  O   GLY K  83      -3.754 -66.194 -17.099  0.00  0.00      K1    
ATOM   1114  N   GLY K  84      -1.543 -65.953 -16.913  0.00  0.00      K1    
ATOM   1115  HN  GLY K  84      -0.770 -65.730 -16.325  0.00  0.00      K1    
ATOM   1116  CA  GLY K  84      -1.258 -66.035 -18.373  0.00  0.00      K1    
ATOM   1117  HA1 GLY K  84      -1.640 -66.883 -18.921  0.00  0.00      K1    
ATOM   1118  HA2 GLY K  84      -0.182 -66.096 -18.295  0.00  0.00      K1    
ATOM   1119  C   GLY K  84      -1.513 -64.817 -19.273  0.00  0.00      K1    
ATOM   1120  O   GLY K  84      -1.920 -64.928 -20.397  0.00  0.00      K1    
ATOM   1121  N   GLY K  85      -1.186 -63.634 -18.644  0.00  0.00      K1    
ATOM   1122  HN  GLY K  85      -0.814 -63.636 -17.719  0.00  0.00      K1    
ATOM   1123  CA  GLY K  85      -1.610 -62.342 -19.230  0.00  0.00      K1    
ATOM   1124  HA1 GLY K  85      -1.583 -61.676 -18.380  0.00  0.00      K1    
ATOM   1125  HA2 GLY K  85      -2.563 -62.527 -19.703  0.00  0.00      K1    
ATOM   1126  C   GLY K  85      -0.604 -61.768 -20.183  0.00  0.00      K1    
ATOM   1127  O   GLY K  85      -0.776 -60.742 -20.846  0.00  0.00      K1    
ATOM   1128  N   ARG K  86       0.519 -62.474 -20.298  0.00  0.00      K1    
ATOM   1129  HN  ARG K  86       0.429 -63.275 -19.712  0.00  0.00      K1    
ATOM   1130  CA  ARG K  86       1.654 -62.219 -21.171  0.00  0.00      K1    
ATOM   1131  HA  ARG K  86       1.832 -61.156 -21.109  0.00  0.00      K1    
ATOM   1132  CB  ARG K  86       2.982 -63.023 -20.791  0.00  0.00      K1    
ATOM   1133  HB1 ARG K  86       3.826 -62.661 -21.416  0.00  0.00      K1    
ATOM   1134  HB2 ARG K  86       3.239 -62.839 -19.726  0.00  0.00      K1    
ATOM   1135  CG  ARG K  86       2.965 -64.613 -20.912  0.00  0.00      K1    
ATOM   1136  HG1 ARG K  86       2.322 -64.953 -20.072  0.00  0.00      K1    
ATOM   1137  HG2 ARG K  86       2.490 -64.876 -21.881  0.00  0.00      K1    
ATOM   1138  CD  ARG K  86       4.319 -65.257 -20.886  0.00  0.00      K1    
ATOM   1139  HD1 ARG K  86       4.835 -65.040 -19.926  0.00  0.00      K1    
ATOM   1140  HD2 ARG K  86       4.166 -66.357 -20.897  0.00  0.00      K1    
ATOM   1141  NE  ARG K  86       5.118 -64.825 -22.137  0.00  0.00      K1    
ATOM   1142  HE  ARG K  86       5.577 -63.938 -22.097  0.00  0.00      K1    
ATOM   1143  CZ  ARG K  86       5.609 -65.620 -23.035  0.00  0.00      K1    
ATOM   1144  NH1 ARG K  86       6.556 -65.239 -23.894  0.00  0.00      K1    
ATOM   1145 HH11 ARG K  86       6.959 -65.978 -24.433  0.00  0.00      K1    
ATOM   1146 HH12 ARG K  86       6.954 -64.325 -23.970  0.00  0.00      K1    
ATOM   1147  NH2 ARG K  86       5.225 -66.937 -23.075  0.00  0.00      K1    
ATOM   1148 HH21 ARG K  86       5.954 -67.552 -23.377  0.00  0.00      K1    
ATOM   1149 HH22 ARG K  86       4.411 -67.270 -22.601  0.00  0.00      K1    
ATOM   1150  C   ARG K  86       1.339 -62.408 -22.674  0.00  0.00      K1    
ATOM   1151  O   ARG K  86       1.804 -61.699 -23.570  0.00  0.00      K1    
ATOM   1152  N   GLY K  87       0.430 -63.407 -22.931  0.00  0.00      K1    
ATOM   1153  HN  GLY K  87       0.055 -64.014 -22.235  0.00  0.00      K1    
ATOM   1154  CA  GLY K  87       0.084 -63.926 -24.343  0.00  0.00      K1    
ATOM   1155  HA1 GLY K  87      -0.014 -64.987 -24.166  0.00  0.00      K1    
ATOM   1156  HA2 GLY K  87       0.794 -63.592 -25.085  0.00  0.00      K1    
ATOM   1157  C   GLY K  87      -1.179 -63.263 -24.831  0.00  0.00      K1    
ATOM   1158  O   GLY K  87      -1.769 -63.699 -25.750  0.00  0.00      K1    
ATOM   1159  N   SER K  88      -1.582 -62.208 -24.061  0.00  0.00      K1    
ATOM   1160  HN  SER K  88      -0.905 -61.949 -23.377  0.00  0.00      K1    
ATOM   1161  CA  SER K  88      -2.660 -61.281 -24.218  0.00  0.00      K1    
ATOM   1162  HA  SER K  88      -3.209 -61.535 -25.113  0.00  0.00      K1    
ATOM   1163  CB  SER K  88      -3.698 -61.227 -23.153  0.00  0.00      K1    
ATOM   1164  HB1 SER K  88      -3.985 -62.232 -22.776  0.00  0.00      K1    
ATOM   1165  HB2 SER K  88      -3.381 -60.759 -22.197  0.00  0.00      K1    
ATOM   1166  OG  SER K  88      -4.837 -60.514 -23.595  0.00  0.00      K1    
ATOM   1167  HG1 SER K  88      -5.589 -61.041 -23.314  0.00  0.00      K1    
ATOM   1168  C   SER K  88      -2.079 -59.886 -24.497  0.00  0.00      K1    
ATOM   1169  O   SER K  88      -1.258 -59.422 -23.744  0.00  0.00      K1    
ATOM   1170  N   GLY K  89      -2.460 -59.168 -25.617  0.00  0.00      K1    
ATOM   1171  HN  GLY K  89      -3.184 -59.603 -26.145  0.00  0.00      K1    
ATOM   1172  CA  GLY K  89      -2.070 -57.808 -25.822  0.00  0.00      K1    
ATOM   1173  HA1 GLY K  89      -2.127 -57.572 -26.874  0.00  0.00      K1    
ATOM   1174  HA2 GLY K  89      -1.058 -57.736 -25.450  0.00  0.00      K1    
ATOM   1175  C   GLY K  89      -2.819 -56.797 -24.960  0.00  0.00      K1    
ATOM   1176  O   GLY K  89      -2.335 -55.659 -24.870  0.00  0.00      K1    
ATOM   1177  N   PHE K  90      -3.780 -57.162 -24.252  0.00  0.00      K1    
ATOM   1178  HN  PHE K  90      -4.076 -58.113 -24.296  0.00  0.00      K1    
ATOM   1179  CA  PHE K  90      -4.658 -56.324 -23.479  0.00  0.00      K1    
ATOM   1180  HA  PHE K  90      -4.553 -55.256 -23.604  0.00  0.00      K1    
ATOM   1181  CB  PHE K  90      -6.205 -56.596 -23.838  0.00  0.00      K1    
ATOM   1182  HB1 PHE K  90      -6.359 -57.668 -23.594  0.00  0.00      K1    
ATOM   1183  HB2 PHE K  90      -6.922 -56.045 -23.194  0.00  0.00      K1    
ATOM   1184  CG  PHE K  90      -6.676 -56.317 -25.218  0.00  0.00      K1    
ATOM   1185  CD1 PHE K  90      -6.865 -57.323 -26.185  0.00  0.00      K1    
ATOM   1186  HD1 PHE K  90      -6.781 -58.353 -25.872  0.00  0.00      K1    
ATOM   1187  CE1 PHE K  90      -7.205 -57.040 -27.468  0.00  0.00      K1    
ATOM   1188  HE1 PHE K  90      -7.506 -57.641 -28.313  0.00  0.00      K1    
ATOM   1189  CZ  PHE K  90      -7.301 -55.733 -27.871  0.00  0.00      K1    
ATOM   1190  HZ  PHE K  90      -7.579 -55.536 -28.896  0.00  0.00      K1    
ATOM   1191  CD2 PHE K  90      -6.868 -54.994 -25.651  0.00  0.00      K1    
ATOM   1192  HD2 PHE K  90      -6.712 -54.208 -24.927  0.00  0.00      K1    
ATOM   1193  CE2 PHE K  90      -7.144 -54.657 -27.003  0.00  0.00      K1    
ATOM   1194  HE2 PHE K  90      -7.162 -53.640 -27.365  0.00  0.00      K1    
ATOM   1195  C   PHE K  90      -4.533 -56.514 -22.042  0.00  0.00      K1    
ATOM   1196  O   PHE K  90      -5.256 -55.914 -21.203  0.00  0.00      K1    
ATOM   1197  N   GLY K  91      -3.692 -57.502 -21.609  0.00  0.00      K1    
ATOM   1198  HN  GLY K  91      -3.101 -57.915 -22.299  0.00  0.00      K1    
ATOM   1199  CA  GLY K  91      -3.431 -57.913 -20.217  0.00  0.00      K1    
ATOM   1200  HA1 GLY K  91      -2.700 -58.704 -20.296  0.00  0.00      K1    
ATOM   1201  HA2 GLY K  91      -4.356 -58.321 -19.838  0.00  0.00      K1    
ATOM   1202  C   GLY K  91      -2.834 -56.868 -19.312  0.00  0.00      K1    
ATOM   1203  O   GLY K  91      -1.806 -56.308 -19.683  0.00  0.00      K1    
ATOM   1204  N   GLY K  92      -3.415 -56.443 -18.193  0.00  0.00      K1    
ATOM   1205  HN  GLY K  92      -4.240 -56.951 -17.958  0.00  0.00      K1    
ATOM   1206  CA  GLY K  92      -3.302 -55.111 -17.512  0.00  0.00      K1    
ATOM   1207  HA1 GLY K  92      -4.119 -55.141 -16.806  0.00  0.00      K1    
ATOM   1208  HA2 GLY K  92      -3.320 -54.366 -18.293  0.00  0.00      K1    
ATOM   1209  C   GLY K  92      -2.070 -54.934 -16.710  0.00  0.00      K1    
ATOM   1210  O   GLY K  92      -1.809 -53.937 -16.029  0.00  0.00      K1    
ATOM   1211  N   GLY K  93      -1.165 -55.891 -16.794  0.00  0.00      K1    
ATOM   1212  HN  GLY K  93      -1.307 -56.634 -17.445  0.00  0.00      K1    
ATOM   1213  CA  GLY K  93       0.081 -55.984 -16.078  0.00  0.00      K1    
ATOM   1214  HA1 GLY K  93       0.202 -56.888 -15.500  0.00  0.00      K1    
ATOM   1215  HA2 GLY K  93       0.328 -55.056 -15.585  0.00  0.00      K1    
ATOM   1216  C   GLY K  93       1.260 -56.156 -17.055  0.00  0.00      K1    
ATOM   1217  O   GLY K  93       2.413 -56.148 -16.599  0.00  0.00      K1    
ATOM   1218  N   TYR K  94       0.962 -56.319 -18.309  0.00  0.00      K1    
ATOM   1219  HN  TYR K  94       0.011 -56.368 -18.604  0.00  0.00      K1    
ATOM   1220  CA  TYR K  94       1.902 -56.659 -19.365  0.00  0.00      K1    
ATOM   1221  HA  TYR K  94       2.892 -56.680 -18.933  0.00  0.00      K1    
ATOM   1222  CB  TYR K  94       1.681 -58.145 -19.885  0.00  0.00      K1    
ATOM   1223  HB1 TYR K  94       1.633 -58.842 -19.021  0.00  0.00      K1    
ATOM   1224  HB2 TYR K  94       0.770 -58.285 -20.506  0.00  0.00      K1    
ATOM   1225  CG  TYR K  94       2.852 -58.524 -20.765  0.00  0.00      K1    
ATOM   1226  CD1 TYR K  94       3.901 -59.120 -20.022  0.00  0.00      K1    
ATOM   1227  HD1 TYR K  94       3.930 -59.153 -18.943  0.00  0.00      K1    
ATOM   1228  CE1 TYR K  94       5.045 -59.588 -20.607  0.00  0.00      K1    
ATOM   1229  HE1 TYR K  94       5.767 -60.113 -19.999  0.00  0.00      K1    
ATOM   1230  CZ  TYR K  94       5.077 -59.634 -22.017  0.00  0.00      K1    
ATOM   1231  OH  TYR K  94       6.219 -60.126 -22.577  0.00  0.00      K1    
ATOM   1232  HH  TYR K  94       6.898 -60.079 -21.900  0.00  0.00      K1    
ATOM   1233  CD2 TYR K  94       2.936 -58.466 -22.159  0.00  0.00      K1    
ATOM   1234  HD2 TYR K  94       2.141 -58.006 -22.726  0.00  0.00      K1    
ATOM   1235  CE2 TYR K  94       4.034 -59.028 -22.801  0.00  0.00      K1    
ATOM   1236  HE2 TYR K  94       3.994 -58.976 -23.879  0.00  0.00      K1    
ATOM   1237  C   TYR K  94       1.790 -55.663 -20.519  0.00  0.00      K1    
ATOM   1238  O   TYR K  94       0.729 -55.114 -20.848  0.00  0.00      K1    
ATOM   1239  N   GLY K  95       2.929 -55.364 -21.151  0.00  0.00      K1    
ATOM   1240  HN  GLY K  95       3.759 -55.894 -20.995  0.00  0.00      K1    
ATOM   1241  CA  GLY K  95       2.992 -54.649 -22.383  0.00  0.00      K1    
ATOM   1242  HA1 GLY K  95       2.294 -55.085 -23.081  0.00  0.00      K1    
ATOM   1243  HA2 GLY K  95       4.000 -54.945 -22.631  0.00  0.00      K1    
ATOM   1244  C   GLY K  95       2.765 -53.147 -22.285  0.00  0.00      K1    
ATOM   1245  O   GLY K  95       1.885 -52.671 -23.029  0.00  0.00      K1    
ATOM   1246  N   GLY K  96       3.384 -52.522 -21.262  0.00  0.00      K1    
ATOM   1247  HN  GLY K  96       4.061 -53.015 -20.720  0.00  0.00      K1    
ATOM   1248  CA  GLY K  96       3.190 -51.180 -20.788  0.00  0.00      K1    
ATOM   1249  HA1 GLY K  96       3.314 -50.592 -21.685  0.00  0.00      K1    
ATOM   1250  HA2 GLY K  96       4.002 -50.911 -20.129  0.00  0.00      K1    
ATOM   1251  C   GLY K  96       1.883 -50.779 -20.249  0.00  0.00      K1    
ATOM   1252  O   GLY K  96       1.393 -49.708 -20.575  0.00  0.00      K1    
ATOM   1253  N   GLY K  97       1.283 -51.743 -19.432  0.00  0.00      K1    
ATOM   1254  HN  GLY K  97       1.862 -52.515 -19.181  0.00  0.00      K1    
ATOM   1255  CA  GLY K  97      -0.065 -51.684 -18.899  0.00  0.00      K1    
ATOM   1256  HA1 GLY K  97      -0.250 -50.724 -18.441  0.00  0.00      K1    
ATOM   1257  HA2 GLY K  97      -0.155 -52.512 -18.211  0.00  0.00      K1    
ATOM   1258  C   GLY K  97      -1.255 -51.915 -19.879  0.00  0.00      K1    
ATOM   1259  O   GLY K  97      -2.425 -51.632 -19.552  0.00  0.00      K1    
ATOM   1260  N   GLY K  98      -0.913 -52.402 -21.155  0.00  0.00      K1    
ATOM   1261  HN  GLY K  98       0.046 -52.604 -21.339  0.00  0.00      K1    
ATOM   1262  CA  GLY K  98      -1.903 -52.537 -22.281  0.00  0.00      K1    
ATOM   1263  HA1 GLY K  98      -2.892 -52.350 -21.887  0.00  0.00      K1    
ATOM   1264  HA2 GLY K  98      -1.741 -53.522 -22.692  0.00  0.00      K1    
ATOM   1265  C   GLY K  98      -1.858 -51.559 -23.371  0.00  0.00      K1    
ATOM   1266  O   GLY K  98      -2.536 -51.784 -24.381  0.00  0.00      K1    
ATOM   1267  N   PHE K  99      -1.194 -50.315 -23.366  0.00  0.00      K1    
ATOM   1268  HN  PHE K  99      -0.960 -49.997 -22.450  0.00  0.00      K1    
ATOM   1269  CA  PHE K  99      -1.218 -49.467 -24.520  0.00  0.00      K1    
ATOM   1270  HA  PHE K  99      -2.210 -49.286 -24.908  0.00  0.00      K1    
ATOM   1271  CB  PHE K  99      -0.969 -47.988 -24.140  0.00  0.00      K1    
ATOM   1272  HB1 PHE K  99       0.060 -47.947 -23.723  0.00  0.00      K1    
ATOM   1273  HB2 PHE K  99      -0.992 -47.399 -25.082  0.00  0.00      K1    
ATOM   1274  CG  PHE K  99      -2.007 -47.353 -23.156  0.00  0.00      K1    
ATOM   1275  CD1 PHE K  99      -1.797 -47.331 -21.764  0.00  0.00      K1    
ATOM   1276  HD1 PHE K  99      -0.839 -47.733 -21.470  0.00  0.00      K1    
ATOM   1277  CE1 PHE K  99      -2.639 -46.709 -20.902  0.00  0.00      K1    
ATOM   1278  HE1 PHE K  99      -2.377 -46.647 -19.856  0.00  0.00      K1    
ATOM   1279  CZ  PHE K  99      -3.873 -46.134 -21.388  0.00  0.00      K1    
ATOM   1280  HZ  PHE K  99      -4.492 -45.558 -20.716  0.00  0.00      K1    
ATOM   1281  CD2 PHE K  99      -3.231 -46.818 -23.600  0.00  0.00      K1    
ATOM   1282  HD2 PHE K  99      -3.414 -46.835 -24.664  0.00  0.00      K1    
ATOM   1283  CE2 PHE K  99      -4.223 -46.311 -22.729  0.00  0.00      K1    
ATOM   1284  HE2 PHE K  99      -5.147 -45.924 -23.133  0.00  0.00      K1    
ATOM   1285  C   PHE K  99      -0.202 -49.712 -25.583  0.00  0.00      K1    
ATOM   1286  O   PHE K  99      -0.333 -49.416 -26.775  0.00  0.00      K1    
ATOM   1287  N   GLY K 100       0.863 -50.311 -25.042  0.00  0.00      K1    
ATOM   1288  HN  GLY K 100       0.980 -50.497 -24.069  0.00  0.00      K1    
ATOM   1289  CA  GLY K 100       2.011 -50.549 -25.889  0.00  0.00      K1    
ATOM   1290  HA1 GLY K 100       2.835 -50.664 -25.200  0.00  0.00      K1    
ATOM   1291  HA2 GLY K 100       2.112 -49.763 -26.623  0.00  0.00      K1    
ATOM   1292  C   GLY K 100       1.916 -51.786 -26.646  0.00  0.00      K1    
ATOM   1293  O   GLY K 100       2.073 -51.900 -27.791  0.00  0.00      K1    
ATOM   1294  N   GLY K 101       1.555 -52.806 -25.900  0.00  0.00      K1    
ATOM   1295  HN  GLY K 101       1.473 -52.736 -24.909  0.00  0.00      K1    
ATOM   1296  CA  GLY K 101       1.251 -54.108 -26.454  0.00  0.00      K1    
ATOM   1297  HA1 GLY K 101       1.141 -54.720 -25.571  0.00  0.00      K1    
ATOM   1298  HA2 GLY K 101       2.044 -54.396 -27.129  0.00  0.00      K1    
ATOM   1299  C   GLY K 101      -0.067 -54.222 -27.200  0.00  0.00      K1    
ATOM   1300  O   GLY K 101      -0.301 -55.176 -27.923  0.00  0.00      K1    
ATOM   1301  N   GLY K 102      -0.965 -53.292 -27.004  0.00  0.00      K1    
ATOM   1302  HN  GLY K 102      -0.711 -52.527 -26.418  0.00  0.00      K1    
ATOM   1303  CA  GLY K 102      -2.330 -53.243 -27.644  0.00  0.00      K1    
ATOM   1304  HA1 GLY K 102      -3.076 -52.874 -26.955  0.00  0.00      K1    
ATOM   1305  HA2 GLY K 102      -2.585 -54.227 -28.009  0.00  0.00      K1    
ATOM   1306  C   GLY K 102      -2.323 -52.390 -28.919  0.00  0.00      K1    
ATOM   1307  O   GLY K 102      -3.300 -52.236 -29.621  0.00  0.00      K1    
ATOM   1308  N   GLY K 103      -1.156 -51.826 -29.289  0.00  0.00      K1    
ATOM   1309  HN  GLY K 103      -0.427 -51.832 -28.609  0.00  0.00      K1    
ATOM   1310  CA  GLY K 103      -0.988 -51.282 -30.678  0.00  0.00      K1    
ATOM   1311  HA1 GLY K 103      -1.557 -51.866 -31.386  0.00  0.00      K1    
ATOM   1312  HA2 GLY K 103       0.047 -51.355 -30.976  0.00  0.00      K1    
ATOM   1313  C   GLY K 103      -1.388 -49.819 -30.840  0.00  0.00      K1    
ATOM   1314  O   GLY K 103      -1.548 -49.280 -31.922  0.00  0.00      K1    
ATOM   1315  N   PHE K 104      -1.542 -49.170 -29.643  0.00  0.00      K1    
ATOM   1316  HN  PHE K 104      -1.413 -49.772 -28.859  0.00  0.00      K1    
ATOM   1317  CA  PHE K 104      -2.084 -47.830 -29.496  0.00  0.00      K1    
ATOM   1318  HA  PHE K 104      -2.720 -47.710 -30.361  0.00  0.00      K1    
ATOM   1319  CB  PHE K 104      -2.912 -47.733 -28.167  0.00  0.00      K1    
ATOM   1320  HB1 PHE K 104      -2.265 -48.159 -27.371  0.00  0.00      K1    
ATOM   1321  HB2 PHE K 104      -2.996 -46.700 -27.766  0.00  0.00      K1    
ATOM   1322  CG  PHE K 104      -4.331 -48.443 -28.176  0.00  0.00      K1    
ATOM   1323  CD1 PHE K 104      -4.701 -49.454 -27.334  0.00  0.00      K1    
ATOM   1324  HD1 PHE K 104      -3.990 -49.792 -26.595  0.00  0.00      K1    
ATOM   1325  CE1 PHE K 104      -5.966 -49.965 -27.458  0.00  0.00      K1    
ATOM   1326  HE1 PHE K 104      -6.219 -50.736 -26.746  0.00  0.00      K1    
ATOM   1327  CZ  PHE K 104      -6.778 -49.661 -28.498  0.00  0.00      K1    
ATOM   1328  HZ  PHE K 104      -7.756 -50.118 -28.514  0.00  0.00      K1    
ATOM   1329  CD2 PHE K 104      -5.205 -48.033 -29.259  0.00  0.00      K1    
ATOM   1330  HD2 PHE K 104      -4.891 -47.283 -29.969  0.00  0.00      K1    
ATOM   1331  CE2 PHE K 104      -6.473 -48.647 -29.434  0.00  0.00      K1    
ATOM   1332  HE2 PHE K 104      -7.123 -48.344 -30.241  0.00  0.00      K1    
ATOM   1333  C   PHE K 104      -1.042 -46.823 -29.379  0.00  0.00      K1    
ATOM   1334  O   PHE K 104      -1.242 -45.686 -29.064  0.00  0.00      K1    
ATOM   1335  N   GLY K 105       0.179 -47.172 -29.653  0.00  0.00      K1    
ATOM   1336  HN  GLY K 105       0.348 -48.100 -29.974  0.00  0.00      K1    
ATOM   1337  CA  GLY K 105       1.291 -46.238 -29.675  0.00  0.00      K1    
ATOM   1338  HA1 GLY K 105       0.995 -45.336 -30.189  0.00  0.00      K1    
ATOM   1339  HA2 GLY K 105       2.118 -46.657 -30.228  0.00  0.00      K1    
ATOM   1340  C   GLY K 105       1.919 -45.838 -28.339  0.00  0.00      K1    
ATOM   1341  O   GLY K 105       2.491 -44.767 -28.186  0.00  0.00      K1    
ATOM   1342  N   GLY K 106       1.655 -46.640 -27.314  0.00  0.00      K1    
ATOM   1343  HN  GLY K 106       1.118 -47.440 -27.572  0.00  0.00      K1    
ATOM   1344  CA  GLY K 106       2.188 -46.401 -25.938  0.00  0.00      K1    
ATOM   1345  HA1 GLY K 106       3.246 -46.187 -25.987  0.00  0.00      K1    
ATOM   1346  HA2 GLY K 106       2.016 -47.401 -25.568  0.00  0.00      K1    
ATOM   1347  C   GLY K 106       1.546 -45.390 -25.000  0.00  0.00      K1    
ATOM   1348  O   GLY K 106       1.672 -45.454 -23.782  0.00  0.00      K1    
ATOM   1349  N   GLY K 107       0.800 -44.431 -25.584  0.00  0.00      K1    
ATOM   1350  HN  GLY K 107       0.673 -44.334 -26.568  0.00  0.00      K1    
ATOM   1351  CA  GLY K 107       0.119 -43.317 -24.992  0.00  0.00      K1    
ATOM   1352  HA1 GLY K 107       0.242 -42.495 -25.682  0.00  0.00      K1    
ATOM   1353  HA2 GLY K 107       0.561 -43.070 -24.038  0.00  0.00      K1    
ATOM   1354  C   GLY K 107      -1.392 -43.314 -24.794  0.00  0.00      K1    
ATOM   1355  O   GLY K 107      -1.803 -42.822 -23.697  0.00  0.00      K1    
ATOM   1356  N   GLY K 108      -2.174 -43.888 -25.748  0.00  0.00      K1    
ATOM   1357  HN  GLY K 108      -1.826 -44.292 -26.591  0.00  0.00      K1    
ATOM   1358  CA  GLY K 108      -3.607 -44.010 -25.521  0.00  0.00      K1    
ATOM   1359  HA1 GLY K 108      -3.804 -43.858 -24.470  0.00  0.00      K1    
ATOM   1360  HA2 GLY K 108      -3.906 -44.921 -26.019  0.00  0.00      K1    
ATOM   1361  C   GLY K 108      -4.520 -43.022 -26.207  0.00  0.00      K1    
ATOM   1362  O   GLY K 108      -5.709 -43.215 -26.335  0.00  0.00      K1    
ATOM   1363  N   PHE K 109      -3.917 -41.785 -26.505  0.00  0.00      K1    
ATOM   1364  HN  PHE K 109      -2.983 -41.749 -26.156  0.00  0.00      K1    
ATOM   1365  CA  PHE K 109      -4.603 -40.574 -26.954  0.00  0.00      K1    
ATOM   1366  HA  PHE K 109      -5.130 -40.170 -26.103  0.00  0.00      K1    
ATOM   1367  CB  PHE K 109      -3.554 -39.671 -27.500  0.00  0.00      K1    
ATOM   1368  HB1 PHE K 109      -3.078 -40.211 -28.346  0.00  0.00      K1    
ATOM   1369  HB2 PHE K 109      -3.923 -38.698 -27.889  0.00  0.00      K1    
ATOM   1370  CG  PHE K 109      -2.514 -39.359 -26.453  0.00  0.00      K1    
ATOM   1371  CD1 PHE K 109      -2.873 -38.684 -25.263  0.00  0.00      K1    
ATOM   1372  HD1 PHE K 109      -3.885 -38.365 -25.065  0.00  0.00      K1    
ATOM   1373  CE1 PHE K 109      -2.018 -38.630 -24.177  0.00  0.00      K1    
ATOM   1374  HE1 PHE K 109      -2.294 -38.149 -23.251  0.00  0.00      K1    
ATOM   1375  CZ  PHE K 109      -0.705 -39.106 -24.322  0.00  0.00      K1    
ATOM   1376  HZ  PHE K 109      -0.011 -38.905 -23.519  0.00  0.00      K1    
ATOM   1377  CD2 PHE K 109      -1.166 -39.727 -26.639  0.00  0.00      K1    
ATOM   1378  HD2 PHE K 109      -0.920 -40.206 -27.575  0.00  0.00      K1    
ATOM   1379  CE2 PHE K 109      -0.229 -39.574 -25.559  0.00  0.00      K1    
ATOM   1380  HE2 PHE K 109       0.785 -39.832 -25.830  0.00  0.00      K1    
ATOM   1381  C   PHE K 109      -5.695 -40.795 -28.027  0.00  0.00      K1    
ATOM   1382  O   PHE K 109      -6.793 -40.240 -27.874  0.00  0.00      K1    
ATOM   1383  N   GLY K 110      -5.413 -41.605 -29.049  0.00  0.00      K1    
ATOM   1384  HN  GLY K 110      -4.487 -41.942 -29.205  0.00  0.00      K1    
ATOM   1385  CA  GLY K 110      -6.348 -41.840 -30.127  0.00  0.00      K1    
ATOM   1386  HA1 GLY K 110      -5.704 -42.258 -30.886  0.00  0.00      K1    
ATOM   1387  HA2 GLY K 110      -6.812 -40.898 -30.383  0.00  0.00      K1    
ATOM   1388  C   GLY K 110      -7.407 -42.872 -29.826  0.00  0.00      K1    
ATOM   1389  O   GLY K 110      -8.326 -42.999 -30.620  0.00  0.00      K1    
ATOM   1390  N   GLY K 111      -7.398 -43.614 -28.670  0.00  0.00      K1    
ATOM   1391  HN  GLY K 111      -6.544 -43.673 -28.160  0.00  0.00      K1    
ATOM   1392  CA  GLY K 111      -8.325 -44.677 -28.248  0.00  0.00      K1    
ATOM   1393  HA1 GLY K 111      -7.940 -45.289 -27.446  0.00  0.00      K1    
ATOM   1394  HA2 GLY K 111      -8.688 -45.249 -29.090  0.00  0.00      K1    
ATOM   1395  C   GLY K 111      -9.629 -44.117 -27.768  0.00  0.00      K1    
ATOM   1396  O   GLY K 111     -10.633 -44.765 -27.599  0.00  0.00      K1    
ATOM   1397  N   GLY K 112      -9.669 -42.848 -27.337  0.00  0.00      K1    
ATOM   1398  HN  GLY K 112      -8.867 -42.263 -27.424  0.00  0.00      K1    
ATOM   1399  CA  GLY K 112     -10.940 -42.204 -26.972  0.00  0.00      K1    
ATOM   1400  HA1 GLY K 112     -10.731 -41.482 -26.196  0.00  0.00      K1    
ATOM   1401  HA2 GLY K 112     -11.695 -42.952 -26.778  0.00  0.00      K1    
ATOM   1402  C   GLY K 112     -11.478 -41.326 -28.123  0.00  0.00      K1    
ATOM   1403  O   GLY K 112     -12.535 -40.762 -28.022  0.00  0.00      K1    
ATOM   1404  N   GLY K 113     -10.705 -41.191 -29.191  0.00  0.00      K1    
ATOM   1405  HN  GLY K 113      -9.906 -41.765 -29.350  0.00  0.00      K1    
ATOM   1406  CA  GLY K 113     -11.170 -40.482 -30.355  0.00  0.00      K1    
ATOM   1407  HA1 GLY K 113     -12.243 -40.579 -30.430  0.00  0.00      K1    
ATOM   1408  HA2 GLY K 113     -10.683 -40.816 -31.259  0.00  0.00      K1    
ATOM   1409  C   GLY K 113     -10.813 -38.960 -30.301  0.00  0.00      K1    
ATOM   1410  O   GLY K 113     -11.001 -38.317 -31.362  0.00  0.00      K1    
ATOM   1411  N   ILE K 114     -10.252 -38.427 -29.206  0.00  0.00      K1    
ATOM   1412  HN  ILE K 114     -10.010 -39.044 -28.461  0.00  0.00      K1    
ATOM   1413  CA  ILE K 114     -10.141 -36.952 -29.096  0.00  0.00      K1    
ATOM   1414  HA  ILE K 114     -10.526 -36.431 -29.960  0.00  0.00      K1    
ATOM   1415  CB  ILE K 114     -11.051 -36.517 -27.963  0.00  0.00      K1    
ATOM   1416  HB  ILE K 114     -11.071 -35.411 -28.066  0.00  0.00      K1    
ATOM   1417  CG2 ILE K 114     -12.505 -36.928 -28.283  0.00  0.00      K1    
ATOM   1418 HG21 ILE K 114     -12.846 -36.613 -29.292  0.00  0.00      K1    
ATOM   1419 HG22 ILE K 114     -12.546 -38.038 -28.315  0.00  0.00      K1    
ATOM   1420 HG23 ILE K 114     -13.278 -36.520 -27.597  0.00  0.00      K1    
ATOM   1421  CG1 ILE K 114     -10.582 -37.053 -26.594  0.00  0.00      K1    
ATOM   1422 HG11 ILE K 114     -10.515 -38.148 -26.422  0.00  0.00      K1    
ATOM   1423 HG12 ILE K 114      -9.627 -36.544 -26.339  0.00  0.00      K1    
ATOM   1424  CD  ILE K 114     -11.534 -36.606 -25.479  0.00  0.00      K1    
ATOM   1425  HD1 ILE K 114     -11.574 -35.496 -25.442  0.00  0.00      K1    
ATOM   1426  HD2 ILE K 114     -12.562 -36.977 -25.674  0.00  0.00      K1    
ATOM   1427  HD3 ILE K 114     -11.098 -36.913 -24.504  0.00  0.00      K1    
ATOM   1428  C   ILE K 114      -8.732 -36.501 -28.954  0.00  0.00      K1    
ATOM   1429  O   ILE K 114      -8.428 -35.322 -28.545  0.00  0.00      K1    
ATOM   1430  N   GLY K 115      -7.817 -37.508 -29.251  0.00  0.00      K1    
ATOM   1431  HN  GLY K 115      -8.057 -38.474 -29.301  0.00  0.00      K1    
ATOM   1432  CA  GLY K 115      -6.332 -37.317 -29.310  0.00  0.00      K1    
ATOM   1433  HA1 GLY K 115      -6.152 -36.828 -30.255  0.00  0.00      K1    
ATOM   1434  HA2 GLY K 115      -5.813 -38.264 -29.290  0.00  0.00      K1    
ATOM   1435  C   GLY K 115      -5.695 -36.429 -28.255  0.00  0.00      K1    
ATOM   1436  O   GLY K 115      -6.068 -36.404 -27.071  0.00  0.00      K1    
ATOM   1437  N   GLY K 116      -4.564 -35.815 -28.720  0.00  0.00      K1    
ATOM   1438  HN  GLY K 116      -4.234 -35.766 -29.660  0.00  0.00      K1    
ATOM   1439  CA  GLY K 116      -3.668 -35.144 -27.786  0.00  0.00      K1    
ATOM   1440  HA1 GLY K 116      -2.637 -35.228 -28.095  0.00  0.00      K1    
ATOM   1441  HA2 GLY K 116      -3.894 -35.571 -26.820  0.00  0.00      K1    
ATOM   1442  C   GLY K 116      -3.910 -33.663 -27.617  0.00  0.00      K1    
ATOM   1443  O   GLY K 116      -3.413 -33.042 -26.695  0.00  0.00      K1    
ATOM   1444  N   GLY K 117      -4.824 -33.086 -28.433  0.00  0.00      K1    
ATOM   1445  HN  GLY K 117      -5.252 -33.558 -29.200  0.00  0.00      K1    
ATOM   1446  CA  GLY K 117      -5.270 -31.773 -28.214  0.00  0.00      K1    
ATOM   1447  HA1 GLY K 117      -5.776 -31.425 -29.101  0.00  0.00      K1    
ATOM   1448  HA2 GLY K 117      -4.465 -31.147 -27.859  0.00  0.00      K1    
ATOM   1449  C   GLY K 117      -6.292 -31.851 -27.031  0.00  0.00      K1    
ATOM   1450  O   GLY K 117      -6.430 -30.855 -26.304  0.00  0.00      K1    
ATOM   1451  N   GLY K 118      -7.136 -32.922 -26.850  0.00  0.00      K1    
ATOM   1452  HN  GLY K 118      -6.834 -33.704 -27.391  0.00  0.00      K1    
ATOM   1453  CA  GLY K 118      -8.225 -32.944 -25.911  0.00  0.00      K1    
ATOM   1454  HA1 GLY K 118      -8.882 -33.755 -26.188  0.00  0.00      K1    
ATOM   1455  HA2 GLY K 118      -8.731 -31.993 -25.988  0.00  0.00      K1    
ATOM   1456  C   GLY K 118      -7.924 -33.320 -24.461  0.00  0.00      K1    
ATOM   1457  O   GLY K 118      -8.699 -32.927 -23.560  0.00  0.00      K1    
ATOM   1458  N   PHE K 119      -6.786 -34.021 -24.255  0.00  0.00      K1    
ATOM   1459  HN  PHE K 119      -6.177 -34.237 -25.014  0.00  0.00      K1    
ATOM   1460  CA  PHE K 119      -6.293 -34.313 -22.874  0.00  0.00      K1    
ATOM   1461  HA  PHE K 119      -7.053 -34.138 -22.128  0.00  0.00      K1    
ATOM   1462  CB  PHE K 119      -5.898 -35.789 -22.657  0.00  0.00      K1    
ATOM   1463  HB1 PHE K 119      -5.071 -35.787 -23.399  0.00  0.00      K1    
ATOM   1464  HB2 PHE K 119      -5.676 -35.936 -21.578  0.00  0.00      K1    
ATOM   1465  CG  PHE K 119      -7.039 -36.726 -23.019  0.00  0.00      K1    
ATOM   1466  CD1 PHE K 119      -7.022 -37.584 -24.100  0.00  0.00      K1    
ATOM   1467  HD1 PHE K 119      -6.146 -37.551 -24.732  0.00  0.00      K1    
ATOM   1468  CE1 PHE K 119      -8.048 -38.507 -24.189  0.00  0.00      K1    
ATOM   1469  HE1 PHE K 119      -8.026 -39.135 -25.068  0.00  0.00      K1    
ATOM   1470  CZ  PHE K 119      -9.088 -38.581 -23.218  0.00  0.00      K1    
ATOM   1471  HZ  PHE K 119      -9.820 -39.354 -23.399  0.00  0.00      K1    
ATOM   1472  CD2 PHE K 119      -8.101 -36.678 -22.122  0.00  0.00      K1    
ATOM   1473  HD2 PHE K 119      -8.204 -35.994 -21.293  0.00  0.00      K1    
ATOM   1474  CE2 PHE K 119      -9.129 -37.612 -22.191  0.00  0.00      K1    
ATOM   1475  HE2 PHE K 119      -9.973 -37.769 -21.536  0.00  0.00      K1    
ATOM   1476  C   PHE K 119      -5.155 -33.414 -22.388  0.00  0.00      K1    
ATOM   1477  O   PHE K 119      -4.769 -33.551 -21.238  0.00  0.00      K1    
ATOM   1478  N   GLY K 120      -4.638 -32.407 -23.256  0.00  0.00      K1    
ATOM   1479  HN  GLY K 120      -5.062 -32.305 -24.152  0.00  0.00      K1    
ATOM   1480  CA  GLY K 120      -3.825 -31.270 -22.841  0.00  0.00      K1    
ATOM   1481  HA1 GLY K 120      -3.892 -31.158 -21.769  0.00  0.00      K1    
ATOM   1482  HA2 GLY K 120      -4.155 -30.397 -23.383  0.00  0.00      K1    
ATOM   1483  C   GLY K 120      -2.367 -31.347 -23.240  0.00  0.00      K1    
ATOM   1484  O   GLY K 120      -1.508 -30.723 -22.578  0.00  0.00      K1    
ATOM   1485  N   GLY K 121      -2.050 -32.148 -24.294  0.00  0.00      K1    
ATOM   1486  HN  GLY K 121      -2.802 -32.598 -24.769  0.00  0.00      K1    
ATOM   1487  CA  GLY K 121      -0.685 -32.258 -24.807  0.00  0.00      K1    
ATOM   1488  HA1 GLY K 121      -0.516 -33.209 -25.291  0.00  0.00      K1    
ATOM   1489  HA2 GLY K 121      -0.070 -31.929 -23.982  0.00  0.00      K1    
ATOM   1490  C   GLY K 121      -0.256 -31.296 -25.756  0.00  0.00      K1    
ATOM   1491  O   GLY K 121       0.893 -30.891 -25.718  0.00  0.00      K1    
ATOM   1492  N   PHE K 122      -1.203 -30.919 -26.676  0.00  0.00      K1    
ATOM   1493  HN  PHE K 122      -2.087 -31.363 -26.800  0.00  0.00      K1    
ATOM   1494  CA  PHE K 122      -1.025 -29.954 -27.765  0.00  0.00      K1    
ATOM   1495  HA  PHE K 122      -0.249 -30.290 -28.437  0.00  0.00      K1    
ATOM   1496  CB  PHE K 122      -2.350 -29.877 -28.554  0.00  0.00      K1    
ATOM   1497  HB1 PHE K 122      -2.617 -30.947 -28.693  0.00  0.00      K1    
ATOM   1498  HB2 PHE K 122      -3.105 -29.368 -27.917  0.00  0.00      K1    
ATOM   1499  CG  PHE K 122      -2.465 -29.320 -29.918  0.00  0.00      K1    
ATOM   1500  CD1 PHE K 122      -2.889 -27.977 -30.105  0.00  0.00      K1    
ATOM   1501  HD1 PHE K 122      -3.068 -27.286 -29.295  0.00  0.00      K1    
ATOM   1502  CE1 PHE K 122      -2.998 -27.431 -31.412  0.00  0.00      K1    
ATOM   1503  HE1 PHE K 122      -3.051 -26.353 -31.456  0.00  0.00      K1    
ATOM   1504  CZ  PHE K 122      -2.758 -28.275 -32.499  0.00  0.00      K1    
ATOM   1505  HZ  PHE K 122      -2.931 -27.934 -33.509  0.00  0.00      K1    
ATOM   1506  CD2 PHE K 122      -2.321 -30.124 -31.033  0.00  0.00      K1    
ATOM   1507  HD2 PHE K 122      -2.063 -31.155 -30.839  0.00  0.00      K1    
ATOM   1508  CE2 PHE K 122      -2.440 -29.598 -32.285  0.00  0.00      K1    
ATOM   1509  HE2 PHE K 122      -2.283 -30.210 -33.161  0.00  0.00      K1    
ATOM   1510  C   PHE K 122      -0.673 -28.523 -27.378  0.00  0.00      K1    
ATOM   1511  O   PHE K 122      -1.015 -28.089 -26.285  0.00  0.00      K1    
ATOM   1512  N   GLY K 123       0.084 -27.787 -28.324  0.00  0.00      K1    
ATOM   1513  HN  GLY K 123       0.193 -28.233 -29.208  0.00  0.00      K1    
ATOM   1514  CA  GLY K 123       0.493 -26.432 -27.985  0.00  0.00      K1    
ATOM   1515  HA1 GLY K 123      -0.314 -25.994 -27.416  0.00  0.00      K1    
ATOM   1516  HA2 GLY K 123       0.661 -25.851 -28.880  0.00  0.00      K1    
ATOM   1517  C   GLY K 123       1.725 -26.170 -27.104  0.00  0.00      K1    
ATOM   1518  O   GLY K 123       2.137 -25.034 -26.911  0.00  0.00      K1    
ATOM   1519  N   SER K 124       2.343 -27.277 -26.612  0.00  0.00      K1    
ATOM   1520  HN  SER K 124       2.075 -28.170 -26.964  0.00  0.00      K1    
ATOM   1521  CA  SER K 124       3.380 -27.200 -25.548  0.00  0.00      K1    
ATOM   1522  HA  SER K 124       3.442 -26.238 -25.061  0.00  0.00      K1    
ATOM   1523  CB  SER K 124       3.066 -28.238 -24.343  0.00  0.00      K1    
ATOM   1524  HB1 SER K 124       3.784 -28.209 -23.495  0.00  0.00      K1    
ATOM   1525  HB2 SER K 124       2.079 -27.908 -23.954  0.00  0.00      K1    
ATOM   1526  OG  SER K 124       3.032 -29.616 -24.817  0.00  0.00      K1    
ATOM   1527  HG1 SER K 124       2.200 -29.960 -25.148  0.00  0.00      K1    
ATOM   1528  C   SER K 124       4.834 -27.545 -25.847  0.00  0.00      K1    
ATOM   1529  O   SER K 124       5.702 -27.488 -24.953  0.00  0.00      K1    
ATOM   1530  N   GLY K 125       5.259 -27.972 -27.117  0.00  0.00      K1    
ATOM   1531  HN  GLY K 125       4.600 -28.086 -27.857  0.00  0.00      K1    
ATOM   1532  CA  GLY K 125       6.682 -28.297 -27.296  0.00  0.00      K1    
ATOM   1533  HA1 GLY K 125       7.243 -27.509 -26.816  0.00  0.00      K1    
ATOM   1534  HA2 GLY K 125       6.809 -28.253 -28.368  0.00  0.00      K1    
ATOM   1535  C   GLY K 125       7.094 -29.698 -26.847  0.00  0.00      K1    
ATOM   1536  O   GLY K 125       8.288 -29.900 -26.772  0.00  0.00      K1    
ATOM   1537  N   GLY K 126       6.133 -30.538 -26.473  0.00  0.00      K1    
ATOM   1538  HN  GLY K 126       5.169 -30.401 -26.688  0.00  0.00      K1    
ATOM   1539  CA  GLY K 126       6.476 -31.810 -25.925  0.00  0.00      K1    
ATOM   1540  HA1 GLY K 126       7.454 -32.148 -26.232  0.00  0.00      K1    
ATOM   1541  HA2 GLY K 126       5.687 -32.475 -26.247  0.00  0.00      K1    
ATOM   1542  C   GLY K 126       6.573 -31.913 -24.390  0.00  0.00      K1    
ATOM   1543  O   GLY K 126       6.919 -32.909 -23.777  0.00  0.00      K1    
ATOM   1544  N   GLY K 127       6.074 -30.845 -23.706  0.00  0.00      K1    
ATOM   1545  HN  GLY K 127       5.696 -30.091 -24.238  0.00  0.00      K1    
ATOM   1546  CA  GLY K 127       5.947 -30.783 -22.213  0.00  0.00      K1    
ATOM   1547  HA1 GLY K 127       5.655 -29.782 -21.932  0.00  0.00      K1    
ATOM   1548  HA2 GLY K 127       6.855 -31.095 -21.718  0.00  0.00      K1    
ATOM   1549  C   GLY K 127       4.890 -31.650 -21.650  0.00  0.00      K1    
ATOM   1550  O   GLY K 127       5.011 -32.381 -20.657  0.00  0.00      K1    
ATOM   1551  N   GLY K 128       3.717 -31.636 -22.298  0.00  0.00      K1    
ATOM   1552  HN  GLY K 128       3.724 -31.308 -23.240  0.00  0.00      K1    
ATOM   1553  CA  GLY K 128       2.516 -32.348 -21.888  0.00  0.00      K1    
ATOM   1554  HA1 GLY K 128       1.803 -31.908 -22.570  0.00  0.00      K1    
ATOM   1555  HA2 GLY K 128       2.332 -32.299 -20.825  0.00  0.00      K1    
ATOM   1556  C   GLY K 128       2.523 -33.806 -22.308  0.00  0.00      K1    
ATOM   1557  O   GLY K 128       1.754 -34.636 -21.856  0.00  0.00      K1    
ATOM   1558  N   PHE K 129       3.409 -34.198 -23.184  0.00  0.00      K1    
ATOM   1559  HN  PHE K 129       3.941 -33.503 -23.660  0.00  0.00      K1    
ATOM   1560  CA  PHE K 129       3.731 -35.546 -23.559  0.00  0.00      K1    
ATOM   1561  HA  PHE K 129       2.907 -36.206 -23.331  0.00  0.00      K1    
ATOM   1562  CB  PHE K 129       3.941 -35.692 -25.050  0.00  0.00      K1    
ATOM   1563  HB1 PHE K 129       4.757 -35.007 -25.365  0.00  0.00      K1    
ATOM   1564  HB2 PHE K 129       4.056 -36.763 -25.320  0.00  0.00      K1    
ATOM   1565  CG  PHE K 129       2.738 -35.290 -25.830  0.00  0.00      K1    
ATOM   1566  CD1 PHE K 129       2.781 -34.152 -26.670  0.00  0.00      K1    
ATOM   1567  HD1 PHE K 129       3.601 -33.450 -26.631  0.00  0.00      K1    
ATOM   1568  CE1 PHE K 129       1.681 -33.797 -27.496  0.00  0.00      K1    
ATOM   1569  HE1 PHE K 129       1.733 -32.867 -28.043  0.00  0.00      K1    
ATOM   1570  CZ  PHE K 129       0.539 -34.546 -27.468  0.00  0.00      K1    
ATOM   1571  HZ  PHE K 129      -0.396 -34.120 -27.802  0.00  0.00      K1    
ATOM   1572  CD2 PHE K 129       1.580 -36.046 -25.815  0.00  0.00      K1    
ATOM   1573  HD2 PHE K 129       1.480 -36.921 -25.190  0.00  0.00      K1    
ATOM   1574  CE2 PHE K 129       0.413 -35.639 -26.532  0.00  0.00      K1    
ATOM   1575  HE2 PHE K 129      -0.516 -36.171 -26.390  0.00  0.00      K1    
ATOM   1576  C   PHE K 129       4.980 -36.076 -22.852  0.00  0.00      K1    
ATOM   1577  O   PHE K 129       5.551 -37.084 -23.244  0.00  0.00      K1    
ATOM   1578  N   GLY K 130       5.373 -35.350 -21.814  0.00  0.00      K1    
ATOM   1579  HN  GLY K 130       5.131 -34.382 -21.829  0.00  0.00      K1    
ATOM   1580  CA  GLY K 130       6.307 -35.752 -20.778  0.00  0.00      K1    
ATOM   1581  HA1 GLY K 130       6.005 -36.649 -20.257  0.00  0.00      K1    
ATOM   1582  HA2 GLY K 130       6.246 -34.982 -20.023  0.00  0.00      K1    
ATOM   1583  C   GLY K 130       7.790 -35.996 -21.313  0.00  0.00      K1    
ATOM   1584  O   GLY K 130       8.561 -36.898 -20.905  0.00  0.00      K1    
ATOM   1585  N   GLY K 131       8.241 -35.157 -22.260  0.00  0.00      K1    
ATOM   1586  HN  GLY K 131       7.724 -34.391 -22.632  0.00  0.00      K1    
ATOM   1587  CA  GLY K 131       9.549 -35.451 -22.947  0.00  0.00      K1    
ATOM   1588  HA1 GLY K 131      10.248 -35.816 -22.210  0.00  0.00      K1    
ATOM   1589  HA2 GLY K 131       9.960 -34.513 -23.289  0.00  0.00      K1    
ATOM   1590  C   GLY K 131       9.571 -36.383 -24.224  0.00  0.00      K1    
ATOM   1591  O   GLY K 131      10.601 -36.876 -24.695  0.00  0.00      K1    
ATOM   1592  N   GLY K 132       8.358 -36.633 -24.798  0.00  0.00      K1    
ATOM   1593  HN  GLY K 132       7.493 -36.225 -24.513  0.00  0.00      K1    
ATOM   1594  CA  GLY K 132       8.171 -37.549 -25.850  0.00  0.00      K1    
ATOM   1595  HA1 GLY K 132       8.957 -37.352 -26.564  0.00  0.00      K1    
ATOM   1596  HA2 GLY K 132       7.240 -37.339 -26.356  0.00  0.00      K1    
ATOM   1597  C   GLY K 132       8.103 -39.023 -25.371  0.00  0.00      K1    
ATOM   1598  O   GLY K 132       8.128 -39.958 -26.200  0.00  0.00      K1    
ATOM   1599  N   GLY K 133       7.998 -39.234 -24.071  0.00  0.00      K1    
ATOM   1600  HN  GLY K 133       7.808 -38.387 -23.580  0.00  0.00      K1    
ATOM   1601  CA  GLY K 133       7.837 -40.469 -23.406  0.00  0.00      K1    
ATOM   1602  HA1 GLY K 133       8.259 -40.367 -22.417  0.00  0.00      K1    
ATOM   1603  HA2 GLY K 133       8.367 -41.207 -23.989  0.00  0.00      K1    
ATOM   1604  C   GLY K 133       6.382 -40.935 -23.246  0.00  0.00      K1    
ATOM   1605  O   GLY K 133       6.199 -42.128 -22.936  0.00  0.00      K1    
ATOM   1606  N   PHE K 134       5.402 -40.128 -23.425  0.00  0.00      K1    
ATOM   1607  HN  PHE K 134       5.557 -39.143 -23.421  0.00  0.00      K1    
ATOM   1608  CA  PHE K 134       4.085 -40.577 -23.723  0.00  0.00      K1    
ATOM   1609  HA  PHE K 134       3.921 -41.635 -23.578  0.00  0.00      K1    
ATOM   1610  CB  PHE K 134       2.915 -39.784 -23.047  0.00  0.00      K1    
ATOM   1611  HB1 PHE K 134       3.017 -38.760 -23.467  0.00  0.00      K1    
ATOM   1612  HB2 PHE K 134       2.015 -40.308 -23.434  0.00  0.00      K1    
ATOM   1613  CG  PHE K 134       2.965 -39.867 -21.520  0.00  0.00      K1    
ATOM   1614  CD1 PHE K 134       2.253 -40.938 -20.860  0.00  0.00      K1    
ATOM   1615  HD1 PHE K 134       1.693 -41.718 -21.353  0.00  0.00      K1    
ATOM   1616  CE1 PHE K 134       2.259 -41.006 -19.432  0.00  0.00      K1    
ATOM   1617  HE1 PHE K 134       1.768 -41.791 -18.876  0.00  0.00      K1    
ATOM   1618  CZ  PHE K 134       3.070 -40.051 -18.740  0.00  0.00      K1    
ATOM   1619  HZ  PHE K 134       3.042 -40.080 -17.660  0.00  0.00      K1    
ATOM   1620  CD2 PHE K 134       3.732 -39.056 -20.776  0.00  0.00      K1    
ATOM   1621  HD2 PHE K 134       4.312 -38.356 -21.359  0.00  0.00      K1    
ATOM   1622  CE2 PHE K 134       3.828 -39.107 -19.399  0.00  0.00      K1    
ATOM   1623  HE2 PHE K 134       4.533 -38.499 -18.853  0.00  0.00      K1    
ATOM   1624  C   PHE K 134       3.933 -40.594 -25.303  0.00  0.00      K1    
ATOM   1625  O   PHE K 134       3.000 -41.177 -25.927  0.00  0.00      K1    
ATOM   1626  N   GLY K 135       4.865 -39.960 -25.959  0.00  0.00      K1    
ATOM   1627  HN  GLY K 135       5.551 -39.661 -25.301  0.00  0.00      K1    
ATOM   1628  CA  GLY K 135       4.915 -39.617 -27.412  0.00  0.00      K1    
ATOM   1629  HA1 GLY K 135       5.607 -38.794 -27.518  0.00  0.00      K1    
ATOM   1630  HA2 GLY K 135       3.947 -39.369 -27.822  0.00  0.00      K1    
ATOM   1631  C   GLY K 135       5.458 -40.709 -28.258  0.00  0.00      K1    
ATOM   1632  O   GLY K 135       5.569 -40.392 -29.462  0.00  0.00      K1    
ATOM   1633  N   GLY K 136       5.912 -41.878 -27.673  0.00  0.00      K1    
ATOM   1634  HN  GLY K 136       5.679 -42.048 -26.719  0.00  0.00      K1    
ATOM   1635  CA  GLY K 136       6.528 -42.910 -28.524  0.00  0.00      K1    
ATOM   1636  HA1 GLY K 136       5.833 -42.981 -29.348  0.00  0.00      K1    
ATOM   1637  HA2 GLY K 136       6.646 -43.766 -27.876  0.00  0.00      K1    
ATOM   1638  C   GLY K 136       7.820 -42.606 -29.097  0.00  0.00      K1    
ATOM   1639  O   GLY K 136       7.958 -42.791 -30.293  0.00  0.00      K1    
ATOM   1640  N   GLY K 137       8.798 -41.982 -28.371  0.00  0.00      K1    
ATOM   1641  HN  GLY K 137       8.631 -41.697 -27.430  0.00  0.00      K1    
ATOM   1642  CA  GLY K 137      10.032 -41.535 -28.957  0.00  0.00      K1    
ATOM   1643  HA1 GLY K 137      10.426 -42.376 -29.508  0.00  0.00      K1    
ATOM   1644  HA2 GLY K 137      10.649 -41.394 -28.082  0.00  0.00      K1    
ATOM   1645  C   GLY K 137       9.934 -40.262 -29.749  0.00  0.00      K1    
ATOM   1646  O   GLY K 137      10.927 -39.888 -30.377  0.00  0.00      K1    
ATOM   1647  N   GLY K 138       8.800 -39.628 -29.756  0.00  0.00      K1    
ATOM   1648  HN  GLY K 138       8.155 -39.933 -29.060  0.00  0.00      K1    
ATOM   1649  CA  GLY K 138       8.417 -38.589 -30.715  0.00  0.00      K1    
ATOM   1650  HA1 GLY K 138       9.297 -38.044 -31.025  0.00  0.00      K1    
ATOM   1651  HA2 GLY K 138       7.706 -37.968 -30.190  0.00  0.00      K1    
ATOM   1652  C   GLY K 138       7.782 -39.090 -32.029  0.00  0.00      K1    
ATOM   1653  O   GLY K 138       7.360 -38.342 -32.908  0.00  0.00      K1    
ATOM   1654  N   TYR K 139       7.760 -40.423 -32.210  0.00  0.00      K1    
ATOM   1655  HN  TYR K 139       7.975 -41.086 -31.498  0.00  0.00      K1    
ATOM   1656  CA  TYR K 139       7.476 -41.022 -33.478  0.00  0.00      K1    
ATOM   1657  HA  TYR K 139       7.747 -40.333 -34.264  0.00  0.00      K1    
ATOM   1658  CB  TYR K 139       8.322 -42.258 -33.685  0.00  0.00      K1    
ATOM   1659  HB1 TYR K 139       8.030 -43.136 -33.069  0.00  0.00      K1    
ATOM   1660  HB2 TYR K 139       8.202 -42.716 -34.690  0.00  0.00      K1    
ATOM   1661  CG  TYR K 139       9.801 -42.030 -33.501  0.00  0.00      K1    
ATOM   1662  CD1 TYR K 139      10.587 -42.986 -32.770  0.00  0.00      K1    
ATOM   1663  HD1 TYR K 139      10.108 -43.848 -32.330  0.00  0.00      K1    
ATOM   1664  CE1 TYR K 139      12.032 -42.777 -32.613  0.00  0.00      K1    
ATOM   1665  HE1 TYR K 139      12.673 -43.546 -32.208  0.00  0.00      K1    
ATOM   1666  CZ  TYR K 139      12.650 -41.630 -33.172  0.00  0.00      K1    
ATOM   1667  OH  TYR K 139      13.976 -41.340 -32.885  0.00  0.00      K1    
ATOM   1668  HH  TYR K 139      14.216 -40.560 -33.390  0.00  0.00      K1    
ATOM   1669  CD2 TYR K 139      10.502 -40.904 -34.106  0.00  0.00      K1    
ATOM   1670  HD2 TYR K 139      10.017 -40.114 -34.661  0.00  0.00      K1    
ATOM   1671  CE2 TYR K 139      11.893 -40.743 -33.943  0.00  0.00      K1    
ATOM   1672  HE2 TYR K 139      12.343 -39.875 -34.401  0.00  0.00      K1    
ATOM   1673  C   TYR K 139       6.019 -41.364 -33.516  0.00  0.00      K1    
ATOM   1674  O   TYR K 139       5.476 -41.832 -34.503  0.00  0.00      K1    
ATOM   1675  N   GLY K 140       5.330 -41.038 -32.361  0.00  0.00      K1    
ATOM   1676  HN  GLY K 140       5.632 -40.715 -31.468  0.00  0.00      K1    
ATOM   1677  CA  GLY K 140       3.875 -41.369 -32.287  0.00  0.00      K1    
ATOM   1678  HA1 GLY K 140       3.422 -41.132 -33.238  0.00  0.00      K1    
ATOM   1679  HA2 GLY K 140       3.513 -40.728 -31.497  0.00  0.00      K1    
ATOM   1680  C   GLY K 140       3.429 -42.797 -32.077  0.00  0.00      K1    
ATOM   1681  O   GLY K 140       2.337 -43.213 -32.437  0.00  0.00      K1    
ATOM   1682  N   GLY K 141       4.423 -43.593 -31.662  0.00  0.00      K1    
ATOM   1683  HN  GLY K 141       5.331 -43.211 -31.506  0.00  0.00      K1    
ATOM   1684  CA  GLY K 141       4.350 -45.079 -31.750  0.00  0.00      K1    
ATOM   1685  HA1 GLY K 141       3.433 -45.309 -31.229  0.00  0.00      K1    
ATOM   1686  HA2 GLY K 141       5.272 -45.376 -31.272  0.00  0.00      K1    
ATOM   1687  C   GLY K 141       4.400 -45.598 -33.148  0.00  0.00      K1    
ATOM   1688  O   GLY K 141       4.052 -46.767 -33.414  0.00  0.00      K1    
ATOM   1689  N   GLY K 142       4.875 -44.800 -34.115  0.00  0.00      K1    
ATOM   1690  HN  GLY K 142       5.263 -43.913 -33.876  0.00  0.00      K1    
ATOM   1691  CA  GLY K 142       4.978 -45.179 -35.497  0.00  0.00      K1    
ATOM   1692  HA1 GLY K 142       5.044 -46.223 -35.767  0.00  0.00      K1    
ATOM   1693  HA2 GLY K 142       5.906 -44.773 -35.871  0.00  0.00      K1    
ATOM   1694  C   GLY K 142       3.842 -44.748 -36.300  0.00  0.00      K1    
ATOM   1695  O   GLY K 142       3.768 -44.824 -37.522  0.00  0.00      K1    
ATOM   1696  N   TYR K 143       2.936 -44.014 -35.675  0.00  0.00      K1    
ATOM   1697  HN  TYR K 143       2.898 -44.055 -34.680  0.00  0.00      K1    
ATOM   1698  CA  TYR K 143       1.788 -43.463 -36.358  0.00  0.00      K1    
ATOM   1699  HA  TYR K 143       1.395 -43.957 -37.234  0.00  0.00      K1    
ATOM   1700  CB  TYR K 143       0.577 -43.542 -35.344  0.00  0.00      K1    
ATOM   1701  HB1 TYR K 143       0.926 -43.188 -34.351  0.00  0.00      K1    
ATOM   1702  HB2 TYR K 143      -0.284 -42.958 -35.735  0.00  0.00      K1    
ATOM   1703  CG  TYR K 143       0.119 -44.969 -35.187  0.00  0.00      K1    
ATOM   1704  CD1 TYR K 143       0.456 -45.673 -34.063  0.00  0.00      K1    
ATOM   1705  HD1 TYR K 143       1.068 -45.212 -33.302  0.00  0.00      K1    
ATOM   1706  CE1 TYR K 143       0.073 -47.007 -33.889  0.00  0.00      K1    
ATOM   1707  HE1 TYR K 143       0.414 -47.502 -32.992  0.00  0.00      K1    
ATOM   1708  CZ  TYR K 143      -0.602 -47.651 -34.944  0.00  0.00      K1    
ATOM   1709  OH  TYR K 143      -1.157 -48.937 -34.728  0.00  0.00      K1    
ATOM   1710  HH  TYR K 143      -1.114 -49.155 -33.794  0.00  0.00      K1    
ATOM   1711  CD2 TYR K 143      -0.555 -45.630 -36.227  0.00  0.00      K1    
ATOM   1712  HD2 TYR K 143      -0.729 -45.068 -37.133  0.00  0.00      K1    
ATOM   1713  CE2 TYR K 143      -0.945 -46.974 -36.156  0.00  0.00      K1    
ATOM   1714  HE2 TYR K 143      -1.333 -47.562 -36.974  0.00  0.00      K1    
ATOM   1715  C   TYR K 143       1.973 -41.999 -36.733  0.00  0.00      K1    
ATOM   1716  O   TYR K 143       1.195 -41.360 -37.498  0.00  0.00      K1    
ATOM   1717  N   GLY K 144       3.118 -41.457 -36.227  0.00  0.00      K1    
ATOM   1718  HN  GLY K 144       3.821 -41.949 -35.720  0.00  0.00      K1    
ATOM   1719  CA  GLY K 144       3.351 -40.016 -36.364  0.00  0.00      K1    
ATOM   1720  HA1 GLY K 144       3.500 -39.800 -37.412  0.00  0.00      K1    
ATOM   1721  HA2 GLY K 144       4.243 -39.816 -35.789  0.00  0.00      K1    
ATOM   1722  C   GLY K 144       2.308 -39.039 -35.766  0.00  0.00      K1    
ATOM   1723  O   GLY K 144       1.419 -39.328 -34.977  0.00  0.00      K1    
ATOM   1724  N   PRO K 145       2.405 -37.742 -36.159  0.00  0.00      K1    
ATOM   1725  CD  PRO K 145       3.605 -37.269 -36.784  0.00  0.00      K1    
ATOM   1726  HD1 PRO K 145       4.578 -37.557 -36.332  0.00  0.00      K1    
ATOM   1727  HD2 PRO K 145       3.615 -37.676 -37.818  0.00  0.00      K1    
ATOM   1728  CA  PRO K 145       1.646 -36.607 -35.608  0.00  0.00      K1    
ATOM   1729  HA  PRO K 145       1.255 -36.928 -34.654  0.00  0.00      K1    
ATOM   1730  CB  PRO K 145       2.643 -35.450 -35.557  0.00  0.00      K1    
ATOM   1731  HB1 PRO K 145       3.067 -35.544 -34.534  0.00  0.00      K1    
ATOM   1732  HB2 PRO K 145       2.193 -34.438 -35.643  0.00  0.00      K1    
ATOM   1733  CG  PRO K 145       3.518 -35.719 -36.765  0.00  0.00      K1    
ATOM   1734  HG1 PRO K 145       4.552 -35.337 -36.629  0.00  0.00      K1    
ATOM   1735  HG2 PRO K 145       3.159 -35.341 -37.746  0.00  0.00      K1    
ATOM   1736  C   PRO K 145       0.488 -36.317 -36.588  0.00  0.00      K1    
ATOM   1737  O   PRO K 145      -0.315 -35.402 -36.356  0.00  0.00      K1    
ATOM   1738  N   VAL K 146       0.412 -37.026 -37.714  0.00  0.00      K1    
ATOM   1739  HN  VAL K 146       1.163 -37.643 -37.934  0.00  0.00      K1    
ATOM   1740  CA  VAL K 146      -0.599 -36.857 -38.759  0.00  0.00      K1    
ATOM   1741  HA  VAL K 146      -0.564 -35.834 -39.103  0.00  0.00      K1    
ATOM   1742  CB  VAL K 146      -0.323 -37.580 -40.081  0.00  0.00      K1    
ATOM   1743  HB  VAL K 146      -1.174 -37.415 -40.776  0.00  0.00      K1    
ATOM   1744  CG1 VAL K 146       0.994 -37.009 -40.735  0.00  0.00      K1    
ATOM   1745 HG11 VAL K 146       1.226 -37.379 -41.757  0.00  0.00      K1    
ATOM   1746 HG12 VAL K 146       1.046 -35.900 -40.691  0.00  0.00      K1    
ATOM   1747 HG13 VAL K 146       1.785 -37.338 -40.028  0.00  0.00      K1    
ATOM   1748  CG2 VAL K 146      -0.202 -39.100 -39.879  0.00  0.00      K1    
ATOM   1749 HG21 VAL K 146       0.588 -39.296 -39.123  0.00  0.00      K1    
ATOM   1750 HG22 VAL K 146      -1.152 -39.593 -39.578  0.00  0.00      K1    
ATOM   1751 HG23 VAL K 146       0.215 -39.436 -40.852  0.00  0.00      K1    
ATOM   1752  C   VAL K 146      -1.938 -37.154 -38.257  0.00  0.00      K1    
ATOM   1753  O   VAL K 146      -2.959 -36.545 -38.478  0.00  0.00      K1    
ATOM   1754  N   CYS K 147      -1.974 -38.220 -37.504  0.00  0.00      K1    
ATOM   1755  HN  CYS K 147      -1.110 -38.650 -37.254  0.00  0.00      K1    
ATOM   1756  CA  CYS K 147      -3.251 -38.792 -36.958  0.00  0.00      K1    
ATOM   1757  HA  CYS K 147      -4.142 -38.204 -37.123  0.00  0.00      K1    
ATOM   1758  CB  CYS K 147      -3.778 -40.081 -37.693  0.00  0.00      K1    
ATOM   1759  HB1 CYS K 147      -4.762 -40.430 -37.312  0.00  0.00      K1    
ATOM   1760  HB2 CYS K 147      -3.868 -39.821 -38.769  0.00  0.00      K1    
ATOM   1761  SG  CYS K 147      -2.555 -41.402 -37.411  0.00  0.00      K1    
ATOM   1762  HG1 CYS K 147      -2.841 -41.423 -36.117  0.00  0.00      K1    
ATOM   1763  C   CYS K 147      -3.020 -38.931 -35.478  0.00  0.00      K1    
ATOM   1764  O   CYS K 147      -1.885 -38.819 -34.981  0.00  0.00      K1    
ATOM   1765  N   PRO K 148      -3.998 -39.046 -34.627  0.00  0.00      K1    
ATOM   1766  CD  PRO K 148      -5.423 -38.965 -34.875  0.00  0.00      K1    
ATOM   1767  HD1 PRO K 148      -5.654 -37.927 -35.195  0.00  0.00      K1    
ATOM   1768  HD2 PRO K 148      -5.758 -39.656 -35.678  0.00  0.00      K1    
ATOM   1769  CA  PRO K 148      -3.667 -39.402 -33.196  0.00  0.00      K1    
ATOM   1770  HA  PRO K 148      -2.916 -38.687 -32.896  0.00  0.00      K1    
ATOM   1771  CB  PRO K 148      -4.949 -39.103 -32.464  0.00  0.00      K1    
ATOM   1772  HB1 PRO K 148      -4.974 -38.039 -32.145  0.00  0.00      K1    
ATOM   1773  HB2 PRO K 148      -4.965 -39.675 -31.512  0.00  0.00      K1    
ATOM   1774  CG  PRO K 148      -6.081 -39.273 -33.479  0.00  0.00      K1    
ATOM   1775  HG1 PRO K 148      -6.818 -38.488 -33.206  0.00  0.00      K1    
ATOM   1776  HG2 PRO K 148      -6.518 -40.282 -33.640  0.00  0.00      K1    
ATOM   1777  C   PRO K 148      -3.179 -40.897 -32.982  0.00  0.00      K1    
ATOM   1778  O   PRO K 148      -3.603 -41.744 -33.759  0.00  0.00      K1    
ATOM   1779  N   PRO K 149      -2.325 -41.198 -31.985  0.00  0.00      K1    
ATOM   1780  CD  PRO K 149      -1.430 -40.296 -31.154  0.00  0.00      K1    
ATOM   1781  HD1 PRO K 149      -0.988 -39.539 -31.836  0.00  0.00      K1    
ATOM   1782  HD2 PRO K 149      -2.010 -39.863 -30.312  0.00  0.00      K1    
ATOM   1783  CA  PRO K 149      -1.820 -42.530 -31.880  0.00  0.00      K1    
ATOM   1784  HA  PRO K 149      -1.161 -42.757 -32.705  0.00  0.00      K1    
ATOM   1785  CB  PRO K 149      -0.901 -42.457 -30.616  0.00  0.00      K1    
ATOM   1786  HB1 PRO K 149      -0.182 -43.304 -30.634  0.00  0.00      K1    
ATOM   1787  HB2 PRO K 149      -1.618 -42.435 -29.767  0.00  0.00      K1    
ATOM   1788  CG  PRO K 149      -0.217 -41.074 -30.706  0.00  0.00      K1    
ATOM   1789  HG1 PRO K 149       0.564 -41.088 -31.495  0.00  0.00      K1    
ATOM   1790  HG2 PRO K 149       0.151 -40.642 -29.751  0.00  0.00      K1    
ATOM   1791  C   PRO K 149      -2.862 -43.738 -31.770  0.00  0.00      K1    
ATOM   1792  O   PRO K 149      -3.634 -43.687 -30.778  0.00  0.00      K1    
ATOM   1793  N   GLY K 150      -2.764 -44.714 -32.668  0.00  0.00      K1    
ATOM   1794  HN  GLY K 150      -2.020 -44.617 -33.325  0.00  0.00      K1    
ATOM   1795  CA  GLY K 150      -3.682 -45.917 -32.596  0.00  0.00      K1    
ATOM   1796  HA1 GLY K 150      -3.553 -46.181 -31.557  0.00  0.00      K1    
ATOM   1797  HA2 GLY K 150      -3.353 -46.657 -33.311  0.00  0.00      K1    
ATOM   1798  C   GLY K 150      -5.114 -45.562 -32.766  0.00  0.00      K1    
ATOM   1799  O   GLY K 150      -5.970 -46.390 -32.473  0.00  0.00      K1    
ATOM   1800  N   GLY K 151      -5.423 -44.421 -33.420  0.00  0.00      K1    
ATOM   1801  HN  GLY K 151      -4.603 -43.915 -33.676  0.00  0.00      K1    
ATOM   1802  CA  GLY K 151      -6.727 -43.958 -33.849  0.00  0.00      K1    
ATOM   1803  HA1 GLY K 151      -6.798 -42.885 -33.953  0.00  0.00      K1    
ATOM   1804  HA2 GLY K 151      -7.492 -44.250 -33.145  0.00  0.00      K1    
ATOM   1805  C   GLY K 151      -7.295 -44.512 -35.203  0.00  0.00      K1    
ATOM   1806  O   GLY K 151      -8.521 -44.446 -35.447  0.00  0.00      K1    
ATOM   1807  N   ILE K 152      -6.490 -45.164 -36.096  0.00  0.00      K1    
ATOM   1808  HN  ILE K 152      -5.558 -45.335 -35.785  0.00  0.00      K1    
ATOM   1809  CA  ILE K 152      -6.861 -45.595 -37.432  0.00  0.00      K1    
ATOM   1810  HA  ILE K 152      -7.666 -44.961 -37.773  0.00  0.00      K1    
ATOM   1811  CB  ILE K 152      -5.738 -45.190 -38.411  0.00  0.00      K1    
ATOM   1812  HB  ILE K 152      -5.918 -45.498 -39.463  0.00  0.00      K1    
ATOM   1813  CG2 ILE K 152      -5.547 -43.686 -38.448  0.00  0.00      K1    
ATOM   1814 HG21 ILE K 152      -6.578 -43.290 -38.572  0.00  0.00      K1    
ATOM   1815 HG22 ILE K 152      -5.236 -43.352 -37.435  0.00  0.00      K1    
ATOM   1816 HG23 ILE K 152      -4.784 -43.282 -39.147  0.00  0.00      K1    
ATOM   1817  CG1 ILE K 152      -4.441 -45.897 -37.969  0.00  0.00      K1    
ATOM   1818 HG11 ILE K 152      -3.936 -45.389 -37.120  0.00  0.00      K1    
ATOM   1819 HG12 ILE K 152      -4.739 -46.944 -37.749  0.00  0.00      K1    
ATOM   1820  CD  ILE K 152      -3.495 -45.918 -39.115  0.00  0.00      K1    
ATOM   1821  HD1 ILE K 152      -3.138 -44.876 -39.261  0.00  0.00      K1    
ATOM   1822  HD2 ILE K 152      -2.598 -46.437 -38.715  0.00  0.00      K1    
ATOM   1823  HD3 ILE K 152      -3.920 -46.417 -40.012  0.00  0.00      K1    
ATOM   1824  C   ILE K 152      -7.272 -47.010 -37.614  0.00  0.00      K1    
ATOM   1825  O   ILE K 152      -7.861 -47.358 -38.654  0.00  0.00      K1    
ATOM   1826  N   GLN K 153      -7.097 -47.861 -36.565  0.00  0.00      K1    
ATOM   1827  HN  GLN K 153      -6.748 -47.497 -35.705  0.00  0.00      K1    
ATOM   1828  CA  GLN K 153      -7.483 -49.289 -36.494  0.00  0.00      K1    
ATOM   1829  HA  GLN K 153      -7.240 -49.689 -37.467  0.00  0.00      K1    
ATOM   1830  CB  GLN K 153      -6.934 -50.091 -35.296  0.00  0.00      K1    
ATOM   1831  HB1 GLN K 153      -7.374 -49.727 -34.343  0.00  0.00      K1    
ATOM   1832  HB2 GLN K 153      -7.091 -51.190 -35.253  0.00  0.00      K1    
ATOM   1833  CG  GLN K 153      -5.390 -49.872 -35.099  0.00  0.00      K1    
ATOM   1834  HG1 GLN K 153      -4.753 -50.320 -35.890  0.00  0.00      K1    
ATOM   1835  HG2 GLN K 153      -5.177 -48.782 -35.083  0.00  0.00      K1    
ATOM   1836  CD  GLN K 153      -4.781 -50.415 -33.793  0.00  0.00      K1    
ATOM   1837  OE1 GLN K 153      -4.256 -51.506 -33.819  0.00  0.00      K1    
ATOM   1838  NE2 GLN K 153      -4.906 -49.617 -32.682  0.00  0.00      K1    
ATOM   1839 HE21 GLN K 153      -4.772 -50.109 -31.822  0.00  0.00      K1    
ATOM   1840 HE22 GLN K 153      -5.267 -48.686 -32.740  0.00  0.00      K1    
ATOM   1841  C   GLN K 153      -9.039 -49.500 -36.428  0.00  0.00      K1    
ATOM   1842  O   GLN K 153      -9.672 -48.656 -35.803  0.00  0.00      K1    
ATOM   1843  N   GLU K 154      -9.638 -50.579 -36.975  0.00  0.00      K1    
ATOM   1844  HN  GLU K 154      -8.988 -51.086 -37.535  0.00  0.00      K1    
ATOM   1845  CA  GLU K 154     -11.083 -50.816 -37.151  0.00  0.00      K1    
ATOM   1846  HA  GLU K 154     -11.470 -49.919 -37.611  0.00  0.00      K1    
ATOM   1847  CB  GLU K 154     -11.179 -51.938 -38.254  0.00  0.00      K1    
ATOM   1848  HB1 GLU K 154     -10.670 -51.467 -39.122  0.00  0.00      K1    
ATOM   1849  HB2 GLU K 154     -10.444 -52.758 -38.101  0.00  0.00      K1    
ATOM   1850  CG  GLU K 154     -12.480 -52.740 -38.269  0.00  0.00      K1    
ATOM   1851  HG1 GLU K 154     -12.465 -53.282 -37.300  0.00  0.00      K1    
ATOM   1852  HG2 GLU K 154     -13.314 -52.014 -38.375  0.00  0.00      K1    
ATOM   1853  CD  GLU K 154     -12.579 -53.780 -39.370  0.00  0.00      K1    
ATOM   1854  OE1 GLU K 154     -12.475 -55.032 -39.098  0.00  0.00      K1    
ATOM   1855  OE2 GLU K 154     -12.799 -53.333 -40.499  0.00  0.00      K1    
ATOM   1856  C   GLU K 154     -11.739 -51.266 -35.863  0.00  0.00      K1    
ATOM   1857  O   GLU K 154     -12.862 -50.872 -35.604  0.00  0.00      K1    
ATOM   1858  N   VAL K 155     -10.918 -51.809 -34.918  0.00  0.00      K1    
ATOM   1859  HN  VAL K 155      -9.946 -51.885 -35.125  0.00  0.00      K1    
ATOM   1860  CA  VAL K 155     -11.407 -52.033 -33.577  0.00  0.00      K1    
ATOM   1861  HA  VAL K 155     -12.257 -52.676 -33.754  0.00  0.00      K1    
ATOM   1862  CB  VAL K 155     -10.555 -52.924 -32.701  0.00  0.00      K1    
ATOM   1863  HB  VAL K 155     -11.094 -53.032 -31.735  0.00  0.00      K1    
ATOM   1864  CG1 VAL K 155     -10.350 -54.278 -33.447  0.00  0.00      K1    
ATOM   1865 HG11 VAL K 155     -11.324 -54.726 -33.740  0.00  0.00      K1    
ATOM   1866 HG12 VAL K 155      -9.747 -54.189 -34.376  0.00  0.00      K1    
ATOM   1867 HG13 VAL K 155      -9.770 -55.027 -32.868  0.00  0.00      K1    
ATOM   1868  CG2 VAL K 155      -9.154 -52.276 -32.410  0.00  0.00      K1    
ATOM   1869 HG21 VAL K 155      -8.545 -53.006 -31.836  0.00  0.00      K1    
ATOM   1870 HG22 VAL K 155      -8.514 -52.010 -33.278  0.00  0.00      K1    
ATOM   1871 HG23 VAL K 155      -9.374 -51.386 -31.783  0.00  0.00      K1    
ATOM   1872  C   VAL K 155     -11.920 -50.709 -32.776  0.00  0.00      K1    
ATOM   1873  O   VAL K 155     -12.923 -50.725 -32.139  0.00  0.00      K1    
ATOM   1874  N   THR K 156     -11.155 -49.590 -32.877  0.00  0.00      K1    
ATOM   1875  HN  THR K 156     -10.294 -49.690 -33.370  0.00  0.00      K1    
ATOM   1876  CA  THR K 156     -11.631 -48.217 -32.584  0.00  0.00      K1    
ATOM   1877  HA  THR K 156     -11.831 -48.106 -31.529  0.00  0.00      K1    
ATOM   1878  CB  THR K 156     -10.532 -47.128 -32.861  0.00  0.00      K1    
ATOM   1879  HB  THR K 156     -10.141 -47.158 -33.900  0.00  0.00      K1    
ATOM   1880  OG1 THR K 156      -9.397 -47.317 -32.030  0.00  0.00      K1    
ATOM   1881  HG1 THR K 156      -8.679 -46.917 -32.526  0.00  0.00      K1    
ATOM   1882  CG2 THR K 156     -11.138 -45.767 -32.337  0.00  0.00      K1    
ATOM   1883 HG21 THR K 156     -10.359 -44.988 -32.481  0.00  0.00      K1    
ATOM   1884 HG22 THR K 156     -12.002 -45.448 -32.957  0.00  0.00      K1    
ATOM   1885 HG23 THR K 156     -11.458 -45.795 -31.273  0.00  0.00      K1    
ATOM   1886  C   THR K 156     -12.873 -47.818 -33.331  0.00  0.00      K1    
ATOM   1887  O   THR K 156     -13.940 -47.708 -32.689  0.00  0.00      K1    
ATOM   1888  N   ILE K 157     -12.843 -47.818 -34.670  0.00  0.00      K1    
ATOM   1889  HN  ILE K 157     -12.109 -48.212 -35.217  0.00  0.00      K1    
ATOM   1890  CA  ILE K 157     -13.911 -47.117 -35.410  0.00  0.00      K1    
ATOM   1891  HA  ILE K 157     -13.965 -46.133 -34.968  0.00  0.00      K1    
ATOM   1892  CB  ILE K 157     -13.621 -47.002 -36.917  0.00  0.00      K1    
ATOM   1893  HB  ILE K 157     -13.806 -48.040 -37.267  0.00  0.00      K1    
ATOM   1894  CG2 ILE K 157     -14.573 -45.927 -37.466  0.00  0.00      K1    
ATOM   1895 HG21 ILE K 157     -14.762 -45.161 -36.683  0.00  0.00      K1    
ATOM   1896 HG22 ILE K 157     -14.204 -45.467 -38.407  0.00  0.00      K1    
ATOM   1897 HG23 ILE K 157     -15.603 -46.277 -37.694  0.00  0.00      K1    
ATOM   1898  CG1 ILE K 157     -12.174 -46.649 -37.322  0.00  0.00      K1    
ATOM   1899 HG11 ILE K 157     -12.011 -45.579 -37.069  0.00  0.00      K1    
ATOM   1900 HG12 ILE K 157     -11.487 -47.245 -36.685  0.00  0.00      K1    
ATOM   1901  CD  ILE K 157     -11.891 -46.939 -38.786  0.00  0.00      K1    
ATOM   1902  HD1 ILE K 157     -12.503 -46.241 -39.397  0.00  0.00      K1    
ATOM   1903  HD2 ILE K 157     -10.851 -46.709 -39.101  0.00  0.00      K1    
ATOM   1904  HD3 ILE K 157     -12.136 -47.977 -39.099  0.00  0.00      K1    
ATOM   1905  C   ILE K 157     -15.291 -47.874 -35.219  0.00  0.00      K1    
ATOM   1906  O   ILE K 157     -16.318 -47.249 -35.112  0.00  0.00      K1    
ATOM   1907  N   ASN K 158     -15.257 -49.225 -35.251  0.00  0.00      K1    
ATOM   1908  HN  ASN K 158     -14.425 -49.773 -35.289  0.00  0.00      K1    
ATOM   1909  CA  ASN K 158     -16.412 -50.140 -35.245  0.00  0.00      K1    
ATOM   1910  HA  ASN K 158     -17.075 -49.684 -35.966  0.00  0.00      K1    
ATOM   1911  CB  ASN K 158     -15.967 -51.601 -35.618  0.00  0.00      K1    
ATOM   1912  HB1 ASN K 158     -15.524 -51.641 -36.636  0.00  0.00      K1    
ATOM   1913  HB2 ASN K 158     -15.237 -51.892 -34.833  0.00  0.00      K1    
ATOM   1914  CG  ASN K 158     -17.112 -52.623 -35.764  0.00  0.00      K1    
ATOM   1915  OD1 ASN K 158     -17.477 -53.424 -34.891  0.00  0.00      K1    
ATOM   1916  ND2 ASN K 158     -17.734 -52.645 -36.984  0.00  0.00      K1    
ATOM   1917 HD21 ASN K 158     -18.497 -53.282 -37.086  0.00  0.00      K1    
ATOM   1918 HD22 ASN K 158     -17.488 -51.893 -37.597  0.00  0.00      K1    
ATOM   1919  C   ASN K 158     -17.098 -50.199 -33.807  0.00  0.00      K1    
ATOM   1920  O   ASN K 158     -18.289 -50.366 -33.690  0.00  0.00      K1    
ATOM   1921  N   GLN K 159     -16.274 -50.101 -32.728  0.00  0.00      K1    
ATOM   1922  HN  GLN K 159     -15.287 -49.973 -32.681  0.00  0.00      K1    
ATOM   1923  CA  GLN K 159     -16.947 -50.256 -31.447  0.00  0.00      K1    
ATOM   1924  HA  GLN K 159     -17.976 -50.576 -31.518  0.00  0.00      K1    
ATOM   1925  CB  GLN K 159     -16.138 -51.305 -30.721  0.00  0.00      K1    
ATOM   1926  HB1 GLN K 159     -15.920 -52.195 -31.350  0.00  0.00      K1    
ATOM   1927  HB2 GLN K 159     -15.123 -50.887 -30.553  0.00  0.00      K1    
ATOM   1928  CG  GLN K 159     -16.826 -51.869 -29.419  0.00  0.00      K1    
ATOM   1929  HG1 GLN K 159     -16.309 -52.656 -28.829  0.00  0.00      K1    
ATOM   1930  HG2 GLN K 159     -16.801 -51.073 -28.645  0.00  0.00      K1    
ATOM   1931  CD  GLN K 159     -18.266 -52.313 -29.630  0.00  0.00      K1    
ATOM   1932  OE1 GLN K 159     -19.196 -51.907 -28.972  0.00  0.00      K1    
ATOM   1933  NE2 GLN K 159     -18.491 -53.257 -30.548  0.00  0.00      K1    
ATOM   1934 HE21 GLN K 159     -19.403 -53.453 -30.908  0.00  0.00      K1    
ATOM   1935 HE22 GLN K 159     -17.670 -53.678 -30.935  0.00  0.00      K1    
ATOM   1936  C   GLN K 159     -16.998 -48.978 -30.586  0.00  0.00      K1    
ATOM   1937  O   GLN K 159     -17.975 -48.755 -29.843  0.00  0.00      K1    
ATOM   1938  N   SER K 160     -15.986 -48.001 -30.839  0.00  0.00      K1    
ATOM   1939  HN  SER K 160     -15.324 -47.999 -31.583  0.00  0.00      K1    
ATOM   1940  CA  SER K 160     -16.021 -46.704 -30.161  0.00  0.00      K1    
ATOM   1941  HA  SER K 160     -16.358 -46.891 -29.152  0.00  0.00      K1    
ATOM   1942  CB  SER K 160     -14.560 -46.070 -29.987  0.00  0.00      K1    
ATOM   1943  HB1 SER K 160     -13.927 -46.928 -29.673  0.00  0.00      K1    
ATOM   1944  HB2 SER K 160     -14.171 -45.691 -30.956  0.00  0.00      K1    
ATOM   1945  OG  SER K 160     -14.597 -45.088 -29.008  0.00  0.00      K1    
ATOM   1946  HG1 SER K 160     -14.613 -44.249 -29.473  0.00  0.00      K1    
ATOM   1947  C   SER K 160     -16.956 -45.749 -30.940  0.00  0.00      K1    
ATOM   1948  O   SER K 160     -17.186 -44.641 -30.385  0.00  0.00      K1    
ATOM   1949  N   LEU K 161     -17.467 -46.203 -32.152  0.00  0.00      K1    
ATOM   1950  HN  LEU K 161     -17.280 -47.161 -32.352  0.00  0.00      K1    
ATOM   1951  CA  LEU K 161     -18.370 -45.387 -33.018  0.00  0.00      K1    
ATOM   1952  HA  LEU K 161     -18.611 -45.947 -33.909  0.00  0.00      K1    
ATOM   1953  CB  LEU K 161     -19.700 -45.048 -32.317  0.00  0.00      K1    
ATOM   1954  HB1 LEU K 161     -19.476 -44.284 -31.541  0.00  0.00      K1    
ATOM   1955  HB2 LEU K 161     -20.395 -44.601 -33.059  0.00  0.00      K1    
ATOM   1956  CG  LEU K 161     -20.439 -46.278 -31.714  0.00  0.00      K1    
ATOM   1957  HG  LEU K 161     -19.899 -46.713 -30.846  0.00  0.00      K1    
ATOM   1958  CD1 LEU K 161     -21.718 -45.643 -31.121  0.00  0.00      K1    
ATOM   1959 HD11 LEU K 161     -22.158 -46.378 -30.414  0.00  0.00      K1    
ATOM   1960 HD12 LEU K 161     -21.500 -44.739 -30.513  0.00  0.00      K1    
ATOM   1961 HD13 LEU K 161     -22.370 -45.368 -31.977  0.00  0.00      K1    
ATOM   1962  CD2 LEU K 161     -20.648 -47.410 -32.740  0.00  0.00      K1    
ATOM   1963 HD21 LEU K 161     -21.251 -48.261 -32.356  0.00  0.00      K1    
ATOM   1964 HD22 LEU K 161     -21.220 -47.065 -33.628  0.00  0.00      K1    
ATOM   1965 HD23 LEU K 161     -19.680 -47.751 -33.164  0.00  0.00      K1    
ATOM   1966  C   LEU K 161     -17.759 -44.058 -33.548  0.00  0.00      K1    
ATOM   1967  O   LEU K 161     -18.323 -42.976 -33.366  0.00  0.00      K1    
ATOM   1968  N   LEU K 162     -16.536 -44.162 -34.070  0.00  0.00      K1    
ATOM   1969  HN  LEU K 162     -16.099 -45.053 -34.156  0.00  0.00      K1    
ATOM   1970  CA  LEU K 162     -15.746 -43.059 -34.528  0.00  0.00      K1    
ATOM   1971  HA  LEU K 162     -16.040 -42.203 -33.939  0.00  0.00      K1    
ATOM   1972  CB  LEU K 162     -14.176 -43.276 -34.478  0.00  0.00      K1    
ATOM   1973  HB1 LEU K 162     -13.944 -43.828 -33.542  0.00  0.00      K1    
ATOM   1974  HB2 LEU K 162     -13.831 -43.792 -35.400  0.00  0.00      K1    
ATOM   1975  CG  LEU K 162     -13.368 -42.062 -34.177  0.00  0.00      K1    
ATOM   1976  HG  LEU K 162     -13.640 -41.418 -35.041  0.00  0.00      K1    
ATOM   1977  CD1 LEU K 162     -13.714 -41.393 -32.869  0.00  0.00      K1    
ATOM   1978 HD11 LEU K 162     -13.133 -40.469 -32.659  0.00  0.00      K1    
ATOM   1979 HD12 LEU K 162     -14.788 -41.115 -32.815  0.00  0.00      K1    
ATOM   1980 HD13 LEU K 162     -13.592 -41.996 -31.944  0.00  0.00      K1    
ATOM   1981  CD2 LEU K 162     -11.833 -42.326 -34.147  0.00  0.00      K1    
ATOM   1982 HD21 LEU K 162     -11.450 -42.934 -34.995  0.00  0.00      K1    
ATOM   1983 HD22 LEU K 162     -11.315 -41.382 -34.421  0.00  0.00      K1    
ATOM   1984 HD23 LEU K 162     -11.410 -42.686 -33.185  0.00  0.00      K1    
ATOM   1985  C   LEU K 162     -16.187 -42.682 -35.985  0.00  0.00      K1    
ATOM   1986  O   LEU K 162     -16.924 -43.420 -36.637  0.00  0.00      K1    
ATOM   1987  N   GLN K 163     -15.662 -41.544 -36.538  0.00  0.00      K1    
ATOM   1988  HN  GLN K 163     -15.234 -40.866 -35.946  0.00  0.00      K1    
ATOM   1989  CA  GLN K 163     -15.832 -41.184 -37.884  0.00  0.00      K1    
ATOM   1990  HA  GLN K 163     -16.814 -41.491 -38.212  0.00  0.00      K1    
ATOM   1991  CB  GLN K 163     -15.837 -39.649 -38.134  0.00  0.00      K1    
ATOM   1992  HB1 GLN K 163     -14.841 -39.229 -37.879  0.00  0.00      K1    
ATOM   1993  HB2 GLN K 163     -16.196 -39.392 -39.153  0.00  0.00      K1    
ATOM   1994  CG  GLN K 163     -16.858 -38.986 -37.182  0.00  0.00      K1    
ATOM   1995  HG1 GLN K 163     -17.819 -39.540 -37.241  0.00  0.00      K1    
ATOM   1996  HG2 GLN K 163     -16.522 -38.954 -36.124  0.00  0.00      K1    
ATOM   1997  CD  GLN K 163     -17.117 -37.533 -37.550  0.00  0.00      K1    
ATOM   1998  OE1 GLN K 163     -18.216 -37.046 -37.553  0.00  0.00      K1    
ATOM   1999  NE2 GLN K 163     -16.072 -36.807 -37.941  0.00  0.00      K1    
ATOM   2000 HE21 GLN K 163     -16.285 -35.863 -38.195  0.00  0.00      K1    
ATOM   2001 HE22 GLN K 163     -15.239 -36.943 -37.405  0.00  0.00      K1    
ATOM   2002  C   GLN K 163     -14.665 -41.812 -38.710  0.00  0.00      K1    
ATOM   2003  O   GLN K 163     -13.527 -41.543 -38.380  0.00  0.00      K1    
ATOM   2004  N   PRO K 164     -14.922 -42.516 -39.815  0.00  0.00      K1    
ATOM   2005  CD  PRO K 164     -16.179 -43.216 -39.999  0.00  0.00      K1    
ATOM   2006  HD1 PRO K 164     -16.587 -43.685 -39.078  0.00  0.00      K1    
ATOM   2007  HD2 PRO K 164     -16.901 -42.541 -40.506  0.00  0.00      K1    
ATOM   2008  CA  PRO K 164     -14.056 -42.738 -40.896  0.00  0.00      K1    
ATOM   2009  HA  PRO K 164     -13.128 -43.242 -40.672  0.00  0.00      K1    
ATOM   2010  CB  PRO K 164     -14.941 -43.482 -41.886  0.00  0.00      K1    
ATOM   2011  HB1 PRO K 164     -14.398 -44.133 -42.605  0.00  0.00      K1    
ATOM   2012  HB2 PRO K 164     -15.659 -42.726 -42.270  0.00  0.00      K1    
ATOM   2013  CG  PRO K 164     -15.844 -44.381 -40.950  0.00  0.00      K1    
ATOM   2014  HG1 PRO K 164     -15.200 -45.139 -40.454  0.00  0.00      K1    
ATOM   2015  HG2 PRO K 164     -16.746 -44.852 -41.396  0.00  0.00      K1    
ATOM   2016  C   PRO K 164     -13.633 -41.512 -41.494  0.00  0.00      K1    
ATOM   2017  O   PRO K 164     -12.561 -41.496 -42.113  0.00  0.00      K1    
ATOM   2018  N   LEU K 165     -14.480 -40.484 -41.630  0.00  0.00      K1    
ATOM   2019  HN  LEU K 165     -15.376 -40.492 -41.193  0.00  0.00      K1    
ATOM   2020  CA  LEU K 165     -14.157 -39.225 -42.163  0.00  0.00      K1    
ATOM   2021  HA  LEU K 165     -13.868 -39.384 -43.191  0.00  0.00      K1    
ATOM   2022  CB  LEU K 165     -15.402 -38.422 -41.943  0.00  0.00      K1    
ATOM   2023  HB1 LEU K 165     -15.731 -38.494 -40.884  0.00  0.00      K1    
ATOM   2024  HB2 LEU K 165     -15.133 -37.392 -42.261  0.00  0.00      K1    
ATOM   2025  CG  LEU K 165     -16.575 -38.816 -42.823  0.00  0.00      K1    
ATOM   2026  HG  LEU K 165     -16.862 -39.863 -42.584  0.00  0.00      K1    
ATOM   2027  CD1 LEU K 165     -17.798 -38.005 -42.427  0.00  0.00      K1    
ATOM   2028 HD11 LEU K 165     -17.809 -36.980 -42.855  0.00  0.00      K1    
ATOM   2029 HD12 LEU K 165     -18.669 -38.482 -42.925  0.00  0.00      K1    
ATOM   2030 HD13 LEU K 165     -18.075 -37.943 -41.353  0.00  0.00      K1    
ATOM   2031  CD2 LEU K 165     -16.456 -38.560 -44.356  0.00  0.00      K1    
ATOM   2032 HD21 LEU K 165     -16.529 -37.480 -44.608  0.00  0.00      K1    
ATOM   2033 HD22 LEU K 165     -15.548 -39.060 -44.756  0.00  0.00      K1    
ATOM   2034 HD23 LEU K 165     -17.185 -39.105 -44.994  0.00  0.00      K1    
ATOM   2035  C   LEU K 165     -12.974 -38.515 -41.493  0.00  0.00      K1    
ATOM   2036  O   LEU K 165     -13.059 -38.291 -40.256  0.00  0.00      K1    
ATOM   2037  N   ASN K 166     -11.920 -38.217 -42.228  0.00  0.00      K1    
ATOM   2038  HN  ASN K 166     -11.874 -38.555 -43.165  0.00  0.00      K1    
ATOM   2039  CA  ASN K 166     -10.972 -37.118 -41.819  0.00  0.00      K1    
ATOM   2040  HA  ASN K 166     -10.153 -37.142 -42.523  0.00  0.00      K1    
ATOM   2041  CB  ASN K 166     -11.507 -35.623 -41.866  0.00  0.00      K1    
ATOM   2042  HB1 ASN K 166     -12.372 -35.705 -41.174  0.00  0.00      K1    
ATOM   2043  HB2 ASN K 166     -10.775 -34.833 -41.593  0.00  0.00      K1    
ATOM   2044  CG  ASN K 166     -12.085 -35.293 -43.216  0.00  0.00      K1    
ATOM   2045  OD1 ASN K 166     -13.302 -35.097 -43.328  0.00  0.00      K1    
ATOM   2046  ND2 ASN K 166     -11.437 -35.124 -44.383  0.00  0.00      K1    
ATOM   2047 HD21 ASN K 166     -11.955 -35.057 -45.235  0.00  0.00      K1    
ATOM   2048 HD22 ASN K 166     -10.461 -35.331 -44.455  0.00  0.00      K1    
ATOM   2049  C   ASN K 166     -10.254 -37.288 -40.457  0.00  0.00      K1    
ATOM   2050  O   ASN K 166     -10.264 -36.361 -39.678  0.00  0.00      K1    
ATOM   2051  N   VAL K 167      -9.542 -38.503 -40.240  0.00  0.00      K1    
ATOM   2052  HN  VAL K 167      -9.737 -39.290 -40.820  0.00  0.00      K1    
ATOM   2053  CA  VAL K 167      -8.801 -38.797 -39.010  0.00  0.00      K1    
ATOM   2054  HA  VAL K 167      -9.488 -38.592 -38.203  0.00  0.00      K1    
ATOM   2055  CB  VAL K 167      -8.341 -40.319 -38.971  0.00  0.00      K1    
ATOM   2056  HB  VAL K 167      -7.395 -40.431 -39.543  0.00  0.00      K1    
ATOM   2057  CG1 VAL K 167      -8.177 -40.672 -37.438  0.00  0.00      K1    
ATOM   2058 HG11 VAL K 167      -9.157 -40.529 -36.934  0.00  0.00      K1    
ATOM   2059 HG12 VAL K 167      -7.918 -41.753 -37.445  0.00  0.00      K1    
ATOM   2060 HG13 VAL K 167      -7.358 -40.074 -36.986  0.00  0.00      K1    
ATOM   2061  CG2 VAL K 167      -9.367 -41.248 -39.706  0.00  0.00      K1    
ATOM   2062 HG21 VAL K 167     -10.428 -41.083 -39.422  0.00  0.00      K1    
ATOM   2063 HG22 VAL K 167      -9.230 -41.010 -40.783  0.00  0.00      K1    
ATOM   2064 HG23 VAL K 167      -9.177 -42.338 -39.604  0.00  0.00      K1    
ATOM   2065  C   VAL K 167      -7.517 -37.942 -39.032  0.00  0.00      K1    
ATOM   2066  O   VAL K 167      -7.092 -37.319 -38.017  0.00  0.00      K1    
ATOM   2067  N   GLU K 168      -6.857 -37.806 -40.200  0.00  0.00      K1    
ATOM   2068  HN  GLU K 168      -7.330 -38.282 -40.937  0.00  0.00      K1    
ATOM   2069  CA  GLU K 168      -5.670 -37.011 -40.549  0.00  0.00      K1    
ATOM   2070  HA  GLU K 168      -4.892 -37.489 -39.973  0.00  0.00      K1    
ATOM   2071  CB  GLU K 168      -5.183 -37.254 -41.965  0.00  0.00      K1    
ATOM   2072  HB1 GLU K 168      -4.810 -38.300 -41.963  0.00  0.00      K1    
ATOM   2073  HB2 GLU K 168      -6.005 -36.976 -42.658  0.00  0.00      K1    
ATOM   2074  CG  GLU K 168      -3.892 -36.500 -42.372  0.00  0.00      K1    
ATOM   2075  HG1 GLU K 168      -3.938 -35.390 -42.362  0.00  0.00      K1    
ATOM   2076  HG2 GLU K 168      -3.063 -36.823 -41.706  0.00  0.00      K1    
ATOM   2077  CD  GLU K 168      -3.634 -36.908 -43.817  0.00  0.00      K1    
ATOM   2078  OE1 GLU K 168      -4.384 -36.331 -44.659  0.00  0.00      K1    
ATOM   2079  OE2 GLU K 168      -2.788 -37.751 -44.263  0.00  0.00      K1    
ATOM   2080  C   GLU K 168      -5.859 -35.503 -40.271  0.00  0.00      K1    
ATOM   2081  O   GLU K 168      -6.696 -34.820 -40.828  0.00  0.00      K1    
ATOM   2082  N   ILE K 169      -4.983 -34.915 -39.404  0.00  0.00      K1    
ATOM   2083  HN  ILE K 169      -4.313 -35.503 -38.957  0.00  0.00      K1    
ATOM   2084  CA  ILE K 169      -4.824 -33.410 -39.264  0.00  0.00      K1    
ATOM   2085  HA  ILE K 169      -5.668 -32.984 -39.786  0.00  0.00      K1    
ATOM   2086  CB  ILE K 169      -4.694 -32.864 -37.907  0.00  0.00      K1    
ATOM   2087  HB  ILE K 169      -4.585 -31.759 -37.952  0.00  0.00      K1    
ATOM   2088  CG2 ILE K 169      -6.076 -33.172 -37.190  0.00  0.00      K1    
ATOM   2089 HG21 ILE K 169      -6.355 -32.655 -36.247  0.00  0.00      K1    
ATOM   2090 HG22 ILE K 169      -6.929 -32.970 -37.872  0.00  0.00      K1    
ATOM   2091 HG23 ILE K 169      -6.131 -34.258 -36.960  0.00  0.00      K1    
ATOM   2092  CG1 ILE K 169      -3.527 -33.391 -37.076  0.00  0.00      K1    
ATOM   2093 HG11 ILE K 169      -3.923 -34.215 -36.445  0.00  0.00      K1    
ATOM   2094 HG12 ILE K 169      -2.794 -33.936 -37.709  0.00  0.00      K1    
ATOM   2095  CD  ILE K 169      -2.821 -32.453 -36.105  0.00  0.00      K1    
ATOM   2096  HD1 ILE K 169      -1.986 -33.072 -35.713  0.00  0.00      K1    
ATOM   2097  HD2 ILE K 169      -2.508 -31.514 -36.610  0.00  0.00      K1    
ATOM   2098  HD3 ILE K 169      -3.485 -32.224 -35.244  0.00  0.00      K1    
ATOM   2099  C   ILE K 169      -3.737 -32.860 -40.190  0.00  0.00      K1    
ATOM   2100  O   ILE K 169      -2.694 -33.434 -40.497  0.00  0.00      K1    
ATOM   2101  N   ASP K 170      -3.900 -31.617 -40.691  0.00  0.00      K1    
ATOM   2102  HN  ASP K 170      -4.785 -31.162 -40.635  0.00  0.00      K1    
ATOM   2103  CA  ASP K 170      -2.882 -30.766 -41.256  0.00  0.00      K1    
ATOM   2104  HA  ASP K 170      -2.026 -31.327 -41.601  0.00  0.00      K1    
ATOM   2105  CB  ASP K 170      -3.414 -30.002 -42.529  0.00  0.00      K1    
ATOM   2106  HB1 ASP K 170      -4.367 -29.530 -42.206  0.00  0.00      K1    
ATOM   2107  HB2 ASP K 170      -2.721 -29.187 -42.829  0.00  0.00      K1    
ATOM   2108  CG  ASP K 170      -3.633 -31.053 -43.684  0.00  0.00      K1    
ATOM   2109  OD1 ASP K 170      -2.932 -30.887 -44.684  0.00  0.00      K1    
ATOM   2110  OD2 ASP K 170      -4.589 -31.846 -43.535  0.00  0.00      K1    
ATOM   2111  C   ASP K 170      -2.387 -29.661 -40.320  0.00  0.00      K1    
ATOM   2112  O   ASP K 170      -3.132 -29.262 -39.431  0.00  0.00      K1    
ATOM   2113  N   PRO K 171      -1.172 -29.077 -40.343  0.00  0.00      K1    
ATOM   2114  CD  PRO K 171      -0.050 -29.728 -41.056  0.00  0.00      K1    
ATOM   2115  HD1 PRO K 171       0.262 -30.697 -40.613  0.00  0.00      K1    
ATOM   2116  HD2 PRO K 171      -0.228 -29.863 -42.145  0.00  0.00      K1    
ATOM   2117  CA  PRO K 171      -0.740 -27.982 -39.458  0.00  0.00      K1    
ATOM   2118  HA  PRO K 171      -1.092 -28.252 -38.474  0.00  0.00      K1    
ATOM   2119  CB  PRO K 171       0.792 -28.191 -39.447  0.00  0.00      K1    
ATOM   2120  HB1 PRO K 171       0.910 -28.991 -38.686  0.00  0.00      K1    
ATOM   2121  HB2 PRO K 171       1.372 -27.285 -39.169  0.00  0.00      K1    
ATOM   2122  CG  PRO K 171       1.125 -28.778 -40.806  0.00  0.00      K1    
ATOM   2123  HG1 PRO K 171       2.111 -29.273 -40.937  0.00  0.00      K1    
ATOM   2124  HG2 PRO K 171       1.032 -28.053 -41.643  0.00  0.00      K1    
ATOM   2125  C   PRO K 171      -1.178 -26.563 -39.805  0.00  0.00      K1    
ATOM   2126  O   PRO K 171      -1.319 -25.669 -38.973  0.00  0.00      K1    
ATOM   2127  N   GLU K 172      -1.438 -26.359 -41.125  0.00  0.00      K1    
ATOM   2128  HN  GLU K 172      -1.331 -27.114 -41.767  0.00  0.00      K1    
ATOM   2129  CA  GLU K 172      -1.715 -24.986 -41.608  0.00  0.00      K1    
ATOM   2130  HA  GLU K 172      -0.893 -24.436 -41.175  0.00  0.00      K1    
ATOM   2131  CB  GLU K 172      -1.403 -24.944 -43.112  0.00  0.00      K1    
ATOM   2132  HB1 GLU K 172      -2.078 -25.696 -43.574  0.00  0.00      K1    
ATOM   2133  HB2 GLU K 172      -1.534 -23.935 -43.559  0.00  0.00      K1    
ATOM   2134  CG  GLU K 172       0.076 -25.394 -43.365  0.00  0.00      K1    
ATOM   2135  HG1 GLU K 172       0.819 -24.905 -42.699  0.00  0.00      K1    
ATOM   2136  HG2 GLU K 172       0.126 -26.451 -43.026  0.00  0.00      K1    
ATOM   2137  CD  GLU K 172       0.412 -25.245 -44.813  0.00  0.00      K1    
ATOM   2138  OE1 GLU K 172      -0.139 -25.969 -45.692  0.00  0.00      K1    
ATOM   2139  OE2 GLU K 172       1.194 -24.340 -45.183  0.00  0.00      K1    
ATOM   2140  C   GLU K 172      -3.043 -24.343 -41.298  0.00  0.00      K1    
ATOM   2141  O   GLU K 172      -3.139 -23.149 -41.030  0.00  0.00      K1    
ATOM   2142  N   ILE K 173      -4.083 -25.156 -41.208  0.00  0.00      K1    
ATOM   2143  HN  ILE K 173      -4.123 -26.044 -41.659  0.00  0.00      K1    
ATOM   2144  CA  ILE K 173      -5.477 -24.808 -40.688  0.00  0.00      K1    
ATOM   2145  HA  ILE K 173      -5.845 -23.896 -41.135  0.00  0.00      K1    
ATOM   2146  CB  ILE K 173      -6.408 -26.042 -41.013  0.00  0.00      K1    
ATOM   2147  HB  ILE K 173      -7.385 -25.915 -40.500  0.00  0.00      K1    
ATOM   2148  CG2 ILE K 173      -6.739 -26.055 -42.490  0.00  0.00      K1    
ATOM   2149 HG21 ILE K 173      -7.175 -25.075 -42.780  0.00  0.00      K1    
ATOM   2150 HG22 ILE K 173      -5.797 -26.280 -43.034  0.00  0.00      K1    
ATOM   2151 HG23 ILE K 173      -7.492 -26.859 -42.627  0.00  0.00      K1    
ATOM   2152  CG1 ILE K 173      -6.012 -27.384 -40.462  0.00  0.00      K1    
ATOM   2153 HG11 ILE K 173      -4.945 -27.663 -40.595  0.00  0.00      K1    
ATOM   2154 HG12 ILE K 173      -6.111 -27.362 -39.356  0.00  0.00      K1    
ATOM   2155  CD  ILE K 173      -6.937 -28.471 -40.973  0.00  0.00      K1    
ATOM   2156  HD1 ILE K 173      -6.646 -28.643 -42.031  0.00  0.00      K1    
ATOM   2157  HD2 ILE K 173      -6.936 -29.369 -40.318  0.00  0.00      K1    
ATOM   2158  HD3 ILE K 173      -8.015 -28.201 -40.971  0.00  0.00      K1    
ATOM   2159  C   ILE K 173      -5.538 -24.504 -39.159  0.00  0.00      K1    
ATOM   2160  O   ILE K 173      -6.171 -23.568 -38.663  0.00  0.00      K1    
ATOM   2161  N   GLN K 174      -4.796 -25.349 -38.341  0.00  0.00      K1    
ATOM   2162  HN  GLN K 174      -4.306 -26.057 -38.843  0.00  0.00      K1    
ATOM   2163  CA  GLN K 174      -4.564 -25.232 -36.899  0.00  0.00      K1    
ATOM   2164  HA  GLN K 174      -5.477 -25.139 -36.330  0.00  0.00      K1    
ATOM   2165  CB  GLN K 174      -3.719 -26.421 -36.376  0.00  0.00      K1    
ATOM   2166  HB1 GLN K 174      -2.753 -26.496 -36.920  0.00  0.00      K1    
ATOM   2167  HB2 GLN K 174      -3.570 -26.467 -35.276  0.00  0.00      K1    
ATOM   2168  CG  GLN K 174      -4.470 -27.762 -36.655  0.00  0.00      K1    
ATOM   2169  HG1 GLN K 174      -4.618 -27.870 -37.751  0.00  0.00      K1    
ATOM   2170  HG2 GLN K 174      -3.904 -28.666 -36.344  0.00  0.00      K1    
ATOM   2171  CD  GLN K 174      -5.880 -27.964 -36.030  0.00  0.00      K1    
ATOM   2172  OE1 GLN K 174      -5.985 -27.923 -34.807  0.00  0.00      K1    
ATOM   2173  NE2 GLN K 174      -6.941 -28.169 -36.879  0.00  0.00      K1    
ATOM   2174 HE21 GLN K 174      -7.869 -28.137 -36.509  0.00  0.00      K1    
ATOM   2175 HE22 GLN K 174      -6.830 -28.395 -37.847  0.00  0.00      K1    
ATOM   2176  C   GLN K 174      -3.792 -24.025 -36.523  0.00  0.00      K1    
ATOM   2177  O   GLN K 174      -4.068 -23.479 -35.488  0.00  0.00      K1    
ATOM   2178  N   LYS K 175      -2.806 -23.610 -37.308  0.00  0.00      K1    
ATOM   2179  HN  LYS K 175      -2.640 -24.122 -38.147  0.00  0.00      K1    
ATOM   2180  CA  LYS K 175      -2.097 -22.427 -36.958  0.00  0.00      K1    
ATOM   2181  HA  LYS K 175      -1.751 -22.467 -35.936  0.00  0.00      K1    
ATOM   2182  CB  LYS K 175      -0.950 -22.267 -37.895  0.00  0.00      K1    
ATOM   2183  HB1 LYS K 175      -0.337 -23.182 -37.748  0.00  0.00      K1    
ATOM   2184  HB2 LYS K 175      -1.280 -22.160 -38.950  0.00  0.00      K1    
ATOM   2185  CG  LYS K 175      -0.156 -20.975 -37.600  0.00  0.00      K1    
ATOM   2186  HG1 LYS K 175      -0.785 -20.194 -38.079  0.00  0.00      K1    
ATOM   2187  HG2 LYS K 175      -0.105 -20.887 -36.494  0.00  0.00      K1    
ATOM   2188  CD  LYS K 175       1.265 -21.027 -38.214  0.00  0.00      K1    
ATOM   2189  HD1 LYS K 175       1.717 -22.019 -37.998  0.00  0.00      K1    
ATOM   2190  HD2 LYS K 175       1.240 -21.102 -39.322  0.00  0.00      K1    
ATOM   2191  CE  LYS K 175       1.919 -19.777 -37.762  0.00  0.00      K1    
ATOM   2192  HE1 LYS K 175       1.295 -18.857 -37.774  0.00  0.00      K1    
ATOM   2193  HE2 LYS K 175       2.256 -19.987 -36.724  0.00  0.00      K1    
ATOM   2194  NZ  LYS K 175       3.236 -19.641 -38.436  0.00  0.00      K1    
ATOM   2195  HZ1 LYS K 175       3.815 -19.024 -37.831  0.00  0.00      K1    
ATOM   2196  HZ2 LYS K 175       3.710 -20.552 -38.602  0.00  0.00      K1    
ATOM   2197  HZ3 LYS K 175       3.127 -19.233 -39.387  0.00  0.00      K1    
ATOM   2198  C   LYS K 175      -2.988 -21.193 -36.969  0.00  0.00      K1    
ATOM   2199  O   LYS K 175      -2.918 -20.318 -36.083  0.00  0.00      K1    
ATOM   2200  N   VAL K 176      -3.887 -21.056 -37.964  0.00  0.00      K1    
ATOM   2201  HN  VAL K 176      -3.854 -21.768 -38.661  0.00  0.00      K1    
ATOM   2202  CA  VAL K 176      -4.793 -19.998 -38.266  0.00  0.00      K1    
ATOM   2203  HA  VAL K 176      -4.254 -19.069 -38.155  0.00  0.00      K1    
ATOM   2204  CB  VAL K 176      -5.405 -19.916 -39.664  0.00  0.00      K1    
ATOM   2205  HB  VAL K 176      -5.878 -20.909 -39.821  0.00  0.00      K1    
ATOM   2206  CG1 VAL K 176      -6.510 -18.830 -39.781  0.00  0.00      K1    
ATOM   2207 HG11 VAL K 176      -7.296 -18.884 -38.997  0.00  0.00      K1    
ATOM   2208 HG12 VAL K 176      -6.173 -17.771 -39.755  0.00  0.00      K1    
ATOM   2209 HG13 VAL K 176      -7.000 -19.046 -40.754  0.00  0.00      K1    
ATOM   2210  CG2 VAL K 176      -4.280 -19.579 -40.596  0.00  0.00      K1    
ATOM   2211 HG21 VAL K 176      -3.902 -18.537 -40.526  0.00  0.00      K1    
ATOM   2212 HG22 VAL K 176      -3.387 -20.218 -40.425  0.00  0.00      K1    
ATOM   2213 HG23 VAL K 176      -4.520 -19.811 -41.656  0.00  0.00      K1    
ATOM   2214  C   VAL K 176      -5.911 -19.852 -37.277  0.00  0.00      K1    
ATOM   2215  O   VAL K 176      -6.066 -18.813 -36.710  0.00  0.00      K1    
ATOM   2216  N   LYS K 177      -6.635 -20.955 -36.909  0.00  0.00      K1    
ATOM   2217  HN  LYS K 177      -6.716 -21.740 -37.518  0.00  0.00      K1    
ATOM   2218  CA  LYS K 177      -7.541 -21.015 -35.773  0.00  0.00      K1    
ATOM   2219  HA  LYS K 177      -8.241 -20.213 -35.957  0.00  0.00      K1    
ATOM   2220  CB  LYS K 177      -8.104 -22.481 -35.551  0.00  0.00      K1    
ATOM   2221  HB1 LYS K 177      -8.474 -22.865 -36.525  0.00  0.00      K1    
ATOM   2222  HB2 LYS K 177      -7.322 -23.204 -35.233  0.00  0.00      K1    
ATOM   2223  CG  LYS K 177      -9.283 -22.782 -34.537  0.00  0.00      K1    
ATOM   2224  HG1 LYS K 177      -9.712 -23.756 -34.856  0.00  0.00      K1    
ATOM   2225  HG2 LYS K 177      -8.793 -22.846 -33.542  0.00  0.00      K1    
ATOM   2226  CD  LYS K 177     -10.377 -21.650 -34.444  0.00  0.00      K1    
ATOM   2227  HD1 LYS K 177     -10.036 -20.596 -34.362  0.00  0.00      K1    
ATOM   2228  HD2 LYS K 177     -10.851 -21.584 -35.447  0.00  0.00      K1    
ATOM   2229  CE  LYS K 177     -11.523 -21.902 -33.433  0.00  0.00      K1    
ATOM   2230  HE1 LYS K 177     -11.937 -22.927 -33.536  0.00  0.00      K1    
ATOM   2231  HE2 LYS K 177     -11.150 -22.004 -32.392  0.00  0.00      K1    
ATOM   2232  NZ  LYS K 177     -12.649 -20.959 -33.521  0.00  0.00      K1    
ATOM   2233  HZ1 LYS K 177     -13.358 -21.148 -32.784  0.00  0.00      K1    
ATOM   2234  HZ2 LYS K 177     -12.269 -20.016 -33.302  0.00  0.00      K1    
ATOM   2235  HZ3 LYS K 177     -13.059 -21.093 -34.467  0.00  0.00      K1    
ATOM   2236  C   LYS K 177      -6.922 -20.681 -34.345  0.00  0.00      K1    
ATOM   2237  O   LYS K 177      -7.477 -19.925 -33.531  0.00  0.00      K1    
ATOM   2238  N   SER K 178      -5.714 -21.181 -34.040  0.00  0.00      K1    
ATOM   2239  HN  SER K 178      -5.290 -21.822 -34.675  0.00  0.00      K1    
ATOM   2240  CA  SER K 178      -5.024 -20.723 -32.757  0.00  0.00      K1    
ATOM   2241  HA  SER K 178      -5.670 -20.915 -31.913  0.00  0.00      K1    
ATOM   2242  CB  SER K 178      -3.772 -21.579 -32.450  0.00  0.00      K1    
ATOM   2243  HB1 SER K 178      -3.956 -22.674 -32.401  0.00  0.00      K1    
ATOM   2244  HB2 SER K 178      -3.109 -21.501 -33.339  0.00  0.00      K1    
ATOM   2245  OG  SER K 178      -3.214 -21.193 -31.212  0.00  0.00      K1    
ATOM   2246  HG1 SER K 178      -2.299 -21.482 -31.225  0.00  0.00      K1    
ATOM   2247  C   SER K 178      -4.748 -19.219 -32.821  0.00  0.00      K1    
ATOM   2248  O   SER K 178      -4.905 -18.561 -31.827  0.00  0.00      K1    
ATOM   2249  N   ARG K 179      -4.299 -18.594 -33.919  0.00  0.00      K1    
ATOM   2250  HN  ARG K 179      -4.058 -19.145 -34.714  0.00  0.00      K1    
ATOM   2251  CA  ARG K 179      -4.071 -17.144 -34.048  0.00  0.00      K1    
ATOM   2252  HA  ARG K 179      -3.536 -16.747 -33.198  0.00  0.00      K1    
ATOM   2253  CB  ARG K 179      -3.270 -16.841 -35.441  0.00  0.00      K1    
ATOM   2254  HB1 ARG K 179      -2.472 -17.614 -35.468  0.00  0.00      K1    
ATOM   2255  HB2 ARG K 179      -4.025 -17.093 -36.216  0.00  0.00      K1    
ATOM   2256  CG  ARG K 179      -2.711 -15.387 -35.563  0.00  0.00      K1    
ATOM   2257  HG1 ARG K 179      -3.510 -14.659 -35.306  0.00  0.00      K1    
ATOM   2258  HG2 ARG K 179      -1.851 -15.279 -34.868  0.00  0.00      K1    
ATOM   2259  CD  ARG K 179      -2.153 -15.100 -36.989  0.00  0.00      K1    
ATOM   2260  HD1 ARG K 179      -1.674 -14.098 -37.008  0.00  0.00      K1    
ATOM   2261  HD2 ARG K 179      -1.333 -15.800 -37.257  0.00  0.00      K1    
ATOM   2262  NE  ARG K 179      -3.266 -14.978 -37.949  0.00  0.00      K1    
ATOM   2263  HE  ARG K 179      -4.062 -14.490 -37.591  0.00  0.00      K1    
ATOM   2264  CZ  ARG K 179      -3.291 -15.459 -39.233  0.00  0.00      K1    
ATOM   2265  NH1 ARG K 179      -4.382 -15.220 -39.944  0.00  0.00      K1    
ATOM   2266 HH11 ARG K 179      -4.328 -15.452 -40.915  0.00  0.00      K1    
ATOM   2267 HH12 ARG K 179      -5.078 -14.595 -39.590  0.00  0.00      K1    
ATOM   2268  NH2 ARG K 179      -2.270 -16.156 -39.716  0.00  0.00      K1    
ATOM   2269 HH21 ARG K 179      -2.349 -16.450 -40.669  0.00  0.00      K1    
ATOM   2270 HH22 ARG K 179      -1.486 -16.249 -39.102  0.00  0.00      K1    
ATOM   2271  C   ARG K 179      -5.300 -16.263 -33.994  0.00  0.00      K1    
ATOM   2272  O   ARG K 179      -5.292 -15.371 -33.223  0.00  0.00      K1    
ATOM   2273  N   GLU K 180      -6.383 -16.595 -34.765  0.00  0.00      K1    
ATOM   2274  HN  GLU K 180      -6.235 -17.245 -35.506  0.00  0.00      K1    
ATOM   2275  CA  GLU K 180      -7.555 -15.767 -34.769  0.00  0.00      K1    
ATOM   2276  HA  GLU K 180      -7.569 -15.076 -33.939  0.00  0.00      K1    
ATOM   2277  CB  GLU K 180      -7.725 -14.828 -35.965  0.00  0.00      K1    
ATOM   2278  HB1 GLU K 180      -8.673 -14.253 -35.909  0.00  0.00      K1    
ATOM   2279  HB2 GLU K 180      -6.878 -14.113 -35.885  0.00  0.00      K1    
ATOM   2280  CG  GLU K 180      -7.704 -15.505 -37.360  0.00  0.00      K1    
ATOM   2281  HG1 GLU K 180      -7.080 -16.424 -37.390  0.00  0.00      K1    
ATOM   2282  HG2 GLU K 180      -8.759 -15.826 -37.491  0.00  0.00      K1    
ATOM   2283  CD  GLU K 180      -7.366 -14.574 -38.508  0.00  0.00      K1    
ATOM   2284  OE1 GLU K 180      -8.098 -14.508 -39.503  0.00  0.00      K1    
ATOM   2285  OE2 GLU K 180      -6.283 -13.917 -38.409  0.00  0.00      K1    
ATOM   2286  C   GLU K 180      -8.750 -16.785 -34.688  0.00  0.00      K1    
ATOM   2287  O   GLU K 180      -8.926 -17.705 -35.487  0.00  0.00      K1    
ATOM   2288  N   ARG K 181      -9.661 -16.708 -33.736  0.00  0.00      K1    
ATOM   2289  HN  ARG K 181     -10.380 -17.368 -33.939  0.00  0.00      K1    
ATOM   2290  CA  ARG K 181      -9.798 -15.728 -32.680  0.00  0.00      K1    
ATOM   2291  HA  ARG K 181     -10.717 -16.010 -32.187  0.00  0.00      K1    
ATOM   2292  CB  ARG K 181      -8.626 -15.937 -31.652  0.00  0.00      K1    
ATOM   2293  HB1 ARG K 181      -8.535 -17.041 -31.568  0.00  0.00      K1    
ATOM   2294  HB2 ARG K 181      -7.698 -15.531 -32.108  0.00  0.00      K1    
ATOM   2295  CG  ARG K 181      -8.856 -15.370 -30.191  0.00  0.00      K1    
ATOM   2296  HG1 ARG K 181      -9.113 -14.302 -30.358  0.00  0.00      K1    
ATOM   2297  HG2 ARG K 181      -9.666 -16.010 -29.782  0.00  0.00      K1    
ATOM   2298  CD  ARG K 181      -7.619 -15.682 -29.353  0.00  0.00      K1    
ATOM   2299  HD1 ARG K 181      -7.748 -15.390 -28.289  0.00  0.00      K1    
ATOM   2300  HD2 ARG K 181      -7.309 -16.748 -29.317  0.00  0.00      K1    
ATOM   2301  NE  ARG K 181      -6.398 -14.973 -29.873  0.00  0.00      K1    
ATOM   2302  HE  ARG K 181      -6.350 -14.527 -30.767  0.00  0.00      K1    
ATOM   2303  CZ  ARG K 181      -5.274 -14.879 -29.158  0.00  0.00      K1    
ATOM   2304  NH1 ARG K 181      -4.162 -14.293 -29.618  0.00  0.00      K1    
ATOM   2305 HH11 ARG K 181      -3.365 -14.246 -29.015  0.00  0.00      K1    
ATOM   2306 HH12 ARG K 181      -4.049 -13.854 -30.510  0.00  0.00      K1    
ATOM   2307  NH2 ARG K 181      -5.164 -15.512 -27.937  0.00  0.00      K1    
ATOM   2308 HH21 ARG K 181      -4.347 -15.278 -27.411  0.00  0.00      K1    
ATOM   2309 HH22 ARG K 181      -5.943 -16.054 -27.621  0.00  0.00      K1    
ATOM   2310  C   ARG K 181     -10.175 -14.327 -33.199  0.00  0.00      K1    
ATOM   2311  O   ARG K 181      -9.609 -13.243 -32.898  0.00  0.00      K1    
ATOM   2312  N   GLU K 182     -11.186 -14.317 -34.090  0.00  0.00      K1    
ATOM   2313  HN  GLU K 182     -11.518 -15.237 -34.288  0.00  0.00      K1    
ATOM   2314  CA  GLU K 182     -11.553 -13.369 -35.089  0.00  0.00      K1    
ATOM   2315  HA  GLU K 182     -10.700 -13.016 -35.650  0.00  0.00      K1    
ATOM   2316  CB  GLU K 182     -12.619 -14.016 -36.119  0.00  0.00      K1    
ATOM   2317  HB1 GLU K 182     -13.429 -14.421 -35.476  0.00  0.00      K1    
ATOM   2318  HB2 GLU K 182     -12.964 -13.172 -36.754  0.00  0.00      K1    
ATOM   2319  CG  GLU K 182     -11.996 -15.199 -36.843  0.00  0.00      K1    
ATOM   2320  HG1 GLU K 182     -11.163 -14.763 -37.436  0.00  0.00      K1    
ATOM   2321  HG2 GLU K 182     -11.728 -16.025 -36.150  0.00  0.00      K1    
ATOM   2322  CD  GLU K 182     -13.025 -15.607 -37.904  0.00  0.00      K1    
ATOM   2323  OE1 GLU K 182     -12.774 -16.403 -38.817  0.00  0.00      K1    
ATOM   2324  OE2 GLU K 182     -14.145 -15.071 -37.845  0.00  0.00      K1    
ATOM   2325  C   GLU K 182     -12.068 -12.076 -34.399  0.00  0.00      K1    
ATOM   2326  O   GLU K 182     -11.919 -10.939 -34.913  0.00  0.00      K1    
ATOM   2327  N   GLN K 183     -12.774 -12.269 -33.190  0.00  0.00      K1    
ATOM   2328  HN  GLN K 183     -12.995 -13.141 -32.761  0.00  0.00      K1    
ATOM   2329  CA  GLN K 183     -13.299 -11.208 -32.381  0.00  0.00      K1    
ATOM   2330  HA  GLN K 183     -13.954 -10.584 -32.971  0.00  0.00      K1    
ATOM   2331  CB  GLN K 183     -14.226 -11.918 -31.321  0.00  0.00      K1    
ATOM   2332  HB1 GLN K 183     -15.079 -12.306 -31.918  0.00  0.00      K1    
ATOM   2333  HB2 GLN K 183     -13.633 -12.725 -30.839  0.00  0.00      K1    
ATOM   2334  CG  GLN K 183     -14.842 -11.108 -30.104  0.00  0.00      K1    
ATOM   2335  HG1 GLN K 183     -15.380 -11.786 -29.406  0.00  0.00      K1    
ATOM   2336  HG2 GLN K 183     -14.021 -10.588 -29.567  0.00  0.00      K1    
ATOM   2337  CD  GLN K 183     -15.899 -10.019 -30.398  0.00  0.00      K1    
ATOM   2338  OE1 GLN K 183     -17.038 -10.047 -30.838  0.00  0.00      K1    
ATOM   2339  NE2 GLN K 183     -15.451  -8.734 -30.164  0.00  0.00      K1    
ATOM   2340 HE21 GLN K 183     -16.149  -8.019 -30.205  0.00  0.00      K1    
ATOM   2341 HE22 GLN K 183     -14.585  -8.591 -29.685  0.00  0.00      K1    
ATOM   2342  C   GLN K 183     -12.209 -10.475 -31.665  0.00  0.00      K1    
ATOM   2343  O   GLN K 183     -12.338  -9.255 -31.612  0.00  0.00      K1    
ATOM   2344  N   ILE K 184     -11.146 -11.091 -31.100  0.00  0.00      K1    
ATOM   2345  HN  ILE K 184     -10.991 -12.030 -31.396  0.00  0.00      K1    
ATOM   2346  CA  ILE K 184     -10.185 -10.386 -30.340  0.00  0.00      K1    
ATOM   2347  HA  ILE K 184     -10.713  -9.654 -29.748  0.00  0.00      K1    
ATOM   2348  CB  ILE K 184      -9.389 -11.310 -29.379  0.00  0.00      K1    
ATOM   2349  HB  ILE K 184      -9.035 -12.222 -29.906  0.00  0.00      K1    
ATOM   2350  CG2 ILE K 184      -8.121 -10.683 -28.745  0.00  0.00      K1    
ATOM   2351 HG21 ILE K 184      -7.578 -11.358 -28.049  0.00  0.00      K1    
ATOM   2352 HG22 ILE K 184      -7.385 -10.246 -29.453  0.00  0.00      K1    
ATOM   2353 HG23 ILE K 184      -8.545  -9.811 -28.202  0.00  0.00      K1    
ATOM   2354  CG1 ILE K 184     -10.381 -11.814 -28.266  0.00  0.00      K1    
ATOM   2355 HG11 ILE K 184     -11.323 -12.080 -28.791  0.00  0.00      K1    
ATOM   2356 HG12 ILE K 184     -10.129 -12.833 -27.901  0.00  0.00      K1    
ATOM   2357  CD  ILE K 184     -10.635 -10.821 -27.073  0.00  0.00      K1    
ATOM   2358  HD1 ILE K 184      -9.756 -10.880 -26.395  0.00  0.00      K1    
ATOM   2359  HD2 ILE K 184     -10.700  -9.797 -27.498  0.00  0.00      K1    
ATOM   2360  HD3 ILE K 184     -11.463 -10.919 -26.339  0.00  0.00      K1    
ATOM   2361  C   ILE K 184      -9.234  -9.544 -31.235  0.00  0.00      K1    
ATOM   2362  O   ILE K 184      -8.826  -8.420 -30.879  0.00  0.00      K1    
ATOM   2363  N   LYS K 185      -9.014 -10.089 -32.435  0.00  0.00      K1    
ATOM   2364  HN  LYS K 185      -9.366 -10.945 -32.804  0.00  0.00      K1    
ATOM   2365  CA  LYS K 185      -8.305  -9.444 -33.512  0.00  0.00      K1    
ATOM   2366  HA  LYS K 185      -7.339  -9.196 -33.099  0.00  0.00      K1    
ATOM   2367  CB  LYS K 185      -8.117 -10.371 -34.701  0.00  0.00      K1    
ATOM   2368  HB1 LYS K 185      -7.677 -11.267 -34.214  0.00  0.00      K1    
ATOM   2369  HB2 LYS K 185      -9.101 -10.647 -35.135  0.00  0.00      K1    
ATOM   2370  CG  LYS K 185      -7.195  -9.888 -35.782  0.00  0.00      K1    
ATOM   2371  HG1 LYS K 185      -7.399  -8.869 -36.176  0.00  0.00      K1    
ATOM   2372  HG2 LYS K 185      -6.142  -9.666 -35.505  0.00  0.00      K1    
ATOM   2373  CD  LYS K 185      -7.188 -10.895 -36.938  0.00  0.00      K1    
ATOM   2374  HD1 LYS K 185      -6.934 -11.899 -36.537  0.00  0.00      K1    
ATOM   2375  HD2 LYS K 185      -8.200 -11.019 -37.380  0.00  0.00      K1    
ATOM   2376  CE  LYS K 185      -6.353 -10.386 -38.059  0.00  0.00      K1    
ATOM   2377  HE1 LYS K 185      -6.945  -9.562 -38.510  0.00  0.00      K1    
ATOM   2378  HE2 LYS K 185      -5.307 -10.020 -37.982  0.00  0.00      K1    
ATOM   2379  NZ  LYS K 185      -6.414 -11.424 -39.161  0.00  0.00      K1    
ATOM   2380  HZ1 LYS K 185      -7.445 -11.524 -39.259  0.00  0.00      K1    
ATOM   2381  HZ2 LYS K 185      -5.975 -11.101 -40.047  0.00  0.00      K1    
ATOM   2382  HZ3 LYS K 185      -6.131 -12.369 -38.832  0.00  0.00      K1    
ATOM   2383  C   LYS K 185      -8.929  -8.110 -33.956  0.00  0.00      K1    
ATOM   2384  O   LYS K 185      -8.285  -7.079 -34.172  0.00  0.00      K1    
ATOM   2385  N   SER K 186     -10.301  -8.114 -34.039  0.00  0.00      K1    
ATOM   2386  HN  SER K 186     -10.770  -8.984 -33.908  0.00  0.00      K1    
ATOM   2387  CA  SER K 186     -11.024  -6.923 -34.500  0.00  0.00      K1    
ATOM   2388  HA  SER K 186     -10.591  -6.444 -35.365  0.00  0.00      K1    
ATOM   2389  CB  SER K 186     -12.499  -7.375 -34.880  0.00  0.00      K1    
ATOM   2390  HB1 SER K 186     -12.439  -8.090 -35.728  0.00  0.00      K1    
ATOM   2391  HB2 SER K 186     -12.894  -8.054 -34.094  0.00  0.00      K1    
ATOM   2392  OG  SER K 186     -13.399  -6.376 -35.299  0.00  0.00      K1    
ATOM   2393  HG1 SER K 186     -14.185  -6.843 -35.590  0.00  0.00      K1    
ATOM   2394  C   SER K 186     -11.054  -5.819 -33.398  0.00  0.00      K1    
ATOM   2395  O   SER K 186     -11.056  -4.626 -33.713  0.00  0.00      K1    
ATOM   2396  N   LEU K 187     -11.012  -6.217 -32.148  0.00  0.00      K1    
ATOM   2397  HN  LEU K 187     -11.028  -7.174 -31.868  0.00  0.00      K1    
ATOM   2398  CA  LEU K 187     -10.937  -5.367 -31.021  0.00  0.00      K1    
ATOM   2399  HA  LEU K 187     -11.651  -4.571 -31.172  0.00  0.00      K1    
ATOM   2400  CB  LEU K 187     -11.413  -6.058 -29.748  0.00  0.00      K1    
ATOM   2401  HB1 LEU K 187     -12.423  -6.510 -29.853  0.00  0.00      K1    
ATOM   2402  HB2 LEU K 187     -10.703  -6.889 -29.549  0.00  0.00      K1    
ATOM   2403  CG  LEU K 187     -11.268  -5.326 -28.389  0.00  0.00      K1    
ATOM   2404  HG  LEU K 187     -10.228  -4.978 -28.211  0.00  0.00      K1    
ATOM   2405  CD1 LEU K 187     -12.248  -4.152 -28.273  0.00  0.00      K1    
ATOM   2406 HD11 LEU K 187     -12.297  -3.828 -27.211  0.00  0.00      K1    
ATOM   2407 HD12 LEU K 187     -11.964  -3.220 -28.805  0.00  0.00      K1    
ATOM   2408 HD13 LEU K 187     -13.311  -4.404 -28.477  0.00  0.00      K1    
ATOM   2409  CD2 LEU K 187     -11.590  -6.267 -27.179  0.00  0.00      K1    
ATOM   2410 HD21 LEU K 187     -12.644  -6.568 -27.363  0.00  0.00      K1    
ATOM   2411 HD22 LEU K 187     -10.931  -7.161 -27.163  0.00  0.00      K1    
ATOM   2412 HD23 LEU K 187     -11.611  -5.773 -26.184  0.00  0.00      K1    
ATOM   2413  C   LEU K 187      -9.650  -4.628 -30.974  0.00  0.00      K1    
ATOM   2414  O   LEU K 187      -9.698  -3.454 -30.631  0.00  0.00      K1    
ATOM   2415  N   ASN K 188      -8.489  -5.268 -31.157  0.00  0.00      K1    
ATOM   2416  HN  ASN K 188      -8.415  -6.249 -31.318  0.00  0.00      K1    
ATOM   2417  CA  ASN K 188      -7.192  -4.493 -31.100  0.00  0.00      K1    
ATOM   2418  HA  ASN K 188      -7.295  -3.911 -30.196  0.00  0.00      K1    
ATOM   2419  CB  ASN K 188      -5.919  -5.397 -31.212  0.00  0.00      K1    
ATOM   2420  HB1 ASN K 188      -6.241  -6.168 -31.944  0.00  0.00      K1    
ATOM   2421  HB2 ASN K 188      -4.975  -4.873 -31.474  0.00  0.00      K1    
ATOM   2422  CG  ASN K 188      -5.524  -6.064 -29.922  0.00  0.00      K1    
ATOM   2423  OD1 ASN K 188      -5.334  -5.496 -28.869  0.00  0.00      K1    
ATOM   2424  ND2 ASN K 188      -5.405  -7.386 -29.827  0.00  0.00      K1    
ATOM   2425 HD21 ASN K 188      -5.132  -7.775 -28.947  0.00  0.00      K1    
ATOM   2426 HD22 ASN K 188      -5.653  -8.002 -30.575  0.00  0.00      K1    
ATOM   2427  C   ASN K 188      -6.984  -3.463 -32.202  0.00  0.00      K1    
ATOM   2428  O   ASN K 188      -6.284  -2.482 -32.060  0.00  0.00      K1    
ATOM   2429  N   ASN K 189      -7.633  -3.630 -33.353  0.00  0.00      K1    
ATOM   2430  HN  ASN K 189      -8.081  -4.510 -33.493  0.00  0.00      K1    
ATOM   2431  CA  ASN K 189      -7.849  -2.485 -34.319  0.00  0.00      K1    
ATOM   2432  HA  ASN K 189      -6.912  -1.960 -34.432  0.00  0.00      K1    
ATOM   2433  CB  ASN K 189      -8.223  -3.012 -35.799  0.00  0.00      K1    
ATOM   2434  HB1 ASN K 189      -9.205  -3.528 -35.734  0.00  0.00      K1    
ATOM   2435  HB2 ASN K 189      -8.262  -2.121 -36.461  0.00  0.00      K1    
ATOM   2436  CG  ASN K 189      -7.142  -3.920 -36.323  0.00  0.00      K1    
ATOM   2437  OD1 ASN K 189      -6.051  -3.469 -36.655  0.00  0.00      K1    
ATOM   2438  ND2 ASN K 189      -7.347  -5.277 -36.335  0.00  0.00      K1    
ATOM   2439 HD21 ASN K 189      -6.750  -5.905 -36.835  0.00  0.00      K1    
ATOM   2440 HD22 ASN K 189      -8.139  -5.594 -35.814  0.00  0.00      K1    
ATOM   2441  C   ASN K 189      -8.739  -1.360 -33.912  0.00  0.00      K1    
ATOM   2442  O   ASN K 189      -8.388  -0.207 -34.092  0.00  0.00      K1    
ATOM   2443  N   GLN K 190      -9.855  -1.657 -33.194  0.00  0.00      K1    
ATOM   2444  HN  GLN K 190     -10.146  -2.561 -32.890  0.00  0.00      K1    
ATOM   2445  CA  GLN K 190     -10.713  -0.672 -32.573  0.00  0.00      K1    
ATOM   2446  HA  GLN K 190     -11.057   0.012 -33.334  0.00  0.00      K1    
ATOM   2447  CB  GLN K 190     -12.004  -1.333 -31.965  0.00  0.00      K1    
ATOM   2448  HB1 GLN K 190     -12.443  -1.849 -32.846  0.00  0.00      K1    
ATOM   2449  HB2 GLN K 190     -11.771  -2.206 -31.319  0.00  0.00      K1    
ATOM   2450  CG  GLN K 190     -13.001  -0.467 -31.224  0.00  0.00      K1    
ATOM   2451  HG1 GLN K 190     -12.792  -0.398 -30.135  0.00  0.00      K1    
ATOM   2452  HG2 GLN K 190     -13.067   0.583 -31.580  0.00  0.00      K1    
ATOM   2453  CD  GLN K 190     -14.454  -0.916 -31.432  0.00  0.00      K1    
ATOM   2454  OE1 GLN K 190     -14.769  -1.086 -32.648  0.00  0.00      K1    
ATOM   2455  NE2 GLN K 190     -15.186  -1.179 -30.377  0.00  0.00      K1    
ATOM   2456 HE21 GLN K 190     -16.132  -1.496 -30.441  0.00  0.00      K1    
ATOM   2457 HE22 GLN K 190     -14.685  -1.076 -29.518  0.00  0.00      K1    
ATOM   2458  C   GLN K 190     -10.081   0.160 -31.506  0.00  0.00      K1    
ATOM   2459  O   GLN K 190     -10.314   1.353 -31.420  0.00  0.00      K1    
ATOM   2460  N   PHE K 191      -9.188  -0.423 -30.721  0.00  0.00      K1    
ATOM   2461  HN  PHE K 191      -9.013  -1.393 -30.873  0.00  0.00      K1    
ATOM   2462  CA  PHE K 191      -8.360   0.246 -29.752  0.00  0.00      K1    
ATOM   2463  HA  PHE K 191      -9.118   0.864 -29.294  0.00  0.00      K1    
ATOM   2464  CB  PHE K 191      -7.733  -0.702 -28.779  0.00  0.00      K1    
ATOM   2465  HB1 PHE K 191      -8.549  -1.398 -28.489  0.00  0.00      K1    
ATOM   2466  HB2 PHE K 191      -6.993  -1.351 -29.295  0.00  0.00      K1    
ATOM   2467  CG  PHE K 191      -7.075   0.062 -27.582  0.00  0.00      K1    
ATOM   2468  CD1 PHE K 191      -7.784   0.545 -26.521  0.00  0.00      K1    
ATOM   2469  HD1 PHE K 191      -8.863   0.510 -26.528  0.00  0.00      K1    
ATOM   2470  CE1 PHE K 191      -7.149   1.358 -25.483  0.00  0.00      K1    
ATOM   2471  HE1 PHE K 191      -7.875   1.770 -24.798  0.00  0.00      K1    
ATOM   2472  CZ  PHE K 191      -5.766   1.439 -25.431  0.00  0.00      K1    
ATOM   2473  HZ  PHE K 191      -5.215   2.009 -24.698  0.00  0.00      K1    
ATOM   2474  CD2 PHE K 191      -5.655   0.158 -27.531  0.00  0.00      K1    
ATOM   2475  HD2 PHE K 191      -5.061  -0.278 -28.321  0.00  0.00      K1    
ATOM   2476  CE2 PHE K 191      -5.055   0.974 -26.543  0.00  0.00      K1    
ATOM   2477  HE2 PHE K 191      -3.984   1.096 -26.608  0.00  0.00      K1    
ATOM   2478  C   PHE K 191      -7.407   1.221 -30.362  0.00  0.00      K1    
ATOM   2479  O   PHE K 191      -7.145   2.359 -29.984  0.00  0.00      K1    
ATOM   2480  N   ALA K 192      -6.726   0.773 -31.481  0.00  0.00      K1    
ATOM   2481  HN  ALA K 192      -6.776  -0.151 -31.854  0.00  0.00      K1    
ATOM   2482  CA  ALA K 192      -5.864   1.547 -32.304  0.00  0.00      K1    
ATOM   2483  HA  ALA K 192      -5.141   2.035 -31.667  0.00  0.00      K1    
ATOM   2484  CB  ALA K 192      -5.192   0.700 -33.358  0.00  0.00      K1    
ATOM   2485  HB1 ALA K 192      -5.918   0.314 -34.105  0.00  0.00      K1    
ATOM   2486  HB2 ALA K 192      -4.423   1.220 -33.969  0.00  0.00      K1    
ATOM   2487  HB3 ALA K 192      -4.705  -0.202 -32.929  0.00  0.00      K1    
ATOM   2488  C   ALA K 192      -6.545   2.747 -32.984  0.00  0.00      K1    
ATOM   2489  O   ALA K 192      -5.914   3.774 -33.109  0.00  0.00      K1    
ATOM   2490  N   SER K 193      -7.774   2.549 -33.518  0.00  0.00      K1    
ATOM   2491  HN  SER K 193      -8.171   1.641 -33.407  0.00  0.00      K1    
ATOM   2492  CA  SER K 193      -8.522   3.529 -34.207  0.00  0.00      K1    
ATOM   2493  HA  SER K 193      -8.010   3.926 -35.071  0.00  0.00      K1    
ATOM   2494  CB  SER K 193      -9.775   2.927 -34.779  0.00  0.00      K1    
ATOM   2495  HB1 SER K 193      -9.689   2.162 -35.580  0.00  0.00      K1    
ATOM   2496  HB2 SER K 193     -10.257   2.374 -33.945  0.00  0.00      K1    
ATOM   2497  OG  SER K 193     -10.586   3.899 -35.465  0.00  0.00      K1    
ATOM   2498  HG1 SER K 193     -11.406   3.503 -35.769  0.00  0.00      K1    
ATOM   2499  C   SER K 193      -8.905   4.714 -33.320  0.00  0.00      K1    
ATOM   2500  O   SER K 193      -8.809   5.889 -33.711  0.00  0.00      K1    
ATOM   2501  N   PHE K 194      -9.230   4.538 -32.009  0.00  0.00      K1    
ATOM   2502  HN  PHE K 194      -9.484   3.644 -31.648  0.00  0.00      K1    
ATOM   2503  CA  PHE K 194      -9.591   5.630 -31.063  0.00  0.00      K1    
ATOM   2504  HA  PHE K 194     -10.336   6.268 -31.515  0.00  0.00      K1    
ATOM   2505  CB  PHE K 194     -10.172   5.226 -29.671  0.00  0.00      K1    
ATOM   2506  HB1 PHE K 194      -9.393   4.565 -29.234  0.00  0.00      K1    
ATOM   2507  HB2 PHE K 194     -10.389   6.053 -28.961  0.00  0.00      K1    
ATOM   2508  CG  PHE K 194     -11.419   4.390 -29.776  0.00  0.00      K1    
ATOM   2509  CD1 PHE K 194     -11.590   3.219 -29.052  0.00  0.00      K1    
ATOM   2510  HD1 PHE K 194     -10.705   2.753 -28.644  0.00  0.00      K1    
ATOM   2511  CE1 PHE K 194     -12.804   2.636 -28.912  0.00  0.00      K1    
ATOM   2512  HE1 PHE K 194     -12.980   1.730 -28.352  0.00  0.00      K1    
ATOM   2513  CZ  PHE K 194     -13.949   3.159 -29.471  0.00  0.00      K1    
ATOM   2514  HZ  PHE K 194     -14.928   2.739 -29.293  0.00  0.00      K1    
ATOM   2515  CD2 PHE K 194     -12.559   5.018 -30.301  0.00  0.00      K1    
ATOM   2516  HD2 PHE K 194     -12.525   5.961 -30.826  0.00  0.00      K1    
ATOM   2517  CE2 PHE K 194     -13.792   4.401 -30.146  0.00  0.00      K1    
ATOM   2518  HE2 PHE K 194     -14.689   4.827 -30.569  0.00  0.00      K1    
ATOM   2519  C   PHE K 194      -8.440   6.500 -30.685  0.00  0.00      K1    
ATOM   2520  O   PHE K 194      -8.609   7.735 -30.517  0.00  0.00      K1    
ATOM   2521  N   ILE K 195      -7.155   5.928 -30.681  0.00  0.00      K1    
ATOM   2522  HN  ILE K 195      -7.081   4.960 -30.910  0.00  0.00      K1    
ATOM   2523  CA  ILE K 195      -5.945   6.710 -30.441  0.00  0.00      K1    
ATOM   2524  HA  ILE K 195      -6.061   7.153 -29.463  0.00  0.00      K1    
ATOM   2525  CB  ILE K 195      -4.747   5.697 -30.292  0.00  0.00      K1    
ATOM   2526  HB  ILE K 195      -4.775   4.981 -31.141  0.00  0.00      K1    
ATOM   2527  CG2 ILE K 195      -3.461   6.492 -30.434  0.00  0.00      K1    
ATOM   2528 HG21 ILE K 195      -3.360   7.097 -31.361  0.00  0.00      K1    
ATOM   2529 HG22 ILE K 195      -3.289   7.163 -29.565  0.00  0.00      K1    
ATOM   2530 HG23 ILE K 195      -2.547   5.862 -30.403  0.00  0.00      K1    
ATOM   2531  CG1 ILE K 195      -4.849   4.941 -28.990  0.00  0.00      K1    
ATOM   2532 HG11 ILE K 195      -4.673   5.599 -28.112  0.00  0.00      K1    
ATOM   2533 HG12 ILE K 195      -5.910   4.660 -28.814  0.00  0.00      K1    
ATOM   2534  CD  ILE K 195      -3.925   3.678 -28.927  0.00  0.00      K1    
ATOM   2535  HD1 ILE K 195      -4.420   2.956 -29.610  0.00  0.00      K1    
ATOM   2536  HD2 ILE K 195      -2.903   3.828 -29.335  0.00  0.00      K1    
ATOM   2537  HD3 ILE K 195      -4.019   3.184 -27.936  0.00  0.00      K1    
ATOM   2538  C   ILE K 195      -5.821   7.774 -31.578  0.00  0.00      K1    
ATOM   2539  O   ILE K 195      -5.590   8.965 -31.398  0.00  0.00      K1    
ATOM   2540  N   ASP K 196      -6.080   7.317 -32.877  0.00  0.00      K1    
ATOM   2541  HN  ASP K 196      -6.433   6.396 -33.025  0.00  0.00      K1    
ATOM   2542  CA  ASP K 196      -5.829   8.270 -33.961  0.00  0.00      K1    
ATOM   2543  HA  ASP K 196      -4.980   8.863 -33.654  0.00  0.00      K1    
ATOM   2544  CB  ASP K 196      -5.630   7.478 -35.243  0.00  0.00      K1    
ATOM   2545  HB1 ASP K 196      -4.725   6.836 -35.183  0.00  0.00      K1    
ATOM   2546  HB2 ASP K 196      -6.460   6.779 -35.481  0.00  0.00      K1    
ATOM   2547  CG  ASP K 196      -5.345   8.372 -36.454  0.00  0.00      K1    
ATOM   2548  OD1 ASP K 196      -4.204   8.801 -36.741  0.00  0.00      K1    
ATOM   2549  OD2 ASP K 196      -6.320   8.761 -37.114  0.00  0.00      K1    
ATOM   2550  C   ASP K 196      -6.981   9.313 -34.023  0.00  0.00      K1    
ATOM   2551  O   ASP K 196      -6.805  10.499 -34.260  0.00  0.00      K1    
ATOM   2552  N   LYS K 197      -8.211   8.866 -33.589  0.00  0.00      K1    
ATOM   2553  HN  LYS K 197      -8.428   7.900 -33.470  0.00  0.00      K1    
ATOM   2554  CA  LYS K 197      -9.390   9.701 -33.540  0.00  0.00      K1    
ATOM   2555  HA  LYS K 197      -9.538  10.079 -34.540  0.00  0.00      K1    
ATOM   2556  CB  LYS K 197     -10.688   8.791 -33.157  0.00  0.00      K1    
ATOM   2557  HB1 LYS K 197     -10.568   7.816 -33.675  0.00  0.00      K1    
ATOM   2558  HB2 LYS K 197     -10.504   8.303 -32.176  0.00  0.00      K1    
ATOM   2559  CG  LYS K 197     -12.062   9.434 -33.403  0.00  0.00      K1    
ATOM   2560  HG1 LYS K 197     -12.760   8.666 -33.009  0.00  0.00      K1    
ATOM   2561  HG2 LYS K 197     -12.138  10.324 -32.743  0.00  0.00      K1    
ATOM   2562  CD  LYS K 197     -12.395   9.608 -34.911  0.00  0.00      K1    
ATOM   2563  HD1 LYS K 197     -11.552  10.264 -35.218  0.00  0.00      K1    
ATOM   2564  HD2 LYS K 197     -12.295   8.637 -35.443  0.00  0.00      K1    
ATOM   2565  CE  LYS K 197     -13.727  10.143 -35.226  0.00  0.00      K1    
ATOM   2566  HE1 LYS K 197     -14.628   9.549 -34.962  0.00  0.00      K1    
ATOM   2567  HE2 LYS K 197     -13.876  11.139 -34.756  0.00  0.00      K1    
ATOM   2568  NZ  LYS K 197     -13.824  10.415 -36.759  0.00  0.00      K1    
ATOM   2569  HZ1 LYS K 197     -13.082  11.121 -36.940  0.00  0.00      K1    
ATOM   2570  HZ2 LYS K 197     -13.556   9.533 -37.240  0.00  0.00      K1    
ATOM   2571  HZ3 LYS K 197     -14.687  10.875 -37.112  0.00  0.00      K1    
ATOM   2572  C   LYS K 197      -9.370  10.943 -32.561  0.00  0.00      K1    
ATOM   2573  O   LYS K 197      -9.821  12.042 -32.928  0.00  0.00      K1    
ATOM   2574  N   VAL K 198      -8.832  10.840 -31.362  0.00  0.00      K1    
ATOM   2575  HN  VAL K 198      -8.576   9.955 -30.979  0.00  0.00      K1    
ATOM   2576  CA  VAL K 198      -8.741  11.929 -30.444  0.00  0.00      K1    
ATOM   2577  HA  VAL K 198      -9.777  12.202 -30.309  0.00  0.00      K1    
ATOM   2578  CB  VAL K 198      -8.255  11.560 -29.026  0.00  0.00      K1    
ATOM   2579  HB  VAL K 198      -8.158  12.462 -28.384  0.00  0.00      K1    
ATOM   2580  CG1 VAL K 198      -9.273  10.676 -28.176  0.00  0.00      K1    
ATOM   2581 HG11 VAL K 198     -10.281  11.136 -28.094  0.00  0.00      K1    
ATOM   2582 HG12 VAL K 198      -9.352   9.720 -28.737  0.00  0.00      K1    
ATOM   2583 HG13 VAL K 198      -8.862  10.385 -27.185  0.00  0.00      K1    
ATOM   2584  CG2 VAL K 198      -6.959  10.721 -29.083  0.00  0.00      K1    
ATOM   2585 HG21 VAL K 198      -6.050  11.265 -29.419  0.00  0.00      K1    
ATOM   2586 HG22 VAL K 198      -6.778  10.284 -28.078  0.00  0.00      K1    
ATOM   2587 HG23 VAL K 198      -7.157   9.795 -29.664  0.00  0.00      K1    
ATOM   2588  C   VAL K 198      -7.904  13.155 -30.860  0.00  0.00      K1    
ATOM   2589  O   VAL K 198      -8.157  14.337 -30.636  0.00  0.00      K1    
ATOM   2590  N   ARG K 199      -6.809  12.893 -31.624  0.00  0.00      K1    
ATOM   2591  HN  ARG K 199      -6.578  11.976 -31.939  0.00  0.00      K1    
ATOM   2592  CA  ARG K 199      -5.903  13.927 -32.062  0.00  0.00      K1    
ATOM   2593  HA  ARG K 199      -5.804  14.712 -31.327  0.00  0.00      K1    
ATOM   2594  CB  ARG K 199      -4.526  13.208 -32.196  0.00  0.00      K1    
ATOM   2595  HB1 ARG K 199      -3.636  13.843 -32.392  0.00  0.00      K1    
ATOM   2596  HB2 ARG K 199      -4.376  12.786 -31.179  0.00  0.00      K1    
ATOM   2597  CG  ARG K 199      -4.438  12.001 -33.166  0.00  0.00      K1    
ATOM   2598  HG1 ARG K 199      -5.190  11.225 -32.910  0.00  0.00      K1    
ATOM   2599  HG2 ARG K 199      -4.574  12.422 -34.186  0.00  0.00      K1    
ATOM   2600  CD  ARG K 199      -3.074  11.237 -33.055  0.00  0.00      K1    
ATOM   2601  HD1 ARG K 199      -2.264  11.990 -32.950  0.00  0.00      K1    
ATOM   2602  HD2 ARG K 199      -3.017  10.646 -32.116  0.00  0.00      K1    
ATOM   2603  NE  ARG K 199      -2.863  10.443 -34.338  0.00  0.00      K1    
ATOM   2604  HE  ARG K 199      -3.662  10.442 -34.939  0.00  0.00      K1    
ATOM   2605  CZ  ARG K 199      -1.762   9.752 -34.611  0.00  0.00      K1    
ATOM   2606  NH1 ARG K 199      -1.680   9.104 -35.806  0.00  0.00      K1    
ATOM   2607 HH11 ARG K 199      -0.921   8.567 -36.173  0.00  0.00      K1    
ATOM   2608 HH12 ARG K 199      -2.625   8.974 -36.105  0.00  0.00      K1    
ATOM   2609  NH2 ARG K 199      -0.635   9.758 -33.844  0.00  0.00      K1    
ATOM   2610 HH21 ARG K 199       0.187   9.605 -34.393  0.00  0.00      K1    
ATOM   2611 HH22 ARG K 199      -0.601  10.386 -33.066  0.00  0.00      K1    
ATOM   2612  C   ARG K 199      -6.237  14.614 -33.409  0.00  0.00      K1    
ATOM   2613  O   ARG K 199      -5.945  15.758 -33.652  0.00  0.00      K1    
ATOM   2614  N   PHE K 200      -7.027  13.846 -34.212  0.00  0.00      K1    
ATOM   2615  HN  PHE K 200      -7.177  12.923 -33.867  0.00  0.00      K1    
ATOM   2616  CA  PHE K 200      -7.705  14.277 -35.405  0.00  0.00      K1    
ATOM   2617  HA  PHE K 200      -6.958  14.839 -35.946  0.00  0.00      K1    
ATOM   2618  CB  PHE K 200      -8.288  13.076 -36.221  0.00  0.00      K1    
ATOM   2619  HB1 PHE K 200      -7.508  12.302 -36.381  0.00  0.00      K1    
ATOM   2620  HB2 PHE K 200      -9.016  12.453 -35.659  0.00  0.00      K1    
ATOM   2621  CG  PHE K 200      -8.751  13.391 -37.640  0.00  0.00      K1    
ATOM   2622  CD1 PHE K 200      -7.803  13.586 -38.658  0.00  0.00      K1    
ATOM   2623  HD1 PHE K 200      -6.742  13.616 -38.461  0.00  0.00      K1    
ATOM   2624  CE1 PHE K 200      -8.219  13.681 -39.989  0.00  0.00      K1    
ATOM   2625  HE1 PHE K 200      -7.543  13.887 -40.805  0.00  0.00      K1    
ATOM   2626  CZ  PHE K 200      -9.598  13.521 -40.288  0.00  0.00      K1    
ATOM   2627  HZ  PHE K 200      -9.991  13.631 -41.288  0.00  0.00      K1    
ATOM   2628  CD2 PHE K 200     -10.082  13.310 -38.014  0.00  0.00      K1    
ATOM   2629  HD2 PHE K 200     -10.709  13.179 -37.144  0.00  0.00      K1    
ATOM   2630  CE2 PHE K 200     -10.577  13.400 -39.307  0.00  0.00      K1    
ATOM   2631  HE2 PHE K 200     -11.636  13.271 -39.477  0.00  0.00      K1    
ATOM   2632  C   PHE K 200      -8.765  15.333 -35.165  0.00  0.00      K1    
ATOM   2633  O   PHE K 200      -8.863  16.434 -35.723  0.00  0.00      K1    
ATOM   2634  N   LEU K 201      -9.577  14.983 -34.153  0.00  0.00      K1    
ATOM   2635  HN  LEU K 201      -9.628  14.046 -33.815  0.00  0.00      K1    
ATOM   2636  CA  LEU K 201     -10.605  15.879 -33.648  0.00  0.00      K1    
ATOM   2637  HA  LEU K 201     -11.147  16.267 -34.497  0.00  0.00      K1    
ATOM   2638  CB  LEU K 201     -11.589  15.086 -32.831  0.00  0.00      K1    
ATOM   2639  HB1 LEU K 201     -11.058  14.585 -31.993  0.00  0.00      K1    
ATOM   2640  HB2 LEU K 201     -12.358  15.796 -32.458  0.00  0.00      K1    
ATOM   2641  CG  LEU K 201     -12.334  14.050 -33.666  0.00  0.00      K1    
ATOM   2642  HG  LEU K 201     -11.669  13.329 -34.188  0.00  0.00      K1    
ATOM   2643  CD1 LEU K 201     -13.325  13.370 -32.804  0.00  0.00      K1    
ATOM   2644 HD11 LEU K 201     -13.971  12.728 -33.441  0.00  0.00      K1    
ATOM   2645 HD12 LEU K 201     -12.847  12.880 -31.930  0.00  0.00      K1    
ATOM   2646 HD13 LEU K 201     -13.964  14.138 -32.317  0.00  0.00      K1    
ATOM   2647  CD2 LEU K 201     -13.124  14.758 -34.826  0.00  0.00      K1    
ATOM   2648 HD21 LEU K 201     -13.909  14.070 -35.208  0.00  0.00      K1    
ATOM   2649 HD22 LEU K 201     -13.648  15.681 -34.498  0.00  0.00      K1    
ATOM   2650 HD23 LEU K 201     -12.485  15.073 -35.678  0.00  0.00      K1    
ATOM   2651  C   LEU K 201     -10.112  17.086 -32.754  0.00  0.00      K1    
ATOM   2652  O   LEU K 201     -10.486  18.235 -33.104  0.00  0.00      K1    
ATOM   2653  N   GLU K 202      -9.205  16.878 -31.736  0.00  0.00      K1    
ATOM   2654  HN  GLU K 202      -8.826  15.996 -31.468  0.00  0.00      K1    
ATOM   2655  CA  GLU K 202      -8.729  17.982 -30.838  0.00  0.00      K1    
ATOM   2656  HA  GLU K 202      -9.632  18.429 -30.448  0.00  0.00      K1    
ATOM   2657  CB  GLU K 202      -7.883  17.347 -29.692  0.00  0.00      K1    
ATOM   2658  HB1 GLU K 202      -8.669  16.753 -29.177  0.00  0.00      K1    
ATOM   2659  HB2 GLU K 202      -7.060  16.750 -30.139  0.00  0.00      K1    
ATOM   2660  CG  GLU K 202      -7.405  18.288 -28.576  0.00  0.00      K1    
ATOM   2661  HG1 GLU K 202      -6.765  19.139 -28.895  0.00  0.00      K1    
ATOM   2662  HG2 GLU K 202      -8.302  18.655 -28.033  0.00  0.00      K1    
ATOM   2663  CD  GLU K 202      -6.576  17.482 -27.563  0.00  0.00      K1    
ATOM   2664  OE1 GLU K 202      -5.438  17.072 -28.004  0.00  0.00      K1    
ATOM   2665  OE2 GLU K 202      -7.004  17.246 -26.449  0.00  0.00      K1    
ATOM   2666  C   GLU K 202      -8.020  19.130 -31.515  0.00  0.00      K1    
ATOM   2667  O   GLU K 202      -7.988  20.306 -31.158  0.00  0.00      K1    
ATOM   2668  N   GLN K 203      -7.296  18.810 -32.638  0.00  0.00      K1    
ATOM   2669  HN  GLN K 203      -7.377  17.915 -33.069  0.00  0.00      K1    
ATOM   2670  CA  GLN K 203      -6.605  19.831 -33.477  0.00  0.00      K1    
ATOM   2671  HA  GLN K 203      -6.036  20.450 -32.799  0.00  0.00      K1    
ATOM   2672  CB  GLN K 203      -5.514  19.251 -34.419  0.00  0.00      K1    
ATOM   2673  HB1 GLN K 203      -4.921  18.418 -33.984  0.00  0.00      K1    
ATOM   2674  HB2 GLN K 203      -5.983  18.707 -35.266  0.00  0.00      K1    
ATOM   2675  CG  GLN K 203      -4.624  20.277 -35.158  0.00  0.00      K1    
ATOM   2676  HG1 GLN K 203      -4.046  19.706 -35.916  0.00  0.00      K1    
ATOM   2677  HG2 GLN K 203      -5.141  21.010 -35.813  0.00  0.00      K1    
ATOM   2678  CD  GLN K 203      -3.765  20.976 -34.135  0.00  0.00      K1    
ATOM   2679  OE1 GLN K 203      -4.123  21.788 -33.299  0.00  0.00      K1    
ATOM   2680  NE2 GLN K 203      -2.395  20.630 -34.231  0.00  0.00      K1    
ATOM   2681 HE21 GLN K 203      -1.752  21.049 -33.591  0.00  0.00      K1    
ATOM   2682 HE22 GLN K 203      -2.015  20.194 -35.047  0.00  0.00      K1    
ATOM   2683  C   GLN K 203      -7.546  20.749 -34.333  0.00  0.00      K1    
ATOM   2684  O   GLN K 203      -7.289  21.941 -34.556  0.00  0.00      K1    
ATOM   2685  N   GLN K 204      -8.699  20.186 -34.840  0.00  0.00      K1    
ATOM   2686  HN  GLN K 204      -8.959  19.249 -34.620  0.00  0.00      K1    
ATOM   2687  CA  GLN K 204      -9.652  20.934 -35.703  0.00  0.00      K1    
ATOM   2688  HA  GLN K 204      -9.211  21.565 -36.461  0.00  0.00      K1    
ATOM   2689  CB  GLN K 204     -10.495  20.033 -36.542  0.00  0.00      K1    
ATOM   2690  HB1 GLN K 204     -10.995  19.268 -35.910  0.00  0.00      K1    
ATOM   2691  HB2 GLN K 204     -11.335  20.536 -37.068  0.00  0.00      K1    
ATOM   2692  CG  GLN K 204      -9.706  19.038 -37.508  0.00  0.00      K1    
ATOM   2693  HG1 GLN K 204      -9.070  18.331 -36.934  0.00  0.00      K1    
ATOM   2694  HG2 GLN K 204     -10.487  18.546 -38.127  0.00  0.00      K1    
ATOM   2695  CD  GLN K 204      -8.795  19.812 -38.506  0.00  0.00      K1    
ATOM   2696  OE1 GLN K 204      -8.946  21.009 -38.818  0.00  0.00      K1    
ATOM   2697  NE2 GLN K 204      -7.780  19.106 -38.969  0.00  0.00      K1    
ATOM   2698 HE21 GLN K 204      -7.056  19.555 -39.493  0.00  0.00      K1    
ATOM   2699 HE22 GLN K 204      -7.648  18.149 -38.711  0.00  0.00      K1    
ATOM   2700  C   GLN K 204     -10.473  21.884 -34.852  0.00  0.00      K1    
ATOM   2701  O   GLN K 204     -10.727  23.039 -35.218  0.00  0.00      K1    
ATOM   2702  N   ASN K 205     -10.835  21.343 -33.638  0.00  0.00      K1    
ATOM   2703  HN  ASN K 205     -10.636  20.404 -33.369  0.00  0.00      K1    
ATOM   2704  CA  ASN K 205     -11.636  22.020 -32.627  0.00  0.00      K1    
ATOM   2705  HA  ASN K 205     -12.534  22.385 -33.101  0.00  0.00      K1    
ATOM   2706  CB  ASN K 205     -11.929  20.978 -31.539  0.00  0.00      K1    
ATOM   2707  HB1 ASN K 205     -12.378  20.112 -32.072  0.00  0.00      K1    
ATOM   2708  HB2 ASN K 205     -11.014  20.632 -31.014  0.00  0.00      K1    
ATOM   2709  CG  ASN K 205     -12.891  21.590 -30.534  0.00  0.00      K1    
ATOM   2710  OD1 ASN K 205     -12.471  21.680 -29.370  0.00  0.00      K1    
ATOM   2711  ND2 ASN K 205     -14.105  22.032 -30.970  0.00  0.00      K1    
ATOM   2712 HD21 ASN K 205     -14.609  22.694 -30.416  0.00  0.00      K1    
ATOM   2713 HD22 ASN K 205     -14.335  21.816 -31.919  0.00  0.00      K1    
ATOM   2714  C   ASN K 205     -10.890  23.307 -32.089  0.00  0.00      K1    
ATOM   2715  O   ASN K 205     -11.517  24.352 -31.927  0.00  0.00      K1    
ATOM   2716  N   GLN K 206      -9.609  23.203 -31.797  0.00  0.00      K1    
ATOM   2717  HN  GLN K 206      -9.140  22.339 -31.963  0.00  0.00      K1    
ATOM   2718  CA  GLN K 206      -8.846  24.390 -31.290  0.00  0.00      K1    
ATOM   2719  HA  GLN K 206      -9.404  24.694 -30.417  0.00  0.00      K1    
ATOM   2720  CB  GLN K 206      -7.455  23.921 -30.797  0.00  0.00      K1    
ATOM   2721  HB1 GLN K 206      -7.701  22.954 -30.309  0.00  0.00      K1    
ATOM   2722  HB2 GLN K 206      -6.793  23.656 -31.648  0.00  0.00      K1    
ATOM   2723  CG  GLN K 206      -6.769  25.006 -29.812  0.00  0.00      K1    
ATOM   2724  HG1 GLN K 206      -6.793  25.983 -30.340  0.00  0.00      K1    
ATOM   2725  HG2 GLN K 206      -7.325  25.026 -28.850  0.00  0.00      K1    
ATOM   2726  CD  GLN K 206      -5.417  24.559 -29.342  0.00  0.00      K1    
ATOM   2727  OE1 GLN K 206      -5.044  24.540 -28.173  0.00  0.00      K1    
ATOM   2728  NE2 GLN K 206      -4.648  24.034 -30.302  0.00  0.00      K1    
ATOM   2729 HE21 GLN K 206      -3.777  23.557 -30.180  0.00  0.00      K1    
ATOM   2730 HE22 GLN K 206      -5.145  23.970 -31.167  0.00  0.00      K1    
ATOM   2731  C   GLN K 206      -8.654  25.579 -32.172  0.00  0.00      K1    
ATOM   2732  O   GLN K 206      -8.669  26.770 -31.768  0.00  0.00      K1    
ATOM   2733  N   VAL K 207      -8.599  25.271 -33.469  0.00  0.00      K1    
ATOM   2734  HN  VAL K 207      -8.427  24.349 -33.808  0.00  0.00      K1    
ATOM   2735  CA  VAL K 207      -8.592  26.253 -34.604  0.00  0.00      K1    
ATOM   2736  HA  VAL K 207      -7.738  26.902 -34.482  0.00  0.00      K1    
ATOM   2737  CB  VAL K 207      -8.356  25.615 -36.001  0.00  0.00      K1    
ATOM   2738  HB  VAL K 207      -9.153  24.867 -36.203  0.00  0.00      K1    
ATOM   2739  CG1 VAL K 207      -8.336  26.676 -37.116  0.00  0.00      K1    
ATOM   2740 HG11 VAL K 207      -7.668  27.526 -36.858  0.00  0.00      K1    
ATOM   2741 HG12 VAL K 207      -7.756  26.325 -37.997  0.00  0.00      K1    
ATOM   2742 HG13 VAL K 207      -9.326  27.132 -37.329  0.00  0.00      K1    
ATOM   2743  CG2 VAL K 207      -6.945  24.958 -35.908  0.00  0.00      K1    
ATOM   2744 HG21 VAL K 207      -6.109  25.678 -36.044  0.00  0.00      K1    
ATOM   2745 HG22 VAL K 207      -6.970  24.432 -34.930  0.00  0.00      K1    
ATOM   2746 HG23 VAL K 207      -6.777  24.136 -36.636  0.00  0.00      K1    
ATOM   2747  C   VAL K 207      -9.972  27.013 -34.602  0.00  0.00      K1    
ATOM   2748  O   VAL K 207     -10.002  28.205 -34.617  0.00  0.00      K1    
ATOM   2749  N   LEU K 208     -11.108  26.346 -34.552  0.00  0.00      K1    
ATOM   2750  HN  LEU K 208     -11.093  25.349 -34.556  0.00  0.00      K1    
ATOM   2751  CA  LEU K 208     -12.459  26.872 -34.566  0.00  0.00      K1    
ATOM   2752  HA  LEU K 208     -12.486  27.497 -35.447  0.00  0.00      K1    
ATOM   2753  CB  LEU K 208     -13.503  25.694 -34.734  0.00  0.00      K1    
ATOM   2754  HB1 LEU K 208     -13.024  25.009 -35.466  0.00  0.00      K1    
ATOM   2755  HB2 LEU K 208     -13.624  25.105 -33.800  0.00  0.00      K1    
ATOM   2756  CG  LEU K 208     -14.854  26.112 -35.333  0.00  0.00      K1    
ATOM   2757  HG  LEU K 208     -15.256  26.941 -34.712  0.00  0.00      K1    
ATOM   2758  CD1 LEU K 208     -14.666  26.674 -36.780  0.00  0.00      K1    
ATOM   2759 HD11 LEU K 208     -14.410  25.873 -37.506  0.00  0.00      K1    
ATOM   2760 HD12 LEU K 208     -15.664  27.108 -37.003  0.00  0.00      K1    
ATOM   2761 HD13 LEU K 208     -13.860  27.439 -36.746  0.00  0.00      K1    
ATOM   2762  CD2 LEU K 208     -15.896  24.915 -35.326  0.00  0.00      K1    
ATOM   2763 HD21 LEU K 208     -15.902  24.503 -34.294  0.00  0.00      K1    
ATOM   2764 HD22 LEU K 208     -16.917  25.291 -35.552  0.00  0.00      K1    
ATOM   2765 HD23 LEU K 208     -15.668  24.038 -35.968  0.00  0.00      K1    
ATOM   2766  C   LEU K 208     -12.804  27.720 -33.337  0.00  0.00      K1    
ATOM   2767  O   LEU K 208     -13.487  28.743 -33.439  0.00  0.00      K1    
ATOM   2768  N   GLN K 209     -12.342  27.283 -32.121  0.00  0.00      K1    
ATOM   2769  HN  GLN K 209     -11.889  26.396 -32.067  0.00  0.00      K1    
ATOM   2770  CA  GLN K 209     -12.590  28.009 -30.889  0.00  0.00      K1    
ATOM   2771  HA  GLN K 209     -13.659  28.144 -30.830  0.00  0.00      K1    
ATOM   2772  CB  GLN K 209     -12.201  27.211 -29.623  0.00  0.00      K1    
ATOM   2773  HB1 GLN K 209     -12.460  26.149 -29.824  0.00  0.00      K1    
ATOM   2774  HB2 GLN K 209     -11.106  27.230 -29.437  0.00  0.00      K1    
ATOM   2775  CG  GLN K 209     -12.926  27.722 -28.345  0.00  0.00      K1    
ATOM   2776  HG1 GLN K 209     -12.523  28.739 -28.150  0.00  0.00      K1    
ATOM   2777  HG2 GLN K 209     -14.030  27.793 -28.447  0.00  0.00      K1    
ATOM   2778  CD  GLN K 209     -12.725  26.870 -27.049  0.00  0.00      K1    
ATOM   2779  OE1 GLN K 209     -12.293  25.709 -27.096  0.00  0.00      K1    
ATOM   2780  NE2 GLN K 209     -13.044  27.474 -25.863  0.00  0.00      K1    
ATOM   2781 HE21 GLN K 209     -12.808  27.054 -24.987  0.00  0.00      K1    
ATOM   2782 HE22 GLN K 209     -13.511  28.350 -25.983  0.00  0.00      K1    
ATOM   2783  C   GLN K 209     -11.976  29.455 -30.937  0.00  0.00      K1    
ATOM   2784  O   GLN K 209     -12.470  30.438 -30.351  0.00  0.00      K1    
ATOM   2785  N   THR K 210     -10.910  29.606 -31.659  0.00  0.00      K1    
ATOM   2786  HN  THR K 210     -10.484  28.870 -32.179  0.00  0.00      K1    
ATOM   2787  CA  THR K 210     -10.318  30.954 -31.908  0.00  0.00      K1    
ATOM   2788  HA  THR K 210     -10.284  31.421 -30.935  0.00  0.00      K1    
ATOM   2789  CB  THR K 210      -8.888  30.876 -32.611  0.00  0.00      K1    
ATOM   2790  HB  THR K 210      -9.023  30.344 -33.577  0.00  0.00      K1    
ATOM   2791  OG1 THR K 210      -7.898  30.110 -31.850  0.00  0.00      K1    
ATOM   2792  HG1 THR K 210      -7.996  29.220 -32.198  0.00  0.00      K1    
ATOM   2793  CG2 THR K 210      -8.356  32.300 -32.723  0.00  0.00      K1    
ATOM   2794 HG21 THR K 210      -8.394  32.630 -31.662  0.00  0.00      K1    
ATOM   2795 HG22 THR K 210      -7.282  32.399 -32.987  0.00  0.00      K1    
ATOM   2796 HG23 THR K 210      -8.850  32.965 -33.463  0.00  0.00      K1    
ATOM   2797  C   THR K 210     -11.169  31.854 -32.763  0.00  0.00      K1    
ATOM   2798  O   THR K 210     -11.297  33.070 -32.494  0.00  0.00      K1    
ATOM   2799  N   LYS K 211     -11.742  31.310 -33.897  0.00  0.00      K1    
ATOM   2800  HN  LYS K 211     -11.448  30.403 -34.189  0.00  0.00      K1    
ATOM   2801  CA  LYS K 211     -12.593  31.984 -34.859  0.00  0.00      K1    
ATOM   2802  HA  LYS K 211     -12.140  32.917 -35.160  0.00  0.00      K1    
ATOM   2803  CB  LYS K 211     -12.707  31.365 -36.236  0.00  0.00      K1    
ATOM   2804  HB1 LYS K 211     -13.215  30.378 -36.185  0.00  0.00      K1    
ATOM   2805  HB2 LYS K 211     -13.327  32.103 -36.788  0.00  0.00      K1    
ATOM   2806  CG  LYS K 211     -11.293  31.236 -36.929  0.00  0.00      K1    
ATOM   2807  HG1 LYS K 211     -10.499  31.905 -36.533  0.00  0.00      K1    
ATOM   2808  HG2 LYS K 211     -10.841  30.274 -36.606  0.00  0.00      K1    
ATOM   2809  CD  LYS K 211     -11.504  31.466 -38.438  0.00  0.00      K1    
ATOM   2810  HD1 LYS K 211     -12.355  30.833 -38.769  0.00  0.00      K1    
ATOM   2811  HD2 LYS K 211     -11.792  32.534 -38.544  0.00  0.00      K1    
ATOM   2812  CE  LYS K 211     -10.183  31.299 -39.169  0.00  0.00      K1    
ATOM   2813  HE1 LYS K 211      -9.396  31.980 -38.780  0.00  0.00      K1    
ATOM   2814  HE2 LYS K 211      -9.791  30.261 -39.125  0.00  0.00      K1    
ATOM   2815  NZ  LYS K 211     -10.440  31.610 -40.618  0.00  0.00      K1    
ATOM   2816  HZ1 LYS K 211     -10.956  30.819 -41.053  0.00  0.00      K1    
ATOM   2817  HZ2 LYS K 211     -11.031  32.418 -40.901  0.00  0.00      K1    
ATOM   2818  HZ3 LYS K 211      -9.618  31.648 -41.255  0.00  0.00      K1    
ATOM   2819  C   LYS K 211     -14.035  32.206 -34.193  0.00  0.00      K1    
ATOM   2820  O   LYS K 211     -14.702  33.249 -34.353  0.00  0.00      K1    
ATOM   2821  N   TRP K 212     -14.583  31.341 -33.402  0.00  0.00      K1    
ATOM   2822  HN  TRP K 212     -14.222  30.412 -33.375  0.00  0.00      K1    
ATOM   2823  CA  TRP K 212     -15.855  31.473 -32.679  0.00  0.00      K1    
ATOM   2824  HA  TRP K 212     -16.557  31.646 -33.481  0.00  0.00      K1    
ATOM   2825  CB  TRP K 212     -16.291  30.088 -31.941  0.00  0.00      K1    
ATOM   2826  HB1 TRP K 212     -16.361  29.336 -32.755  0.00  0.00      K1    
ATOM   2827  HB2 TRP K 212     -15.635  29.953 -31.054  0.00  0.00      K1    
ATOM   2828  CG  TRP K 212     -17.797  30.006 -31.475  0.00  0.00      K1    
ATOM   2829  CD1 TRP K 212     -18.877  29.862 -32.274  0.00  0.00      K1    
ATOM   2830  HD1 TRP K 212     -18.726  29.661 -33.325  0.00  0.00      K1    
ATOM   2831  NE1 TRP K 212     -20.076  30.048 -31.510  0.00  0.00      K1    
ATOM   2832  HE1 TRP K 212     -21.002  30.019 -31.818  0.00  0.00      K1    
ATOM   2833  CE2 TRP K 212     -19.661  30.178 -30.196  0.00  0.00      K1    
ATOM   2834  CD2 TRP K 212     -18.264  30.214 -30.154  0.00  0.00      K1    
ATOM   2835  CE3 TRP K 212     -17.572  30.308 -28.976  0.00  0.00      K1    
ATOM   2836  HE3 TRP K 212     -16.500  30.406 -28.893  0.00  0.00      K1    
ATOM   2837  CZ3 TRP K 212     -18.322  30.399 -27.779  0.00  0.00      K1    
ATOM   2838  HZ3 TRP K 212     -17.833  30.657 -26.852  0.00  0.00      K1    
ATOM   2839  CZ2 TRP K 212     -20.427  30.402 -29.007  0.00  0.00      K1    
ATOM   2840  HZ2 TRP K 212     -21.473  30.668 -28.955  0.00  0.00      K1    
ATOM   2841  CH2 TRP K 212     -19.679  30.424 -27.824  0.00  0.00      K1    
ATOM   2842  HH2 TRP K 212     -20.189  30.554 -26.881  0.00  0.00      K1    
ATOM   2843  C   TRP K 212     -15.988  32.581 -31.668  0.00  0.00      K1    
ATOM   2844  O   TRP K 212     -16.952  33.332 -31.499  0.00  0.00      K1    
ATOM   2845  N   GLU K 213     -14.911  32.762 -30.932  0.00  0.00      K1    
ATOM   2846  HN  GLU K 213     -14.245  32.030 -30.811  0.00  0.00      K1    
ATOM   2847  CA  GLU K 213     -14.658  33.899 -30.053  0.00  0.00      K1    
ATOM   2848  HA  GLU K 213     -15.553  34.019 -29.461  0.00  0.00      K1    
ATOM   2849  CB  GLU K 213     -13.569  33.594 -29.065  0.00  0.00      K1    
ATOM   2850  HB1 GLU K 213     -13.867  32.638 -28.582  0.00  0.00      K1    
ATOM   2851  HB2 GLU K 213     -12.708  33.367 -29.729  0.00  0.00      K1    
ATOM   2852  CG  GLU K 213     -13.289  34.689 -27.928  0.00  0.00      K1    
ATOM   2853  HG1 GLU K 213     -12.817  35.595 -28.362  0.00  0.00      K1    
ATOM   2854  HG2 GLU K 213     -14.277  34.897 -27.464  0.00  0.00      K1    
ATOM   2855  CD  GLU K 213     -12.480  34.081 -26.860  0.00  0.00      K1    
ATOM   2856  OE1 GLU K 213     -13.032  33.609 -25.859  0.00  0.00      K1    
ATOM   2857  OE2 GLU K 213     -11.194  34.245 -26.913  0.00  0.00      K1    
ATOM   2858  C   GLU K 213     -14.322  35.253 -30.688  0.00  0.00      K1    
ATOM   2859  O   GLU K 213     -14.899  36.279 -30.357  0.00  0.00      K1    
ATOM   2860  N   LEU K 214     -13.471  35.247 -31.655  0.00  0.00      K1    
ATOM   2861  HN  LEU K 214     -12.987  34.404 -31.878  0.00  0.00      K1    
ATOM   2862  CA  LEU K 214     -13.172  36.446 -32.363  0.00  0.00      K1    
ATOM   2863  HA  LEU K 214     -12.758  37.163 -31.669  0.00  0.00      K1    
ATOM   2864  CB  LEU K 214     -12.035  36.139 -33.375  0.00  0.00      K1    
ATOM   2865  HB1 LEU K 214     -11.164  35.741 -32.812  0.00  0.00      K1    
ATOM   2866  HB2 LEU K 214     -12.398  35.423 -34.143  0.00  0.00      K1    
ATOM   2867  CG  LEU K 214     -11.439  37.372 -34.084  0.00  0.00      K1    
ATOM   2868  HG  LEU K 214     -12.244  38.010 -34.508  0.00  0.00      K1    
ATOM   2869  CD1 LEU K 214     -10.763  38.349 -33.136  0.00  0.00      K1    
ATOM   2870 HD11 LEU K 214     -11.441  38.598 -32.291  0.00  0.00      K1    
ATOM   2871 HD12 LEU K 214      -9.899  37.761 -32.762  0.00  0.00      K1    
ATOM   2872 HD13 LEU K 214     -10.485  39.347 -33.539  0.00  0.00      K1    
ATOM   2873  CD2 LEU K 214     -10.489  37.077 -35.264  0.00  0.00      K1    
ATOM   2874 HD21 LEU K 214     -10.309  37.963 -35.909  0.00  0.00      K1    
ATOM   2875 HD22 LEU K 214      -9.539  36.754 -34.787  0.00  0.00      K1    
ATOM   2876 HD23 LEU K 214     -10.876  36.243 -35.887  0.00  0.00      K1    
ATOM   2877  C   LEU K 214     -14.401  37.029 -33.172  0.00  0.00      K1    
ATOM   2878  O   LEU K 214     -14.715  38.233 -33.194  0.00  0.00      K1    
ATOM   2879  N   LEU K 215     -15.253  36.184 -33.745  0.00  0.00      K1    
ATOM   2880  HN  LEU K 215     -15.000  35.220 -33.720  0.00  0.00      K1    
ATOM   2881  CA  LEU K 215     -16.567  36.490 -34.309  0.00  0.00      K1    
ATOM   2882  HA  LEU K 215     -16.323  37.252 -35.034  0.00  0.00      K1    
ATOM   2883  CB  LEU K 215     -17.220  35.229 -34.881  0.00  0.00      K1    
ATOM   2884  HB1 LEU K 215     -17.017  34.396 -34.175  0.00  0.00      K1    
ATOM   2885  HB2 LEU K 215     -18.330  35.189 -34.844  0.00  0.00      K1    
ATOM   2886  CG  LEU K 215     -16.953  34.829 -36.370  0.00  0.00      K1    
ATOM   2887  HG  LEU K 215     -15.867  34.918 -36.587  0.00  0.00      K1    
ATOM   2888  CD1 LEU K 215     -17.385  33.417 -36.726  0.00  0.00      K1    
ATOM   2889 HD11 LEU K 215     -17.472  33.251 -37.821  0.00  0.00      K1    
ATOM   2890 HD12 LEU K 215     -16.828  32.629 -36.176  0.00  0.00      K1    
ATOM   2891 HD13 LEU K 215     -18.431  33.292 -36.372  0.00  0.00      K1    
ATOM   2892  CD2 LEU K 215     -17.601  35.768 -37.411  0.00  0.00      K1    
ATOM   2893 HD21 LEU K 215     -17.564  35.294 -38.416  0.00  0.00      K1    
ATOM   2894 HD22 LEU K 215     -18.639  36.108 -37.208  0.00  0.00      K1    
ATOM   2895 HD23 LEU K 215     -17.075  36.741 -37.511  0.00  0.00      K1    
ATOM   2896  C   LEU K 215     -17.572  37.017 -33.311  0.00  0.00      K1    
ATOM   2897  O   LEU K 215     -18.273  37.919 -33.687  0.00  0.00      K1    
ATOM   2898  N   GLN K 216     -17.725  36.530 -32.063  0.00  0.00      K1    
ATOM   2899  HN  GLN K 216     -17.167  35.739 -31.823  0.00  0.00      K1    
ATOM   2900  CA  GLN K 216     -18.522  37.146 -31.097  0.00  0.00      K1    
ATOM   2901  HA  GLN K 216     -19.516  37.172 -31.519  0.00  0.00      K1    
ATOM   2902  CB  GLN K 216     -18.615  36.301 -29.788  0.00  0.00      K1    
ATOM   2903  HB1 GLN K 216     -17.598  35.941 -29.521  0.00  0.00      K1    
ATOM   2904  HB2 GLN K 216     -19.078  36.869 -28.953  0.00  0.00      K1    
ATOM   2905  CG  GLN K 216     -19.540  35.055 -30.039  0.00  0.00      K1    
ATOM   2906  HG1 GLN K 216     -20.596  35.396 -29.980  0.00  0.00      K1    
ATOM   2907  HG2 GLN K 216     -19.317  34.523 -30.989  0.00  0.00      K1    
ATOM   2908  CD  GLN K 216     -19.399  34.128 -28.890  0.00  0.00      K1    
ATOM   2909  OE1 GLN K 216     -20.024  34.293 -27.825  0.00  0.00      K1    
ATOM   2910  NE2 GLN K 216     -18.361  33.297 -28.965  0.00  0.00      K1    
ATOM   2911 HE21 GLN K 216     -18.292  32.568 -28.284  0.00  0.00      K1    
ATOM   2912 HE22 GLN K 216     -17.948  33.252 -29.874  0.00  0.00      K1    
ATOM   2913  C   GLN K 216     -18.094  38.521 -30.640  0.00  0.00      K1    
ATOM   2914  O   GLN K 216     -18.872  39.433 -30.428  0.00  0.00      K1    
ATOM   2915  N   GLN K 217     -16.803  38.745 -30.581  0.00  0.00      K1    
ATOM   2916  HN  GLN K 217     -16.181  37.983 -30.745  0.00  0.00      K1    
ATOM   2917  CA  GLN K 217     -16.207  40.007 -30.161  0.00  0.00      K1    
ATOM   2918  HA  GLN K 217     -16.533  40.137 -29.140  0.00  0.00      K1    
ATOM   2919  CB  GLN K 217     -14.689  39.952 -30.044  0.00  0.00      K1    
ATOM   2920  HB1 GLN K 217     -14.420  39.003 -29.532  0.00  0.00      K1    
ATOM   2921  HB2 GLN K 217     -14.256  39.997 -31.067  0.00  0.00      K1    
ATOM   2922  CG  GLN K 217     -14.103  41.077 -29.144  0.00  0.00      K1    
ATOM   2923  HG1 GLN K 217     -14.323  42.058 -29.617  0.00  0.00      K1    
ATOM   2924  HG2 GLN K 217     -14.686  41.086 -28.198  0.00  0.00      K1    
ATOM   2925  CD  GLN K 217     -12.609  40.925 -29.012  0.00  0.00      K1    
ATOM   2926  OE1 GLN K 217     -11.913  41.518 -29.843  0.00  0.00      K1    
ATOM   2927  NE2 GLN K 217     -12.137  40.163 -28.014  0.00  0.00      K1    
ATOM   2928 HE21 GLN K 217     -11.156  39.995 -27.918  0.00  0.00      K1    
ATOM   2929 HE22 GLN K 217     -12.920  39.716 -27.581  0.00  0.00      K1    
ATOM   2930  C   GLN K 217     -16.557  41.270 -30.897  0.00  0.00      K1    
ATOM   2931  O   GLN K 217     -16.793  42.333 -30.329  0.00  0.00      K1    
ATOM   2932  N   VAL K 218     -16.491  41.210 -32.191  0.00  0.00      K1    
ATOM   2933  HN  VAL K 218     -16.205  40.371 -32.647  0.00  0.00      K1    
ATOM   2934  CA  VAL K 218     -16.930  42.290 -33.028  0.00  0.00      K1    
ATOM   2935  HA  VAL K 218     -16.374  43.206 -32.893  0.00  0.00      K1    
ATOM   2936  CB  VAL K 218     -16.524  42.063 -34.458  0.00  0.00      K1    
ATOM   2937  HB  VAL K 218     -16.751  42.991 -35.025  0.00  0.00      K1    
ATOM   2938  CG1 VAL K 218     -15.027  41.908 -34.706  0.00  0.00      K1    
ATOM   2939 HG11 VAL K 218     -14.534  42.805 -34.274  0.00  0.00      K1    
ATOM   2940 HG12 VAL K 218     -14.547  40.947 -34.423  0.00  0.00      K1    
ATOM   2941 HG13 VAL K 218     -14.974  42.011 -35.811  0.00  0.00      K1    
ATOM   2942  CG2 VAL K 218     -17.406  40.878 -35.111  0.00  0.00      K1    
ATOM   2943 HG21 VAL K 218     -18.488  41.119 -35.183  0.00  0.00      K1    
ATOM   2944 HG22 VAL K 218     -17.145  40.601 -36.155  0.00  0.00      K1    
ATOM   2945 HG23 VAL K 218     -17.354  39.953 -34.499  0.00  0.00      K1    
ATOM   2946  C   VAL K 218     -18.437  42.713 -32.956  0.00  0.00      K1    
ATOM   2947  O   VAL K 218     -19.247  41.859 -32.714  0.00  0.00      K1    
ATOM   2948  N   ASP K 219     -18.778  43.982 -33.177  0.00  0.00      K1    
ATOM   2949  HN  ASP K 219     -18.112  44.719 -33.263  0.00  0.00      K1    
ATOM   2950  CA  ASP K 219     -20.165  44.376 -33.479  0.00  0.00      K1    
ATOM   2951  HA  ASP K 219     -20.724  43.817 -32.743  0.00  0.00      K1    
ATOM   2952  CB  ASP K 219     -20.371  45.899 -33.322  0.00  0.00      K1    
ATOM   2953  HB1 ASP K 219     -19.695  46.370 -32.577  0.00  0.00      K1    
ATOM   2954  HB2 ASP K 219     -19.965  46.332 -34.261  0.00  0.00      K1    
ATOM   2955  CG  ASP K 219     -21.723  46.354 -33.015  0.00  0.00      K1    
ATOM   2956  OD1 ASP K 219     -22.168  47.405 -33.506  0.00  0.00      K1    
ATOM   2957  OD2 ASP K 219     -22.437  45.659 -32.214  0.00  0.00      K1    
ATOM   2958  C   ASP K 219     -20.592  43.849 -34.852  0.00  0.00      K1    
ATOM   2959  O   ASP K 219     -21.510  43.037 -35.168  0.00  0.00      K1    
ATOM   2960  N   THR K 220     -19.724  44.134 -35.927  0.00  0.00      K1    
ATOM   2961  HN  THR K 220     -18.909  44.703 -35.846  0.00  0.00      K1    
ATOM   2962  CA  THR K 220     -19.886  43.744 -37.313  0.00  0.00      K1    
ATOM   2963  HA  THR K 220     -20.223  42.718 -37.329  0.00  0.00      K1    
ATOM   2964  CB  THR K 220     -21.078  44.548 -37.991  0.00  0.00      K1    
ATOM   2965  HB  THR K 220     -21.910  44.544 -37.255  0.00  0.00      K1    
ATOM   2966  OG1 THR K 220     -21.545  44.007 -39.191  0.00  0.00      K1    
ATOM   2967  HG1 THR K 220     -22.142  44.704 -39.473  0.00  0.00      K1    
ATOM   2968  CG2 THR K 220     -20.792  46.045 -38.132  0.00  0.00      K1    
ATOM   2969 HG21 THR K 220     -21.631  46.674 -38.498  0.00  0.00      K1    
ATOM   2970 HG22 THR K 220     -20.680  46.429 -37.095  0.00  0.00      K1    
ATOM   2971 HG23 THR K 220     -19.929  46.092 -38.829  0.00  0.00      K1    
ATOM   2972  C   THR K 220     -18.539  43.798 -38.145  0.00  0.00      K1    
ATOM   2973  O   THR K 220     -17.620  44.510 -37.838  0.00  0.00      K1    
ATOM   2974  N   SER K 221     -18.365  42.927 -39.209  0.00  0.00      K1    
ATOM   2975  HN  SER K 221     -19.043  42.231 -39.434  0.00  0.00      K1    
ATOM   2976  CA  SER K 221     -17.090  42.874 -39.890  0.00  0.00      K1    
ATOM   2977  HA  SER K 221     -16.443  43.708 -39.663  0.00  0.00      K1    
ATOM   2978  CB  SER K 221     -16.391  41.540 -39.529  0.00  0.00      K1    
ATOM   2979  HB1 SER K 221     -15.366  41.470 -39.953  0.00  0.00      K1    
ATOM   2980  HB2 SER K 221     -16.188  41.483 -38.438  0.00  0.00      K1    
ATOM   2981  OG  SER K 221     -17.101  40.357 -39.808  0.00  0.00      K1    
ATOM   2982  HG1 SER K 221     -16.478  39.627 -39.837  0.00  0.00      K1    
ATOM   2983  C   SER K 221     -17.260  42.985 -41.407  0.00  0.00      K1    
ATOM   2984  O   SER K 221     -16.296  43.277 -42.080  0.00  0.00      K1    
ATOM   2985  N   THR K 222     -18.425  42.667 -41.985  0.00  0.00      K1    
ATOM   2986  HN  THR K 222     -19.130  42.326 -41.369  0.00  0.00      K1    
ATOM   2987  CA  THR K 222     -18.764  42.769 -43.398  0.00  0.00      K1    
ATOM   2988  HA  THR K 222     -18.170  42.004 -43.875  0.00  0.00      K1    
ATOM   2989  CB  THR K 222     -20.151  42.299 -43.746  0.00  0.00      K1    
ATOM   2990  HB  THR K 222     -20.341  41.358 -43.187  0.00  0.00      K1    
ATOM   2991  OG1 THR K 222     -20.251  42.075 -45.122  0.00  0.00      K1    
ATOM   2992  HG1 THR K 222     -21.127  41.720 -45.291  0.00  0.00      K1    
ATOM   2993  CG2 THR K 222     -21.109  43.311 -43.221  0.00  0.00      K1    
ATOM   2994 HG21 THR K 222     -21.065  44.321 -43.683  0.00  0.00      K1    
ATOM   2995 HG22 THR K 222     -22.177  43.012 -43.289  0.00  0.00      K1    
ATOM   2996 HG23 THR K 222     -20.918  43.470 -42.138  0.00  0.00      K1    
ATOM   2997  C   THR K 222     -18.406  44.049 -44.110  0.00  0.00      K1    
ATOM   2998  O   THR K 222     -18.189  45.106 -43.524  0.00  0.00      K1    
ATOM   2999  N   ARG K 223     -18.169  43.901 -45.427  0.00  0.00      K1    
ATOM   3000  HN  ARG K 223     -18.410  43.050 -45.886  0.00  0.00      K1    
ATOM   3001  CA  ARG K 223     -17.795  44.932 -46.337  0.00  0.00      K1    
ATOM   3002  HA  ARG K 223     -17.888  45.868 -45.808  0.00  0.00      K1    
ATOM   3003  CB  ARG K 223     -16.264  44.816 -46.736  0.00  0.00      K1    
ATOM   3004  HB1 ARG K 223     -16.215  43.769 -47.106  0.00  0.00      K1    
ATOM   3005  HB2 ARG K 223     -15.921  45.521 -47.524  0.00  0.00      K1    
ATOM   3006  CG  ARG K 223     -15.390  45.052 -45.511  0.00  0.00      K1    
ATOM   3007  HG1 ARG K 223     -15.775  45.896 -44.899  0.00  0.00      K1    
ATOM   3008  HG2 ARG K 223     -15.352  44.149 -44.865  0.00  0.00      K1    
ATOM   3009  CD  ARG K 223     -13.871  45.377 -45.889  0.00  0.00      K1    
ATOM   3010  HD1 ARG K 223     -13.542  44.643 -46.656  0.00  0.00      K1    
ATOM   3011  HD2 ARG K 223     -13.826  46.402 -46.314  0.00  0.00      K1    
ATOM   3012  NE  ARG K 223     -13.116  45.237 -44.519  0.00  0.00      K1    
ATOM   3013  HE  ARG K 223     -13.444  45.728 -43.712  0.00  0.00      K1    
ATOM   3014  CZ  ARG K 223     -12.422  44.127 -44.212  0.00  0.00      K1    
ATOM   3015  NH1 ARG K 223     -12.272  43.899 -42.887  0.00  0.00      K1    
ATOM   3016 HH11 ARG K 223     -11.440  43.426 -42.599  0.00  0.00      K1    
ATOM   3017 HH12 ARG K 223     -12.790  44.462 -42.243  0.00  0.00      K1    
ATOM   3018  NH2 ARG K 223     -11.836  43.344 -45.112  0.00  0.00      K1    
ATOM   3019 HH21 ARG K 223     -11.801  42.386 -44.828  0.00  0.00      K1    
ATOM   3020 HH22 ARG K 223     -12.046  43.448 -46.084  0.00  0.00      K1    
ATOM   3021  C   ARG K 223     -18.590  45.011 -47.736  0.00  0.00      K1    
ATOM   3022  O   ARG K 223     -19.366  44.087 -48.067  0.00  0.00      K1    
ATOM   3023  N   THR K 224     -18.469  45.980 -48.658  0.00  0.00      K1    
ATOM   3024  HN  THR K 224     -17.988  46.823 -48.432  0.00  0.00      K1    
ATOM   3025  CA  THR K 224     -19.132  45.921 -49.997  0.00  0.00      K1    
ATOM   3026  HA  THR K 224     -19.236  44.874 -50.242  0.00  0.00      K1    
ATOM   3027  CB  THR K 224     -20.418  46.622 -50.076  0.00  0.00      K1    
ATOM   3028  HB  THR K 224     -21.117  46.244 -49.300  0.00  0.00      K1    
ATOM   3029  OG1 THR K 224     -21.056  46.281 -51.324  0.00  0.00      K1    
ATOM   3030  HG1 THR K 224     -21.909  46.712 -51.240  0.00  0.00      K1    
ATOM   3031  CG2 THR K 224     -20.305  48.175 -50.012  0.00  0.00      K1    
ATOM   3032 HG21 THR K 224     -21.291  48.673 -50.136  0.00  0.00      K1    
ATOM   3033 HG22 THR K 224     -19.859  48.565 -49.072  0.00  0.00      K1    
ATOM   3034 HG23 THR K 224     -19.717  48.581 -50.863  0.00  0.00      K1    
ATOM   3035  C   THR K 224     -18.083  46.549 -51.028  0.00  0.00      K1    
ATOM   3036  O   THR K 224     -17.269  47.334 -50.592  0.00  0.00      K1    
ATOM   3037  N   HSE K 225     -18.113  46.088 -52.242  0.00  0.00      K1    
ATOM   3038  HN  HSE K 225     -18.692  45.315 -52.489  0.00  0.00      K1    
ATOM   3039  CA  HSE K 225     -17.230  46.498 -53.322  0.00  0.00      K1    
ATOM   3040  HA  HSE K 225     -17.440  45.883 -54.185  0.00  0.00      K1    
ATOM   3041  CB  HSE K 225     -17.563  47.994 -53.768  0.00  0.00      K1    
ATOM   3042  HB1 HSE K 225     -18.657  48.096 -53.931  0.00  0.00      K1    
ATOM   3043  HB2 HSE K 225     -17.388  48.692 -52.922  0.00  0.00      K1    
ATOM   3044  ND1 HSE K 225     -17.269  47.569 -56.139  0.00  0.00      K1    
ATOM   3045  CG  HSE K 225     -17.062  48.463 -55.092  0.00  0.00      K1    
ATOM   3046  CE1 HSE K 225     -17.125  48.287 -57.230  0.00  0.00      K1    
ATOM   3047  HE1 HSE K 225     -17.298  47.851 -58.213  0.00  0.00      K1    
ATOM   3048  NE2 HSE K 225     -16.763  49.585 -56.967  0.00  0.00      K1    
ATOM   3049  HE2 HSE K 225     -16.828  50.376 -57.575  0.00  0.00      K1    
ATOM   3050  CD2 HSE K 225     -16.779  49.744 -55.546  0.00  0.00      K1    
ATOM   3051  HD2 HSE K 225     -16.684  50.718 -55.083  0.00  0.00      K1    
ATOM   3052  C   HSE K 225     -15.716  46.339 -53.159  0.00  0.00      K1    
ATOM   3053  O   HSE K 225     -15.205  45.590 -52.299  0.00  0.00      K1    
ATOM   3054  N   ASN K 226     -14.911  47.013 -54.060  0.00  0.00      K1    
ATOM   3055  HN  ASN K 226     -15.424  47.414 -54.815  0.00  0.00      K1    
ATOM   3056  CA  ASN K 226     -13.433  46.999 -53.999  0.00  0.00      K1    
ATOM   3057  HA  ASN K 226     -13.081  46.310 -53.245  0.00  0.00      K1    
ATOM   3058  CB  ASN K 226     -12.740  46.555 -55.326  0.00  0.00      K1    
ATOM   3059  HB1 ASN K 226     -12.848  47.208 -56.218  0.00  0.00      K1    
ATOM   3060  HB2 ASN K 226     -11.630  46.557 -55.283  0.00  0.00      K1    
ATOM   3061  CG  ASN K 226     -13.309  45.164 -55.641  0.00  0.00      K1    
ATOM   3062  OD1 ASN K 226     -14.275  45.018 -56.356  0.00  0.00      K1    
ATOM   3063  ND2 ASN K 226     -12.766  44.131 -54.986  0.00  0.00      K1    
ATOM   3064 HD21 ASN K 226     -13.241  43.270 -55.169  0.00  0.00      K1    
ATOM   3065 HD22 ASN K 226     -12.062  44.253 -54.286  0.00  0.00      K1    
ATOM   3066  C   ASN K 226     -12.888  48.319 -53.548  0.00  0.00      K1    
ATOM   3067  O   ASN K 226     -13.403  49.387 -53.901  0.00  0.00      K1    
ATOM   3068  N   LEU K 227     -11.759  48.282 -52.853  0.00  0.00      K1    
ATOM   3069  HN  LEU K 227     -11.481  47.479 -52.332  0.00  0.00      K1    
ATOM   3070  CA  LEU K 227     -10.963  49.384 -52.606  0.00  0.00      K1    
ATOM   3071  HA  LEU K 227     -11.688  50.162 -52.420  0.00  0.00      K1    
ATOM   3072  CB  LEU K 227      -9.943  49.328 -51.410  0.00  0.00      K1    
ATOM   3073  HB1 LEU K 227      -9.037  48.755 -51.702  0.00  0.00      K1    
ATOM   3074  HB2 LEU K 227      -9.554  50.334 -51.145  0.00  0.00      K1    
ATOM   3075  CG  LEU K 227     -10.498  48.626 -50.131  0.00  0.00      K1    
ATOM   3076  HG  LEU K 227     -10.939  47.641 -50.395  0.00  0.00      K1    
ATOM   3077  CD1 LEU K 227      -9.326  48.340 -49.157  0.00  0.00      K1    
ATOM   3078 HD11 LEU K 227      -8.370  48.261 -49.718  0.00  0.00      K1    
ATOM   3079 HD12 LEU K 227      -9.319  49.258 -48.530  0.00  0.00      K1    
ATOM   3080 HD13 LEU K 227      -9.623  47.471 -48.532  0.00  0.00      K1    
ATOM   3081  CD2 LEU K 227     -11.566  49.436 -49.389  0.00  0.00      K1    
ATOM   3082 HD21 LEU K 227     -12.453  49.548 -50.049  0.00  0.00      K1    
ATOM   3083 HD22 LEU K 227     -11.729  48.876 -48.443  0.00  0.00      K1    
ATOM   3084 HD23 LEU K 227     -11.290  50.472 -49.097  0.00  0.00      K1    
ATOM   3085  C   LEU K 227     -10.204  50.041 -53.776  0.00  0.00      K1    
ATOM   3086  O   LEU K 227      -9.841  49.393 -54.757  0.00  0.00      K1    
ATOM   3087  N   GLU K 228      -9.951  51.325 -53.644  0.00  0.00      K1    
ATOM   3088  HN  GLU K 228     -10.296  51.773 -52.823  0.00  0.00      K1    
ATOM   3089  CA  GLU K 228      -9.341  52.200 -54.683  0.00  0.00      K1    
ATOM   3090  HA  GLU K 228      -9.189  51.572 -55.549  0.00  0.00      K1    
ATOM   3091  CB  GLU K 228     -10.352  53.323 -55.165  0.00  0.00      K1    
ATOM   3092  HB1 GLU K 228     -10.516  54.077 -54.366  0.00  0.00      K1    
ATOM   3093  HB2 GLU K 228      -9.918  53.969 -55.957  0.00  0.00      K1    
ATOM   3094  CG  GLU K 228     -11.695  52.689 -55.642  0.00  0.00      K1    
ATOM   3095  HG1 GLU K 228     -11.630  51.848 -56.366  0.00  0.00      K1    
ATOM   3096  HG2 GLU K 228     -12.364  52.391 -54.805  0.00  0.00      K1    
ATOM   3097  CD  GLU K 228     -12.529  53.795 -56.273  0.00  0.00      K1    
ATOM   3098  OE1 GLU K 228     -12.376  53.970 -57.512  0.00  0.00      K1    
ATOM   3099  OE2 GLU K 228     -13.404  54.416 -55.627  0.00  0.00      K1    
ATOM   3100  C   GLU K 228      -8.089  52.841 -54.261  0.00  0.00      K1    
ATOM   3101  O   GLU K 228      -7.936  53.283 -53.117  0.00  0.00      K1    
ATOM   3102  N   PRO K 229      -7.075  53.096 -55.150  0.00  0.00      K1    
ATOM   3103  CD  PRO K 229      -7.195  53.007 -56.577  0.00  0.00      K1    
ATOM   3104  HD1 PRO K 229      -7.321  51.960 -56.929  0.00  0.00      K1    
ATOM   3105  HD2 PRO K 229      -8.057  53.622 -56.912  0.00  0.00      K1    
ATOM   3106  CA  PRO K 229      -5.769  53.501 -54.644  0.00  0.00      K1    
ATOM   3107  HA  PRO K 229      -5.368  52.807 -53.920  0.00  0.00      K1    
ATOM   3108  CB  PRO K 229      -4.877  53.460 -55.939  0.00  0.00      K1    
ATOM   3109  HB1 PRO K 229      -4.369  52.482 -56.080  0.00  0.00      K1    
ATOM   3110  HB2 PRO K 229      -4.207  54.341 -56.035  0.00  0.00      K1    
ATOM   3111  CG  PRO K 229      -5.872  53.578 -57.147  0.00  0.00      K1    
ATOM   3112  HG1 PRO K 229      -5.370  52.975 -57.933  0.00  0.00      K1    
ATOM   3113  HG2 PRO K 229      -5.949  54.645 -57.445  0.00  0.00      K1    
ATOM   3114  C   PRO K 229      -5.686  54.885 -54.113  0.00  0.00      K1    
ATOM   3115  O   PRO K 229      -4.693  55.153 -53.390  0.00  0.00      K1    
ATOM   3116  N   TYR K 230      -6.646  55.785 -54.388  0.00  0.00      K1    
ATOM   3117  HN  TYR K 230      -7.494  55.469 -54.805  0.00  0.00      K1    
ATOM   3118  CA  TYR K 230      -6.794  57.126 -53.876  0.00  0.00      K1    
ATOM   3119  HA  TYR K 230      -5.834  57.534 -54.156  0.00  0.00      K1    
ATOM   3120  CB  TYR K 230      -8.047  57.852 -54.422  0.00  0.00      K1    
ATOM   3121  HB1 TYR K 230      -8.897  57.261 -54.019  0.00  0.00      K1    
ATOM   3122  HB2 TYR K 230      -8.081  58.896 -54.043  0.00  0.00      K1    
ATOM   3123  CG  TYR K 230      -7.958  57.849 -55.945  0.00  0.00      K1    
ATOM   3124  CD1 TYR K 230      -6.929  58.551 -56.583  0.00  0.00      K1    
ATOM   3125  HD1 TYR K 230      -6.271  59.211 -56.038  0.00  0.00      K1    
ATOM   3126  CE1 TYR K 230      -6.746  58.585 -57.934  0.00  0.00      K1    
ATOM   3127  HE1 TYR K 230      -5.932  59.137 -58.381  0.00  0.00      K1    
ATOM   3128  CZ  TYR K 230      -7.660  57.858 -58.733  0.00  0.00      K1    
ATOM   3129  OH  TYR K 230      -7.670  58.071 -60.145  0.00  0.00      K1    
ATOM   3130  HH  TYR K 230      -8.350  57.535 -60.559  0.00  0.00      K1    
ATOM   3131  CD2 TYR K 230      -8.789  57.054 -56.703  0.00  0.00      K1    
ATOM   3132  HD2 TYR K 230      -9.492  56.319 -56.340  0.00  0.00      K1    
ATOM   3133  CE2 TYR K 230      -8.665  57.080 -58.105  0.00  0.00      K1    
ATOM   3134  HE2 TYR K 230      -9.356  56.473 -58.672  0.00  0.00      K1    
ATOM   3135  C   TYR K 230      -6.816  57.178 -52.379  0.00  0.00      K1    
ATOM   3136  O   TYR K 230      -6.085  57.915 -51.740  0.00  0.00      K1    
ATOM   3137  N   PHE K 231      -7.678  56.388 -51.787  0.00  0.00      K1    
ATOM   3138  HN  PHE K 231      -8.292  55.878 -52.385  0.00  0.00      K1    
ATOM   3139  CA  PHE K 231      -7.859  56.391 -50.300  0.00  0.00      K1    
ATOM   3140  HA  PHE K 231      -8.079  57.347 -49.848  0.00  0.00      K1    
ATOM   3141  CB  PHE K 231      -9.001  55.406 -49.896  0.00  0.00      K1    
ATOM   3142  HB1 PHE K 231      -8.762  54.356 -50.169  0.00  0.00      K1    
ATOM   3143  HB2 PHE K 231      -9.338  55.457 -48.839  0.00  0.00      K1    
ATOM   3144  CG  PHE K 231     -10.203  55.767 -50.723  0.00  0.00      K1    
ATOM   3145  CD1 PHE K 231     -10.736  57.019 -50.608  0.00  0.00      K1    
ATOM   3146  HD1 PHE K 231     -10.262  57.575 -49.813  0.00  0.00      K1    
ATOM   3147  CE1 PHE K 231     -11.827  57.400 -51.297  0.00  0.00      K1    
ATOM   3148  HE1 PHE K 231     -12.209  58.410 -51.271  0.00  0.00      K1    
ATOM   3149  CZ  PHE K 231     -12.456  56.516 -52.275  0.00  0.00      K1    
ATOM   3150  HZ  PHE K 231     -13.305  56.827 -52.866  0.00  0.00      K1    
ATOM   3151  CD2 PHE K 231     -10.849  54.807 -51.547  0.00  0.00      K1    
ATOM   3152  HD2 PHE K 231     -10.481  53.792 -51.547  0.00  0.00      K1    
ATOM   3153  CE2 PHE K 231     -11.970  55.152 -52.347  0.00  0.00      K1    
ATOM   3154  HE2 PHE K 231     -12.359  54.418 -53.037  0.00  0.00      K1    
ATOM   3155  C   PHE K 231      -6.609  55.894 -49.681  0.00  0.00      K1    
ATOM   3156  O   PHE K 231      -6.128  56.449 -48.689  0.00  0.00      K1    
ATOM   3157  N   GLU K 232      -5.953  54.826 -50.265  0.00  0.00      K1    
ATOM   3158  HN  GLU K 232      -6.211  54.378 -51.117  0.00  0.00      K1    
ATOM   3159  CA  GLU K 232      -4.630  54.506 -49.772  0.00  0.00      K1    
ATOM   3160  HA  GLU K 232      -4.763  54.388 -48.707  0.00  0.00      K1    
ATOM   3161  CB  GLU K 232      -4.114  53.236 -50.501  0.00  0.00      K1    
ATOM   3162  HB1 GLU K 232      -4.926  52.484 -50.600  0.00  0.00      K1    
ATOM   3163  HB2 GLU K 232      -3.806  53.604 -51.503  0.00  0.00      K1    
ATOM   3164  CG  GLU K 232      -2.841  52.501 -49.798  0.00  0.00      K1    
ATOM   3165  HG1 GLU K 232      -1.991  53.193 -49.982  0.00  0.00      K1    
ATOM   3166  HG2 GLU K 232      -2.990  52.213 -48.735  0.00  0.00      K1    
ATOM   3167  CD  GLU K 232      -2.532  51.190 -50.514  0.00  0.00      K1    
ATOM   3168  OE1 GLU K 232      -2.944  50.119 -49.967  0.00  0.00      K1    
ATOM   3169  OE2 GLU K 232      -1.744  51.183 -51.495  0.00  0.00      K1    
ATOM   3170  C   GLU K 232      -3.500  55.604 -49.879  0.00  0.00      K1    
ATOM   3171  O   GLU K 232      -2.816  55.856 -48.878  0.00  0.00      K1    
ATOM   3172  N   SER K 233      -3.476  56.315 -50.991  0.00  0.00      K1    
ATOM   3173  HN  SER K 233      -4.042  55.990 -51.744  0.00  0.00      K1    
ATOM   3174  CA  SER K 233      -2.604  57.524 -51.141  0.00  0.00      K1    
ATOM   3175  HA  SER K 233      -1.570  57.262 -50.971  0.00  0.00      K1    
ATOM   3176  CB  SER K 233      -2.681  58.076 -52.603  0.00  0.00      K1    
ATOM   3177  HB1 SER K 233      -3.563  58.743 -52.713  0.00  0.00      K1    
ATOM   3178  HB2 SER K 233      -1.746  58.629 -52.835  0.00  0.00      K1    
ATOM   3179  OG  SER K 233      -2.582  57.022 -53.574  0.00  0.00      K1    
ATOM   3180  HG1 SER K 233      -3.146  56.279 -53.350  0.00  0.00      K1    
ATOM   3181  C   SER K 233      -2.819  58.703 -50.129  0.00  0.00      K1    
ATOM   3182  O   SER K 233      -1.890  59.262 -49.581  0.00  0.00      K1    
ATOM   3183  N   PHE K 234      -4.065  59.136 -50.012  0.00  0.00      K1    
ATOM   3184  HN  PHE K 234      -4.736  58.525 -50.424  0.00  0.00      K1    
ATOM   3185  CA  PHE K 234      -4.412  60.392 -49.325  0.00  0.00      K1    
ATOM   3186  HA  PHE K 234      -3.879  61.205 -49.795  0.00  0.00      K1    
ATOM   3187  CB  PHE K 234      -5.981  60.677 -49.370  0.00  0.00      K1    
ATOM   3188  HB1 PHE K 234      -6.549  59.774 -49.063  0.00  0.00      K1    
ATOM   3189  HB2 PHE K 234      -6.182  61.455 -48.603  0.00  0.00      K1    
ATOM   3190  CG  PHE K 234      -6.418  61.164 -50.792  0.00  0.00      K1    
ATOM   3191  CD1 PHE K 234      -5.671  62.247 -51.313  0.00  0.00      K1    
ATOM   3192  HD1 PHE K 234      -4.806  62.615 -50.782  0.00  0.00      K1    
ATOM   3193  CE1 PHE K 234      -6.097  62.946 -52.464  0.00  0.00      K1    
ATOM   3194  HE1 PHE K 234      -5.474  63.651 -52.995  0.00  0.00      K1    
ATOM   3195  CZ  PHE K 234      -7.279  62.489 -53.106  0.00  0.00      K1    
ATOM   3196  HZ  PHE K 234      -7.695  62.928 -54.001  0.00  0.00      K1    
ATOM   3197  CD2 PHE K 234      -7.578  60.738 -51.393  0.00  0.00      K1    
ATOM   3198  HD2 PHE K 234      -8.289  59.999 -51.054  0.00  0.00      K1    
ATOM   3199  CE2 PHE K 234      -8.031  61.498 -52.448  0.00  0.00      K1    
ATOM   3200  HE2 PHE K 234      -8.992  61.293 -52.896  0.00  0.00      K1    
ATOM   3201  C   PHE K 234      -4.103  60.262 -47.848  0.00  0.00      K1    
ATOM   3202  O   PHE K 234      -3.608  61.201 -47.230  0.00  0.00      K1    
ATOM   3203  N   ILE K 235      -4.361  59.125 -47.234  0.00  0.00      K1    
ATOM   3204  HN  ILE K 235      -4.724  58.332 -47.716  0.00  0.00      K1    
ATOM   3205  CA  ILE K 235      -4.198  58.885 -45.812  0.00  0.00      K1    
ATOM   3206  HA  ILE K 235      -4.810  59.617 -45.307  0.00  0.00      K1    
ATOM   3207  CB  ILE K 235      -4.965  57.626 -45.282  0.00  0.00      K1    
ATOM   3208  HB  ILE K 235      -6.008  57.612 -45.666  0.00  0.00      K1    
ATOM   3209  CG2 ILE K 235      -4.352  56.347 -45.881  0.00  0.00      K1    
ATOM   3210 HG21 ILE K 235      -4.953  55.419 -45.768  0.00  0.00      K1    
ATOM   3211 HG22 ILE K 235      -4.185  56.495 -46.969  0.00  0.00      K1    
ATOM   3212 HG23 ILE K 235      -3.387  56.177 -45.358  0.00  0.00      K1    
ATOM   3213  CG1 ILE K 235      -5.017  57.585 -43.727  0.00  0.00      K1    
ATOM   3214 HG11 ILE K 235      -4.079  57.438 -43.151  0.00  0.00      K1    
ATOM   3215 HG12 ILE K 235      -5.348  58.561 -43.311  0.00  0.00      K1    
ATOM   3216  CD  ILE K 235      -5.928  56.452 -43.249  0.00  0.00      K1    
ATOM   3217  HD1 ILE K 235      -5.541  55.418 -43.376  0.00  0.00      K1    
ATOM   3218  HD2 ILE K 235      -6.197  56.571 -42.178  0.00  0.00      K1    
ATOM   3219  HD3 ILE K 235      -6.830  56.660 -43.864  0.00  0.00      K1    
ATOM   3220  C   ILE K 235      -2.705  58.994 -45.358  0.00  0.00      K1    
ATOM   3221  O   ILE K 235      -2.425  59.502 -44.239  0.00  0.00      K1    
ATOM   3222  N   ASN K 236      -1.851  58.394 -46.188  0.00  0.00      K1    
ATOM   3223  HN  ASN K 236      -2.153  58.007 -47.056  0.00  0.00      K1    
ATOM   3224  CA  ASN K 236      -0.390  58.372 -45.901  0.00  0.00      K1    
ATOM   3225  HA  ASN K 236      -0.300  58.037 -44.878  0.00  0.00      K1    
ATOM   3226  CB  ASN K 236       0.410  57.316 -46.738  0.00  0.00      K1    
ATOM   3227  HB1 ASN K 236       0.027  56.313 -46.452  0.00  0.00      K1    
ATOM   3228  HB2 ASN K 236       0.368  57.525 -47.828  0.00  0.00      K1    
ATOM   3229  CG  ASN K 236       1.885  57.308 -46.361  0.00  0.00      K1    
ATOM   3230  OD1 ASN K 236       2.739  58.062 -46.779  0.00  0.00      K1    
ATOM   3231  ND2 ASN K 236       2.198  56.364 -45.491  0.00  0.00      K1    
ATOM   3232 HD21 ASN K 236       3.099  56.543 -45.095  0.00  0.00      K1    
ATOM   3233 HD22 ASN K 236       1.508  55.778 -45.065  0.00  0.00      K1    
ATOM   3234  C   ASN K 236       0.319  59.756 -45.986  0.00  0.00      K1    
ATOM   3235  O   ASN K 236       1.014  60.089 -45.093  0.00  0.00      K1    
ATOM   3236  N   ASN K 237      -0.057  60.651 -46.949  0.00  0.00      K1    
ATOM   3237  HN  ASN K 237      -0.498  60.257 -47.752  0.00  0.00      K1    
ATOM   3238  CA  ASN K 237       0.475  61.996 -47.090  0.00  0.00      K1    
ATOM   3239  HA  ASN K 237       1.552  61.926 -47.031  0.00  0.00      K1    
ATOM   3240  CB  ASN K 237      -0.011  62.428 -48.531  0.00  0.00      K1    
ATOM   3241  HB1 ASN K 237      -1.114  62.353 -48.638  0.00  0.00      K1    
ATOM   3242  HB2 ASN K 237       0.311  63.471 -48.738  0.00  0.00      K1    
ATOM   3243  CG  ASN K 237       0.643  61.664 -49.675  0.00  0.00      K1    
ATOM   3244  OD1 ASN K 237       1.239  60.594 -49.527  0.00  0.00      K1    
ATOM   3245  ND2 ASN K 237       0.482  62.272 -50.870  0.00  0.00      K1    
ATOM   3246 HD21 ASN K 237       0.855  61.862 -51.702  0.00  0.00      K1    
ATOM   3247 HD22 ASN K 237      -0.191  63.007 -50.954  0.00  0.00      K1    
ATOM   3248  C   ASN K 237      -0.105  62.997 -46.004  0.00  0.00      K1    
ATOM   3249  O   ASN K 237       0.589  63.708 -45.324  0.00  0.00      K1    
ATOM   3250  N   LEU K 238      -1.459  62.983 -45.759  0.00  0.00      K1    
ATOM   3251  HN  LEU K 238      -2.020  62.411 -46.352  0.00  0.00      K1    
ATOM   3252  CA  LEU K 238      -2.153  63.891 -44.784  0.00  0.00      K1    
ATOM   3253  HA  LEU K 238      -1.792  64.877 -45.037  0.00  0.00      K1    
ATOM   3254  CB  LEU K 238      -3.692  63.899 -44.800  0.00  0.00      K1    
ATOM   3255  HB1 LEU K 238      -3.975  62.842 -44.606  0.00  0.00      K1    
ATOM   3256  HB2 LEU K 238      -4.116  64.538 -43.996  0.00  0.00      K1    
ATOM   3257  CG  LEU K 238      -4.243  64.449 -46.102  0.00  0.00      K1    
ATOM   3258  HG  LEU K 238      -4.014  63.784 -46.961  0.00  0.00      K1    
ATOM   3259  CD1 LEU K 238      -5.804  64.256 -46.049  0.00  0.00      K1    
ATOM   3260 HD11 LEU K 238      -6.333  64.765 -46.883  0.00  0.00      K1    
ATOM   3261 HD12 LEU K 238      -6.171  63.208 -46.077  0.00  0.00      K1    
ATOM   3262 HD13 LEU K 238      -6.131  64.669 -45.070  0.00  0.00      K1    
ATOM   3263  CD2 LEU K 238      -3.771  65.886 -46.535  0.00  0.00      K1    
ATOM   3264 HD21 LEU K 238      -4.282  66.127 -47.492  0.00  0.00      K1    
ATOM   3265 HD22 LEU K 238      -4.066  66.582 -45.720  0.00  0.00      K1    
ATOM   3266 HD23 LEU K 238      -2.669  65.846 -46.673  0.00  0.00      K1    
ATOM   3267  C   LEU K 238      -1.764  63.648 -43.372  0.00  0.00      K1    
ATOM   3268  O   LEU K 238      -1.647  64.575 -42.567  0.00  0.00      K1    
ATOM   3269  N   ARG K 239      -1.357  62.360 -43.111  0.00  0.00      K1    
ATOM   3270  HN  ARG K 239      -1.531  61.812 -43.926  0.00  0.00      K1    
ATOM   3271  CA  ARG K 239      -0.807  61.773 -41.840  0.00  0.00      K1    
ATOM   3272  HA  ARG K 239      -1.489  62.179 -41.107  0.00  0.00      K1    
ATOM   3273  CB  ARG K 239      -0.807  60.184 -41.796  0.00  0.00      K1    
ATOM   3274  HB1 ARG K 239      -1.799  59.706 -41.940  0.00  0.00      K1    
ATOM   3275  HB2 ARG K 239      -0.253  59.734 -42.648  0.00  0.00      K1    
ATOM   3276  CG  ARG K 239      -0.029  59.539 -40.567  0.00  0.00      K1    
ATOM   3277  HG1 ARG K 239       0.174  58.474 -40.809  0.00  0.00      K1    
ATOM   3278  HG2 ARG K 239       0.991  59.960 -40.443  0.00  0.00      K1    
ATOM   3279  CD  ARG K 239      -0.826  59.735 -39.260  0.00  0.00      K1    
ATOM   3280  HD1 ARG K 239      -1.118  60.796 -39.108  0.00  0.00      K1    
ATOM   3281  HD2 ARG K 239      -1.764  59.145 -39.181  0.00  0.00      K1    
ATOM   3282  NE  ARG K 239       0.015  59.271 -38.104  0.00  0.00      K1    
ATOM   3283  HE  ARG K 239      -0.205  58.384 -37.697  0.00  0.00      K1    
ATOM   3284  CZ  ARG K 239       0.666  60.114 -37.348  0.00  0.00      K1    
ATOM   3285  NH1 ARG K 239       1.315  59.646 -36.277  0.00  0.00      K1    
ATOM   3286 HH11 ARG K 239       1.834  60.280 -35.704  0.00  0.00      K1    
ATOM   3287 HH12 ARG K 239       1.264  58.676 -36.037  0.00  0.00      K1    
ATOM   3288  NH2 ARG K 239       0.826  61.407 -37.593  0.00  0.00      K1    
ATOM   3289 HH21 ARG K 239       1.414  61.851 -36.916  0.00  0.00      K1    
ATOM   3290 HH22 ARG K 239       0.605  61.761 -38.501  0.00  0.00      K1    
ATOM   3291  C   ARG K 239       0.564  62.428 -41.392  0.00  0.00      K1    
ATOM   3292  O   ARG K 239       0.798  62.581 -40.191  0.00  0.00      K1    
ATOM   3293  N   ARG K 240       1.431  62.755 -42.406  0.00  0.00      K1    
ATOM   3294  HN  ARG K 240       1.073  62.666 -43.333  0.00  0.00      K1    
ATOM   3295  CA  ARG K 240       2.654  63.422 -42.229  0.00  0.00      K1    
ATOM   3296  HA  ARG K 240       3.094  62.906 -41.388  0.00  0.00      K1    
ATOM   3297  CB  ARG K 240       3.559  63.294 -43.518  0.00  0.00      K1    
ATOM   3298  HB1 ARG K 240       3.094  63.905 -44.321  0.00  0.00      K1    
ATOM   3299  HB2 ARG K 240       4.591  63.661 -43.331  0.00  0.00      K1    
ATOM   3300  CG  ARG K 240       3.745  61.852 -44.015  0.00  0.00      K1    
ATOM   3301  HG1 ARG K 240       4.458  61.346 -43.328  0.00  0.00      K1    
ATOM   3302  HG2 ARG K 240       2.835  61.218 -43.955  0.00  0.00      K1    
ATOM   3303  CD  ARG K 240       4.334  61.840 -45.414  0.00  0.00      K1    
ATOM   3304  HD1 ARG K 240       3.563  62.195 -46.131  0.00  0.00      K1    
ATOM   3305  HD2 ARG K 240       5.264  62.446 -45.468  0.00  0.00      K1    
ATOM   3306  NE  ARG K 240       4.548  60.334 -45.803  0.00  0.00      K1    
ATOM   3307  HE  ARG K 240       3.821  59.647 -45.789  0.00  0.00      K1    
ATOM   3308  CZ  ARG K 240       5.788  59.744 -45.900  0.00  0.00      K1    
ATOM   3309  NH1 ARG K 240       5.824  58.501 -46.339  0.00  0.00      K1    
ATOM   3310 HH11 ARG K 240       6.653  57.966 -46.504  0.00  0.00      K1    
ATOM   3311 HH12 ARG K 240       4.999  58.020 -46.634  0.00  0.00      K1    
ATOM   3312  NH2 ARG K 240       6.878  60.425 -45.692  0.00  0.00      K1    
ATOM   3313 HH21 ARG K 240       7.734  59.909 -45.732  0.00  0.00      K1    
ATOM   3314 HH22 ARG K 240       6.814  61.252 -45.134  0.00  0.00      K1    
ATOM   3315  C   ARG K 240       2.584  64.927 -41.805  0.00  0.00      K1    
ATOM   3316  O   ARG K 240       3.376  65.362 -40.959  0.00  0.00      K1    
ATOM   3317  N   ARG K 241       1.601  65.673 -42.373  0.00  0.00      K1    
ATOM   3318  HN  ARG K 241       0.971  65.209 -42.992  0.00  0.00      K1    
ATOM   3319  CA  ARG K 241       1.244  67.071 -42.126  0.00  0.00      K1    
ATOM   3320  HA  ARG K 241       2.094  67.606 -42.524  0.00  0.00      K1    
ATOM   3321  CB  ARG K 241       0.106  67.443 -43.072  0.00  0.00      K1    
ATOM   3322  HB1 ARG K 241       0.331  67.131 -44.114  0.00  0.00      K1    
ATOM   3323  HB2 ARG K 241      -0.838  66.928 -42.791  0.00  0.00      K1    
ATOM   3324  CG  ARG K 241       0.048  68.994 -43.193  0.00  0.00      K1    
ATOM   3325  HG1 ARG K 241      -0.886  69.315 -43.701  0.00  0.00      K1    
ATOM   3326  HG2 ARG K 241      -0.155  69.431 -42.191  0.00  0.00      K1    
ATOM   3327  CD  ARG K 241       1.218  69.729 -43.843  0.00  0.00      K1    
ATOM   3328  HD1 ARG K 241       2.092  69.529 -43.186  0.00  0.00      K1    
ATOM   3329  HD2 ARG K 241       1.319  69.297 -44.862  0.00  0.00      K1    
ATOM   3330  NE  ARG K 241       0.879  71.175 -43.910  0.00  0.00      K1    
ATOM   3331  HE  ARG K 241      -0.053  71.485 -43.721  0.00  0.00      K1    
ATOM   3332  CZ  ARG K 241       1.616  72.097 -44.518  0.00  0.00      K1    
ATOM   3333  NH1 ARG K 241       1.065  73.314 -44.575  0.00  0.00      K1    
ATOM   3334 HH11 ARG K 241       1.517  74.044 -45.087  0.00  0.00      K1    
ATOM   3335 HH12 ARG K 241       0.068  73.380 -44.540  0.00  0.00      K1    
ATOM   3336  NH2 ARG K 241       2.882  71.886 -44.819  0.00  0.00      K1    
ATOM   3337 HH21 ARG K 241       3.412  72.700 -45.059  0.00  0.00      K1    
ATOM   3338 HH22 ARG K 241       3.284  70.990 -44.632  0.00  0.00      K1    
ATOM   3339  C   ARG K 241       0.986  67.446 -40.731  0.00  0.00      K1    
ATOM   3340  O   ARG K 241       1.243  68.585 -40.409  0.00  0.00      K1    
ATOM   3341  N   VAL K 242       0.433  66.515 -39.833  0.00  0.00      K1    
ATOM   3342  HN  VAL K 242       0.083  65.666 -40.221  0.00  0.00      K1    
ATOM   3343  CA  VAL K 242       0.123  66.717 -38.447  0.00  0.00      K1    
ATOM   3344  HA  VAL K 242      -0.420  67.650 -38.423  0.00  0.00      K1    
ATOM   3345  CB  VAL K 242      -0.721  65.616 -37.752  0.00  0.00      K1    
ATOM   3346  HB  VAL K 242      -0.001  64.872 -37.351  0.00  0.00      K1    
ATOM   3347  CG1 VAL K 242      -1.507  66.286 -36.609  0.00  0.00      K1    
ATOM   3348 HG11 VAL K 242      -0.888  66.778 -35.829  0.00  0.00      K1    
ATOM   3349 HG12 VAL K 242      -2.228  67.032 -37.007  0.00  0.00      K1    
ATOM   3350 HG13 VAL K 242      -2.159  65.482 -36.206  0.00  0.00      K1    
ATOM   3351  CG2 VAL K 242      -1.802  64.871 -38.537  0.00  0.00      K1    
ATOM   3352 HG21 VAL K 242      -2.327  65.585 -39.207  0.00  0.00      K1    
ATOM   3353 HG22 VAL K 242      -1.411  64.029 -39.148  0.00  0.00      K1    
ATOM   3354 HG23 VAL K 242      -2.507  64.378 -37.834  0.00  0.00      K1    
ATOM   3355  C   VAL K 242       1.365  66.999 -37.676  0.00  0.00      K1    
ATOM   3356  O   VAL K 242       1.408  67.898 -36.854  0.00  0.00      K1    
ATOM   3357  N   ASP K 243       2.424  66.271 -37.845  0.00  0.00      K1    
ATOM   3358  HN  ASP K 243       2.531  65.614 -38.587  0.00  0.00      K1    
ATOM   3359  CA  ASP K 243       3.647  66.489 -37.165  0.00  0.00      K1    
ATOM   3360  HA  ASP K 243       3.363  66.613 -36.130  0.00  0.00      K1    
ATOM   3361  CB  ASP K 243       4.544  65.175 -37.289  0.00  0.00      K1    
ATOM   3362  HB1 ASP K 243       4.276  64.750 -38.280  0.00  0.00      K1    
ATOM   3363  HB2 ASP K 243       5.612  65.476 -37.223  0.00  0.00      K1    
ATOM   3364  CG  ASP K 243       4.137  64.136 -36.275  0.00  0.00      K1    
ATOM   3365  OD1 ASP K 243       4.810  63.927 -35.212  0.00  0.00      K1    
ATOM   3366  OD2 ASP K 243       3.061  63.491 -36.426  0.00  0.00      K1    
ATOM   3367  C   ASP K 243       4.397  67.747 -37.620  0.00  0.00      K1    
ATOM   3368  O   ASP K 243       5.179  68.319 -36.861  0.00  0.00      K1    
ATOM   3369  N   GLN K 244       4.217  68.213 -38.798  0.00  0.00      K1    
ATOM   3370  HN  GLN K 244       3.552  67.762 -39.388  0.00  0.00      K1    
ATOM   3371  CA  GLN K 244       4.813  69.402 -39.306  0.00  0.00      K1    
ATOM   3372  HA  GLN K 244       5.810  69.507 -38.903  0.00  0.00      K1    
ATOM   3373  CB  GLN K 244       4.823  69.364 -40.838  0.00  0.00      K1    
ATOM   3374  HB1 GLN K 244       3.797  69.050 -41.128  0.00  0.00      K1    
ATOM   3375  HB2 GLN K 244       4.992  70.406 -41.183  0.00  0.00      K1    
ATOM   3376  CG  GLN K 244       5.731  68.324 -41.491  0.00  0.00      K1    
ATOM   3377  HG1 GLN K 244       5.377  67.282 -41.334  0.00  0.00      K1    
ATOM   3378  HG2 GLN K 244       5.614  68.403 -42.593  0.00  0.00      K1    
ATOM   3379  CD  GLN K 244       7.266  68.476 -41.185  0.00  0.00      K1    
ATOM   3380  OE1 GLN K 244       8.125  69.049 -41.916  0.00  0.00      K1    
ATOM   3381  NE2 GLN K 244       7.672  67.873 -40.065  0.00  0.00      K1    
ATOM   3382 HE21 GLN K 244       8.650  68.003 -39.899  0.00  0.00      K1    
ATOM   3383 HE22 GLN K 244       6.996  67.630 -39.369  0.00  0.00      K1    
ATOM   3384  C   GLN K 244       4.091  70.660 -38.789  0.00  0.00      K1    
ATOM   3385  O   GLN K 244       4.698  71.630 -38.352  0.00  0.00      K1    
ATOM   3386  N   LEU K 245       2.725  70.523 -38.651  0.00  0.00      K1    
ATOM   3387  HN  LEU K 245       2.292  69.712 -39.036  0.00  0.00      K1    
ATOM   3388  CA  LEU K 245       1.860  71.492 -38.057  0.00  0.00      K1    
ATOM   3389  HA  LEU K 245       2.125  72.461 -38.454  0.00  0.00      K1    
ATOM   3390  CB  LEU K 245       0.368  71.322 -38.364  0.00  0.00      K1    
ATOM   3391  HB1 LEU K 245       0.187  70.239 -38.196  0.00  0.00      K1    
ATOM   3392  HB2 LEU K 245      -0.330  71.935 -37.753  0.00  0.00      K1    
ATOM   3393  CG  LEU K 245       0.065  71.689 -39.829  0.00  0.00      K1    
ATOM   3394  HG  LEU K 245       0.797  71.093 -40.415  0.00  0.00      K1    
ATOM   3395  CD1 LEU K 245      -1.326  71.316 -40.314  0.00  0.00      K1    
ATOM   3396 HD11 LEU K 245      -1.923  72.060 -39.743  0.00  0.00      K1    
ATOM   3397 HD12 LEU K 245      -1.544  71.380 -41.401  0.00  0.00      K1    
ATOM   3398 HD13 LEU K 245      -1.554  70.280 -39.984  0.00  0.00      K1    
ATOM   3399  CD2 LEU K 245       0.303  73.212 -40.173  0.00  0.00      K1    
ATOM   3400 HD21 LEU K 245       1.320  73.455 -39.800  0.00  0.00      K1    
ATOM   3401 HD22 LEU K 245      -0.468  73.693 -39.534  0.00  0.00      K1    
ATOM   3402 HD23 LEU K 245       0.159  73.421 -41.254  0.00  0.00      K1    
ATOM   3403  C   LEU K 245       2.037  71.717 -36.575  0.00  0.00      K1    
ATOM   3404  O   LEU K 245       2.127  72.833 -36.134  0.00  0.00      K1    
ATOM   3405  N   LYS K 246       2.267  70.593 -35.796  0.00  0.00      K1    
ATOM   3406  HN  LYS K 246       2.459  69.702 -36.201  0.00  0.00      K1    
ATOM   3407  CA  LYS K 246       2.566  70.705 -34.382  0.00  0.00      K1    
ATOM   3408  HA  LYS K 246       2.036  71.499 -33.877  0.00  0.00      K1    
ATOM   3409  CB  LYS K 246       2.219  69.347 -33.753  0.00  0.00      K1    
ATOM   3410  HB1 LYS K 246       1.340  68.814 -34.173  0.00  0.00      K1    
ATOM   3411  HB2 LYS K 246       3.087  68.682 -33.951  0.00  0.00      K1    
ATOM   3412  CG  LYS K 246       2.066  69.390 -32.254  0.00  0.00      K1    
ATOM   3413  HG1 LYS K 246       2.855  70.004 -31.771  0.00  0.00      K1    
ATOM   3414  HG2 LYS K 246       1.090  69.826 -31.954  0.00  0.00      K1    
ATOM   3415  CD  LYS K 246       2.031  67.970 -31.665  0.00  0.00      K1    
ATOM   3416  HD1 LYS K 246       1.108  67.464 -32.018  0.00  0.00      K1    
ATOM   3417  HD2 LYS K 246       2.985  67.468 -31.935  0.00  0.00      K1    
ATOM   3418  CE  LYS K 246       1.919  67.991 -30.120  0.00  0.00      K1    
ATOM   3419  HE1 LYS K 246       2.596  68.749 -29.671  0.00  0.00      K1    
ATOM   3420  HE2 LYS K 246       0.889  68.282 -29.822  0.00  0.00      K1    
ATOM   3421  NZ  LYS K 246       2.253  66.649 -29.536  0.00  0.00      K1    
ATOM   3422  HZ1 LYS K 246       2.111  66.648 -28.506  0.00  0.00      K1    
ATOM   3423  HZ2 LYS K 246       1.728  65.822 -29.886  0.00  0.00      K1    
ATOM   3424  HZ3 LYS K 246       3.245  66.380 -29.692  0.00  0.00      K1    
ATOM   3425  C   LYS K 246       3.894  71.245 -33.941  0.00  0.00      K1    
ATOM   3426  O   LYS K 246       4.048  72.185 -33.172  0.00  0.00      K1    
ATOM   3427  N   SER K 247       4.950  70.678 -34.508  0.00  0.00      K1    
ATOM   3428  HN  SER K 247       4.790  69.935 -35.154  0.00  0.00      K1    
ATOM   3429  CA  SER K 247       6.344  71.212 -34.337  0.00  0.00      K1    
ATOM   3430  HA  SER K 247       6.757  71.036 -33.355  0.00  0.00      K1    
ATOM   3431  CB  SER K 247       7.367  70.452 -35.273  0.00  0.00      K1    
ATOM   3432  HB1 SER K 247       7.173  69.376 -35.073  0.00  0.00      K1    
ATOM   3433  HB2 SER K 247       7.172  70.616 -36.355  0.00  0.00      K1    
ATOM   3434  OG  SER K 247       8.750  70.819 -35.119  0.00  0.00      K1    
ATOM   3435  HG1 SER K 247       8.872  71.340 -34.322  0.00  0.00      K1    
ATOM   3436  C   SER K 247       6.461  72.738 -34.648  0.00  0.00      K1    
ATOM   3437  O   SER K 247       7.080  73.499 -33.912  0.00  0.00      K1    
ATOM   3438  N   ASP K 248       5.806  73.168 -35.760  0.00  0.00      K1    
ATOM   3439  HN  ASP K 248       5.287  72.615 -36.406  0.00  0.00      K1    
ATOM   3440  CA  ASP K 248       5.820  74.620 -36.101  0.00  0.00      K1    
ATOM   3441  HA  ASP K 248       6.852  74.936 -36.082  0.00  0.00      K1    
ATOM   3442  CB  ASP K 248       5.098  74.755 -37.529  0.00  0.00      K1    
ATOM   3443  HB1 ASP K 248       5.567  74.106 -38.299  0.00  0.00      K1    
ATOM   3444  HB2 ASP K 248       4.048  74.395 -37.487  0.00  0.00      K1    
ATOM   3445  CG  ASP K 248       5.017  76.231 -37.969  0.00  0.00      K1    
ATOM   3446  OD1 ASP K 248       6.112  76.863 -37.986  0.00  0.00      K1    
ATOM   3447  OD2 ASP K 248       3.905  76.743 -38.288  0.00  0.00      K1    
ATOM   3448  C   ASP K 248       4.970  75.393 -35.065  0.00  0.00      K1    
ATOM   3449  O   ASP K 248       5.370  76.465 -34.709  0.00  0.00      K1    
ATOM   3450  N   GLN K 249       3.833  74.806 -34.542  0.00  0.00      K1    
ATOM   3451  HN  GLN K 249       3.503  73.948 -34.928  0.00  0.00      K1    
ATOM   3452  CA  GLN K 249       2.880  75.506 -33.635  0.00  0.00      K1    
ATOM   3453  HA  GLN K 249       2.566  76.496 -33.929  0.00  0.00      K1    
ATOM   3454  CB  GLN K 249       1.509  74.765 -33.558  0.00  0.00      K1    
ATOM   3455  HB1 GLN K 249       0.955  74.897 -34.513  0.00  0.00      K1    
ATOM   3456  HB2 GLN K 249       1.579  73.665 -33.423  0.00  0.00      K1    
ATOM   3457  CG  GLN K 249       0.581  75.347 -32.537  0.00  0.00      K1    
ATOM   3458  HG1 GLN K 249       0.968  75.010 -31.552  0.00  0.00      K1    
ATOM   3459  HG2 GLN K 249       0.545  76.457 -32.535  0.00  0.00      K1    
ATOM   3460  CD  GLN K 249      -0.776  74.750 -32.744  0.00  0.00      K1    
ATOM   3461  OE1 GLN K 249      -0.982  73.583 -32.912  0.00  0.00      K1    
ATOM   3462  NE2 GLN K 249      -1.866  75.575 -32.818  0.00  0.00      K1    
ATOM   3463 HE21 GLN K 249      -2.809  75.244 -32.780  0.00  0.00      K1    
ATOM   3464 HE22 GLN K 249      -1.718  76.562 -32.889  0.00  0.00      K1    
ATOM   3465  C   GLN K 249       3.551  75.671 -32.309  0.00  0.00      K1    
ATOM   3466  O   GLN K 249       3.275  76.614 -31.551  0.00  0.00      K1    
ATOM   3467  N   SER K 250       4.470  74.743 -31.863  0.00  0.00      K1    
ATOM   3468  HN  SER K 250       4.597  73.925 -32.419  0.00  0.00      K1    
ATOM   3469  CA  SER K 250       5.228  74.831 -30.584  0.00  0.00      K1    
ATOM   3470  HA  SER K 250       4.525  74.872 -29.765  0.00  0.00      K1    
ATOM   3471  CB  SER K 250       6.079  73.461 -30.433  0.00  0.00      K1    
ATOM   3472  HB1 SER K 250       6.859  73.500 -31.224  0.00  0.00      K1    
ATOM   3473  HB2 SER K 250       6.527  73.459 -29.417  0.00  0.00      K1    
ATOM   3474  OG  SER K 250       5.289  72.252 -30.494  0.00  0.00      K1    
ATOM   3475  HG1 SER K 250       4.894  72.215 -31.368  0.00  0.00      K1    
ATOM   3476  C   SER K 250       6.237  75.988 -30.381  0.00  0.00      K1    
ATOM   3477  O   SER K 250       6.324  76.588 -29.301  0.00  0.00      K1    
ATOM   3478  N   ARG K 251       7.009  76.320 -31.415  0.00  0.00      K1    
ATOM   3479  HN  ARG K 251       6.898  75.750 -32.226  0.00  0.00      K1    
ATOM   3480  CA  ARG K 251       7.883  77.367 -31.487  0.00  0.00      K1    
ATOM   3481  HA  ARG K 251       8.357  77.321 -30.518  0.00  0.00      K1    
ATOM   3482  CB  ARG K 251       8.954  77.214 -32.622  0.00  0.00      K1    
ATOM   3483  HB1 ARG K 251       9.778  77.956 -32.555  0.00  0.00      K1    
ATOM   3484  HB2 ARG K 251       9.507  76.254 -32.530  0.00  0.00      K1    
ATOM   3485  CG  ARG K 251       8.420  77.230 -34.023  0.00  0.00      K1    
ATOM   3486  HG1 ARG K 251       7.750  76.346 -34.087  0.00  0.00      K1    
ATOM   3487  HG2 ARG K 251       7.858  78.169 -34.214  0.00  0.00      K1    
ATOM   3488  CD  ARG K 251       9.513  77.183 -35.057  0.00  0.00      K1    
ATOM   3489  HD1 ARG K 251      10.347  77.911 -34.966  0.00  0.00      K1    
ATOM   3490  HD2 ARG K 251       9.977  76.179 -34.950  0.00  0.00      K1    
ATOM   3491  NE  ARG K 251       8.667  77.320 -36.378  0.00  0.00      K1    
ATOM   3492  HE  ARG K 251       7.691  77.104 -36.397  0.00  0.00      K1    
ATOM   3493  CZ  ARG K 251       9.175  77.879 -37.521  0.00  0.00      K1    
ATOM   3494  NH1 ARG K 251       8.367  78.106 -38.499  0.00  0.00      K1    
ATOM   3495 HH11 ARG K 251       8.578  78.840 -39.145  0.00  0.00      K1    
ATOM   3496 HH12 ARG K 251       7.450  77.729 -38.372  0.00  0.00      K1    
ATOM   3497  NH2 ARG K 251      10.410  78.306 -37.624  0.00  0.00      K1    
ATOM   3498 HH21 ARG K 251      10.724  78.445 -38.563  0.00  0.00      K1    
ATOM   3499 HH22 ARG K 251      11.036  77.819 -37.015  0.00  0.00      K1    
ATOM   3500  C   ARG K 251       7.208  78.754 -31.653  0.00  0.00      K1    
ATOM   3501  O   ARG K 251       7.550  79.800 -31.096  0.00  0.00      K1    
ATOM   3502  N   LEU K 252       6.075  78.721 -32.424  0.00  0.00      K1    
ATOM   3503  HN  LEU K 252       5.775  77.868 -32.845  0.00  0.00      K1    
ATOM   3504  CA  LEU K 252       5.175  79.844 -32.462  0.00  0.00      K1    
ATOM   3505  HA  LEU K 252       5.837  80.638 -32.775  0.00  0.00      K1    
ATOM   3506  CB  LEU K 252       4.197  79.726 -33.751  0.00  0.00      K1    
ATOM   3507  HB1 LEU K 252       3.561  78.818 -33.681  0.00  0.00      K1    
ATOM   3508  HB2 LEU K 252       3.511  80.599 -33.733  0.00  0.00      K1    
ATOM   3509  CG  LEU K 252       4.906  79.773 -35.186  0.00  0.00      K1    
ATOM   3510  HG  LEU K 252       5.634  78.948 -35.344  0.00  0.00      K1    
ATOM   3511  CD1 LEU K 252       3.862  79.570 -36.280  0.00  0.00      K1    
ATOM   3512 HD11 LEU K 252       3.350  78.595 -36.128  0.00  0.00      K1    
ATOM   3513 HD12 LEU K 252       3.116  80.391 -36.215  0.00  0.00      K1    
ATOM   3514 HD13 LEU K 252       4.145  79.489 -37.352  0.00  0.00      K1    
ATOM   3515  CD2 LEU K 252       5.737  81.066 -35.450  0.00  0.00      K1    
ATOM   3516 HD21 LEU K 252       6.701  81.089 -34.898  0.00  0.00      K1    
ATOM   3517 HD22 LEU K 252       5.951  80.977 -36.536  0.00  0.00      K1    
ATOM   3518 HD23 LEU K 252       5.149  81.950 -35.122  0.00  0.00      K1    
ATOM   3519  C   LEU K 252       4.548  80.267 -31.141  0.00  0.00      K1    
ATOM   3520  O   LEU K 252       4.586  81.430 -30.758  0.00  0.00      K1    
ATOM   3521  N   ASP K 253       4.082  79.295 -30.308  0.00  0.00      K1    
ATOM   3522  HN  ASP K 253       4.045  78.344 -30.607  0.00  0.00      K1    
ATOM   3523  CA  ASP K 253       3.495  79.524 -28.971  0.00  0.00      K1    
ATOM   3524  HA  ASP K 253       2.758  80.308 -29.066  0.00  0.00      K1    
ATOM   3525  CB  ASP K 253       2.867  78.222 -28.469  0.00  0.00      K1    
ATOM   3526  HB1 ASP K 253       2.127  77.899 -29.233  0.00  0.00      K1    
ATOM   3527  HB2 ASP K 253       3.737  77.540 -28.361  0.00  0.00      K1    
ATOM   3528  CG  ASP K 253       2.051  78.399 -27.229  0.00  0.00      K1    
ATOM   3529  OD1 ASP K 253       2.469  77.861 -26.150  0.00  0.00      K1    
ATOM   3530  OD2 ASP K 253       0.931  79.032 -27.267  0.00  0.00      K1    
ATOM   3531  C   ASP K 253       4.474  80.145 -28.024  0.00  0.00      K1    
ATOM   3532  O   ASP K 253       4.108  80.989 -27.245  0.00  0.00      K1    
ATOM   3533  N   SER K 254       5.777  79.734 -28.175  0.00  0.00      K1    
ATOM   3534  HN  SER K 254       5.968  79.027 -28.851  0.00  0.00      K1    
ATOM   3535  CA  SER K 254       6.791  80.349 -27.333  0.00  0.00      K1    
ATOM   3536  HA  SER K 254       6.457  80.308 -26.307  0.00  0.00      K1    
ATOM   3537  CB  SER K 254       8.216  79.581 -27.421  0.00  0.00      K1    
ATOM   3538  HB1 SER K 254       7.960  78.508 -27.554  0.00  0.00      K1    
ATOM   3539  HB2 SER K 254       8.789  79.944 -28.301  0.00  0.00      K1    
ATOM   3540  OG  SER K 254       8.947  79.810 -26.237  0.00  0.00      K1    
ATOM   3541  HG1 SER K 254       9.861  79.600 -26.442  0.00  0.00      K1    
ATOM   3542  C   SER K 254       7.053  81.802 -27.730  0.00  0.00      K1    
ATOM   3543  O   SER K 254       7.159  82.676 -26.859  0.00  0.00      K1    
ATOM   3544  N   GLU K 255       7.266  82.054 -29.009  0.00  0.00      K1    
ATOM   3545  HN  GLU K 255       7.193  81.287 -29.642  0.00  0.00      K1    
ATOM   3546  CA  GLU K 255       7.482  83.365 -29.591  0.00  0.00      K1    
ATOM   3547  HA  GLU K 255       8.359  83.843 -29.179  0.00  0.00      K1    
ATOM   3548  CB  GLU K 255       7.638  83.271 -31.160  0.00  0.00      K1    
ATOM   3549  HB1 GLU K 255       6.805  82.666 -31.577  0.00  0.00      K1    
ATOM   3550  HB2 GLU K 255       7.388  84.246 -31.629  0.00  0.00      K1    
ATOM   3551  CG  GLU K 255       8.983  82.812 -31.675  0.00  0.00      K1    
ATOM   3552  HG1 GLU K 255       9.418  81.887 -31.239  0.00  0.00      K1    
ATOM   3553  HG2 GLU K 255       8.782  82.573 -32.741  0.00  0.00      K1    
ATOM   3554  CD  GLU K 255       9.840  84.035 -31.562  0.00  0.00      K1    
ATOM   3555  OE1 GLU K 255      10.427  84.282 -30.520  0.00  0.00      K1    
ATOM   3556  OE2 GLU K 255       9.909  84.848 -32.508  0.00  0.00      K1    
ATOM   3557  C   GLU K 255       6.312  84.211 -29.212  0.00  0.00      K1    
ATOM   3558  O   GLU K 255       6.394  85.368 -28.813  0.00  0.00      K1    
ATOM   3559  N   LEU K 256       5.064  83.693 -29.253  0.00  0.00      K1    
ATOM   3560  HN  LEU K 256       4.902  82.879 -29.806  0.00  0.00      K1    
ATOM   3561  CA  LEU K 256       3.885  84.422 -28.703  0.00  0.00      K1    
ATOM   3562  HA  LEU K 256       3.894  85.349 -29.258  0.00  0.00      K1    
ATOM   3563  CB  LEU K 256       2.593  83.605 -28.832  0.00  0.00      K1    
ATOM   3564  HB1 LEU K 256       2.656  83.164 -29.850  0.00  0.00      K1    
ATOM   3565  HB2 LEU K 256       2.756  82.720 -28.180  0.00  0.00      K1    
ATOM   3566  CG  LEU K 256       1.191  84.180 -28.543  0.00  0.00      K1    
ATOM   3567  HG  LEU K 256       1.162  84.545 -27.494  0.00  0.00      K1    
ATOM   3568  CD1 LEU K 256       0.866  85.354 -29.429  0.00  0.00      K1    
ATOM   3569 HD11 LEU K 256      -0.152  85.762 -29.251  0.00  0.00      K1    
ATOM   3570 HD12 LEU K 256       1.511  86.231 -29.212  0.00  0.00      K1    
ATOM   3571 HD13 LEU K 256       0.921  84.987 -30.477  0.00  0.00      K1    
ATOM   3572  CD2 LEU K 256       0.180  83.100 -28.784  0.00  0.00      K1    
ATOM   3573 HD21 LEU K 256      -0.885  83.355 -28.971  0.00  0.00      K1    
ATOM   3574 HD22 LEU K 256       0.432  82.399 -29.608  0.00  0.00      K1    
ATOM   3575 HD23 LEU K 256       0.232  82.453 -27.882  0.00  0.00      K1    
ATOM   3576  C   LEU K 256       4.119  84.860 -27.210  0.00  0.00      K1    
ATOM   3577  O   LEU K 256       4.226  86.095 -26.941  0.00  0.00      K1    
ATOM   3578  N   LYS K 257       4.358  83.800 -26.327  0.00  0.00      K1    
ATOM   3579  HN  LYS K 257       4.264  82.863 -26.653  0.00  0.00      K1    
ATOM   3580  CA  LYS K 257       4.449  84.110 -24.939  0.00  0.00      K1    
ATOM   3581  HA  LYS K 257       3.532  84.568 -24.600  0.00  0.00      K1    
ATOM   3582  CB  LYS K 257       4.672  82.742 -24.211  0.00  0.00      K1    
ATOM   3583  HB1 LYS K 257       5.392  82.132 -24.798  0.00  0.00      K1    
ATOM   3584  HB2 LYS K 257       5.095  82.973 -23.210  0.00  0.00      K1    
ATOM   3585  CG  LYS K 257       3.407  81.951 -23.960  0.00  0.00      K1    
ATOM   3586  HG1 LYS K 257       2.878  82.310 -23.051  0.00  0.00      K1    
ATOM   3587  HG2 LYS K 257       2.697  82.087 -24.803  0.00  0.00      K1    
ATOM   3588  CD  LYS K 257       3.757  80.460 -23.646  0.00  0.00      K1    
ATOM   3589  HD1 LYS K 257       4.105  79.944 -24.567  0.00  0.00      K1    
ATOM   3590  HD2 LYS K 257       4.407  80.459 -22.746  0.00  0.00      K1    
ATOM   3591  CE  LYS K 257       2.608  79.578 -23.121  0.00  0.00      K1    
ATOM   3592  HE1 LYS K 257       2.407  79.633 -22.030  0.00  0.00      K1    
ATOM   3593  HE2 LYS K 257       1.670  79.696 -23.705  0.00  0.00      K1    
ATOM   3594  NZ  LYS K 257       2.937  78.127 -23.436  0.00  0.00      K1    
ATOM   3595  HZ1 LYS K 257       2.882  77.997 -24.467  0.00  0.00      K1    
ATOM   3596  HZ2 LYS K 257       3.872  77.802 -23.118  0.00  0.00      K1    
ATOM   3597  HZ3 LYS K 257       2.250  77.536 -22.925  0.00  0.00      K1    
ATOM   3598  C   LYS K 257       5.587  84.993 -24.479  0.00  0.00      K1    
ATOM   3599  O   LYS K 257       5.474  85.757 -23.556  0.00  0.00      K1    
ATOM   3600  N   ASN K 258       6.793  84.822 -25.057  0.00  0.00      K1    
ATOM   3601  HN  ASN K 258       7.088  83.954 -25.448  0.00  0.00      K1    
ATOM   3602  CA  ASN K 258       7.782  85.867 -24.866  0.00  0.00      K1    
ATOM   3603  HA  ASN K 258       8.022  85.840 -23.814  0.00  0.00      K1    
ATOM   3604  CB  ASN K 258       9.191  85.554 -25.594  0.00  0.00      K1    
ATOM   3605  HB1 ASN K 258       8.956  85.792 -26.654  0.00  0.00      K1    
ATOM   3606  HB2 ASN K 258      10.008  86.161 -25.150  0.00  0.00      K1    
ATOM   3607  CG  ASN K 258       9.639  84.088 -25.472  0.00  0.00      K1    
ATOM   3608  OD1 ASN K 258       9.786  83.550 -24.383  0.00  0.00      K1    
ATOM   3609  ND2 ASN K 258       9.953  83.421 -26.588  0.00  0.00      K1    
ATOM   3610 HD21 ASN K 258      10.437  82.548 -26.643  0.00  0.00      K1    
ATOM   3611 HD22 ASN K 258       9.883  83.903 -27.461  0.00  0.00      K1    
ATOM   3612  C   ASN K 258       7.511  87.364 -25.235  0.00  0.00      K1    
ATOM   3613  O   ASN K 258       7.766  88.181 -24.361  0.00  0.00      K1    
ATOM   3614  N   MET K 259       6.984  87.754 -26.367  0.00  0.00      K1    
ATOM   3615  HN  MET K 259       6.659  87.047 -26.991  0.00  0.00      K1    
ATOM   3616  CA  MET K 259       6.747  89.156 -26.726  0.00  0.00      K1    
ATOM   3617  HA  MET K 259       7.509  89.806 -26.321  0.00  0.00      K1    
ATOM   3618  CB  MET K 259       6.656  89.352 -28.250  0.00  0.00      K1    
ATOM   3619  HB1 MET K 259       5.683  89.065 -28.704  0.00  0.00      K1    
ATOM   3620  HB2 MET K 259       6.585  90.456 -28.349  0.00  0.00      K1    
ATOM   3621  CG  MET K 259       7.829  88.814 -29.096  0.00  0.00      K1    
ATOM   3622  HG1 MET K 259       7.626  87.734 -29.264  0.00  0.00      K1    
ATOM   3623  HG2 MET K 259       7.750  89.377 -30.051  0.00  0.00      K1    
ATOM   3624  SD  MET K 259       9.534  89.044 -28.442  0.00  0.00      K1    
ATOM   3625  CE  MET K 259      10.366  88.926 -30.121  0.00  0.00      K1    
ATOM   3626  HE1 MET K 259      11.379  89.360 -29.981  0.00  0.00      K1    
ATOM   3627  HE2 MET K 259      10.539  87.895 -30.495  0.00  0.00      K1    
ATOM   3628  HE3 MET K 259       9.741  89.597 -30.749  0.00  0.00      K1    
ATOM   3629  C   MET K 259       5.449  89.618 -26.047  0.00  0.00      K1    
ATOM   3630  O   MET K 259       5.317  90.807 -25.766  0.00  0.00      K1    
ATOM   3631  N   GLN K 260       4.478  88.788 -25.772  0.00  0.00      K1    
ATOM   3632  HN  GLN K 260       4.654  87.884 -26.153  0.00  0.00      K1    
ATOM   3633  CA  GLN K 260       3.307  89.139 -24.897  0.00  0.00      K1    
ATOM   3634  HA  GLN K 260       2.997  90.106 -25.263  0.00  0.00      K1    
ATOM   3635  CB  GLN K 260       2.090  88.121 -24.743  0.00  0.00      K1    
ATOM   3636  HB1 GLN K 260       2.474  87.147 -24.373  0.00  0.00      K1    
ATOM   3637  HB2 GLN K 260       1.327  88.507 -24.034  0.00  0.00      K1    
ATOM   3638  CG  GLN K 260       1.187  87.941 -25.991  0.00  0.00      K1    
ATOM   3639  HG1 GLN K 260       1.794  87.651 -26.875  0.00  0.00      K1    
ATOM   3640  HG2 GLN K 260       0.353  87.214 -25.888  0.00  0.00      K1    
ATOM   3641  CD  GLN K 260       0.458  89.221 -26.334  0.00  0.00      K1    
ATOM   3642  OE1 GLN K 260      -0.016  89.856 -25.372  0.00  0.00      K1    
ATOM   3643  NE2 GLN K 260       0.318  89.745 -27.578  0.00  0.00      K1    
ATOM   3644 HE21 GLN K 260      -0.475  90.354 -27.581  0.00  0.00      K1    
ATOM   3645 HE22 GLN K 260       0.565  89.256 -28.415  0.00  0.00      K1    
ATOM   3646  C   GLN K 260       3.742  89.486 -23.445  0.00  0.00      K1    
ATOM   3647  O   GLN K 260       3.302  90.471 -22.931  0.00  0.00      K1    
ATOM   3648  N   ASP K 261       4.756  88.807 -22.876  0.00  0.00      K1    
ATOM   3649  HN  ASP K 261       5.336  88.213 -23.427  0.00  0.00      K1    
ATOM   3650  CA  ASP K 261       5.345  89.270 -21.662  0.00  0.00      K1    
ATOM   3651  HA  ASP K 261       4.491  89.425 -21.019  0.00  0.00      K1    
ATOM   3652  CB  ASP K 261       6.332  88.092 -21.177  0.00  0.00      K1    
ATOM   3653  HB1 ASP K 261       5.656  87.214 -21.095  0.00  0.00      K1    
ATOM   3654  HB2 ASP K 261       7.092  87.880 -21.959  0.00  0.00      K1    
ATOM   3655  CG  ASP K 261       7.025  88.223 -19.774  0.00  0.00      K1    
ATOM   3656  OD1 ASP K 261       6.360  87.846 -18.774  0.00  0.00      K1    
ATOM   3657  OD2 ASP K 261       8.178  88.706 -19.736  0.00  0.00      K1    
ATOM   3658  C   ASP K 261       6.098  90.608 -21.683  0.00  0.00      K1    
ATOM   3659  O   ASP K 261       5.755  91.500 -20.904  0.00  0.00      K1    
ATOM   3660  N   MET K 262       6.920  90.842 -22.732  0.00  0.00      K1    
ATOM   3661  HN  MET K 262       7.082  90.139 -23.420  0.00  0.00      K1    
ATOM   3662  CA  MET K 262       7.507  92.185 -22.914  0.00  0.00      K1    
ATOM   3663  HA  MET K 262       8.134  92.399 -22.062  0.00  0.00      K1    
ATOM   3664  CB  MET K 262       8.482  92.313 -24.121  0.00  0.00      K1    
ATOM   3665  HB1 MET K 262       7.927  92.062 -25.050  0.00  0.00      K1    
ATOM   3666  HB2 MET K 262       8.851  93.345 -24.302  0.00  0.00      K1    
ATOM   3667  CG  MET K 262       9.735  91.449 -24.160  0.00  0.00      K1    
ATOM   3668  HG1 MET K 262       9.414  90.402 -23.971  0.00  0.00      K1    
ATOM   3669  HG2 MET K 262      10.295  91.339 -25.112  0.00  0.00      K1    
ATOM   3670  SD  MET K 262      10.854  91.922 -22.931  0.00  0.00      K1    
ATOM   3671  CE  MET K 262      12.134  90.730 -23.507  0.00  0.00      K1    
ATOM   3672  HE1 MET K 262      12.467  91.037 -24.522  0.00  0.00      K1    
ATOM   3673  HE2 MET K 262      13.020  90.790 -22.839  0.00  0.00      K1    
ATOM   3674  HE3 MET K 262      11.760  89.687 -23.586  0.00  0.00      K1    
ATOM   3675  C   MET K 262       6.567  93.388 -22.987  0.00  0.00      K1    
ATOM   3676  O   MET K 262       6.884  94.437 -22.414  0.00  0.00      K1    
ATOM   3677  N   VAL K 263       5.400  93.171 -23.604  0.00  0.00      K1    
ATOM   3678  HN  VAL K 263       5.259  92.274 -24.016  0.00  0.00      K1    
ATOM   3679  CA  VAL K 263       4.393  94.236 -23.588  0.00  0.00      K1    
ATOM   3680  HA  VAL K 263       4.688  95.226 -23.902  0.00  0.00      K1    
ATOM   3681  CB  VAL K 263       3.288  93.752 -24.569  0.00  0.00      K1    
ATOM   3682  HB  VAL K 263       3.035  92.691 -24.360  0.00  0.00      K1    
ATOM   3683  CG1 VAL K 263       2.044  94.648 -24.459  0.00  0.00      K1    
ATOM   3684 HG11 VAL K 263       2.329  95.681 -24.750  0.00  0.00      K1    
ATOM   3685 HG12 VAL K 263       1.329  94.300 -25.235  0.00  0.00      K1    
ATOM   3686 HG13 VAL K 263       1.640  94.677 -23.425  0.00  0.00      K1    
ATOM   3687  CG2 VAL K 263       3.841  93.720 -25.970  0.00  0.00      K1    
ATOM   3688 HG21 VAL K 263       3.157  93.191 -26.668  0.00  0.00      K1    
ATOM   3689 HG22 VAL K 263       4.129  94.720 -26.356  0.00  0.00      K1    
ATOM   3690 HG23 VAL K 263       4.673  92.994 -25.845  0.00  0.00      K1    
ATOM   3691  C   VAL K 263       3.787  94.535 -22.203  0.00  0.00      K1    
ATOM   3692  O   VAL K 263       3.569  95.691 -21.834  0.00  0.00      K1    
ATOM   3693  N   GLU K 264       3.421  93.459 -21.358  0.00  0.00      K1    
ATOM   3694  HN  GLU K 264       3.596  92.551 -21.731  0.00  0.00      K1    
ATOM   3695  CA  GLU K 264       3.090  93.561 -19.984  0.00  0.00      K1    
ATOM   3696  HA  GLU K 264       2.278  94.272 -19.937  0.00  0.00      K1    
ATOM   3697  CB  GLU K 264       2.577  92.061 -19.551  0.00  0.00      K1    
ATOM   3698  HB1 GLU K 264       2.167  91.563 -20.456  0.00  0.00      K1    
ATOM   3699  HB2 GLU K 264       3.504  91.574 -19.179  0.00  0.00      K1    
ATOM   3700  CG  GLU K 264       1.588  92.123 -18.440  0.00  0.00      K1    
ATOM   3701  HG1 GLU K 264       1.263  91.106 -18.133  0.00  0.00      K1    
ATOM   3702  HG2 GLU K 264       2.117  92.534 -17.554  0.00  0.00      K1    
ATOM   3703  CD  GLU K 264       0.376  92.991 -18.598  0.00  0.00      K1    
ATOM   3704  OE1 GLU K 264       0.243  94.031 -17.918  0.00  0.00      K1    
ATOM   3705  OE2 GLU K 264      -0.515  92.602 -19.448  0.00  0.00      K1    
ATOM   3706  C   GLU K 264       4.175  94.105 -19.091  0.00  0.00      K1    
ATOM   3707  O   GLU K 264       3.908  94.985 -18.241  0.00  0.00      K1    
ATOM   3708  N   ASP K 265       5.463  93.693 -19.247  0.00  0.00      K1    
ATOM   3709  HN  ASP K 265       5.582  93.123 -20.056  0.00  0.00      K1    
ATOM   3710  CA  ASP K 265       6.667  94.138 -18.568  0.00  0.00      K1    
ATOM   3711  HA  ASP K 265       6.483  94.129 -17.504  0.00  0.00      K1    
ATOM   3712  CB  ASP K 265       7.768  93.111 -18.897  0.00  0.00      K1    
ATOM   3713  HB1 ASP K 265       7.403  92.094 -18.638  0.00  0.00      K1    
ATOM   3714  HB2 ASP K 265       8.107  93.110 -19.955  0.00  0.00      K1    
ATOM   3715  CG  ASP K 265       8.983  93.305 -18.063  0.00  0.00      K1    
ATOM   3716  OD1 ASP K 265       8.797  93.287 -16.847  0.00  0.00      K1    
ATOM   3717  OD2 ASP K 265      10.132  93.643 -18.538  0.00  0.00      K1    
ATOM   3718  C   ASP K 265       6.897  95.653 -18.804  0.00  0.00      K1    
ATOM   3719  O   ASP K 265       7.096  96.354 -17.848  0.00  0.00      K1    
ATOM   3720  N   TYR K 266       6.690  96.149 -20.119  0.00  0.00      K1    
ATOM   3721  HN  TYR K 266       6.252  95.708 -20.899  0.00  0.00      K1    
ATOM   3722  CA  TYR K 266       7.030  97.486 -20.398  0.00  0.00      K1    
ATOM   3723  HA  TYR K 266       7.885  97.743 -19.791  0.00  0.00      K1    
ATOM   3724  CB  TYR K 266       7.359  97.749 -21.842  0.00  0.00      K1    
ATOM   3725  HB1 TYR K 266       6.627  97.122 -22.395  0.00  0.00      K1    
ATOM   3726  HB2 TYR K 266       7.241  98.832 -22.059  0.00  0.00      K1    
ATOM   3727  CG  TYR K 266       8.762  97.394 -22.226  0.00  0.00      K1    
ATOM   3728  CD1 TYR K 266       8.978  96.454 -23.284  0.00  0.00      K1    
ATOM   3729  HD1 TYR K 266       8.178  96.121 -23.929  0.00  0.00      K1    
ATOM   3730  CE1 TYR K 266      10.272  96.096 -23.636  0.00  0.00      K1    
ATOM   3731  HE1 TYR K 266      10.448  95.361 -24.407  0.00  0.00      K1    
ATOM   3732  CZ  TYR K 266      11.393  96.521 -22.861  0.00  0.00      K1    
ATOM   3733  OH  TYR K 266      12.729  96.048 -23.091  0.00  0.00      K1    
ATOM   3734  HH  TYR K 266      13.233  96.286 -22.309  0.00  0.00      K1    
ATOM   3735  CD2 TYR K 266       9.861  97.898 -21.526  0.00  0.00      K1    
ATOM   3736  HD2 TYR K 266       9.667  98.652 -20.778  0.00  0.00      K1    
ATOM   3737  CE2 TYR K 266      11.175  97.404 -21.810  0.00  0.00      K1    
ATOM   3738  HE2 TYR K 266      12.009  97.887 -21.322  0.00  0.00      K1    
ATOM   3739  C   TYR K 266       5.906  98.410 -20.013  0.00  0.00      K1    
ATOM   3740  O   TYR K 266       6.204  99.517 -19.637  0.00  0.00      K1    
ATOM   3741  N   ARG K 267       4.663  97.960 -19.980  0.00  0.00      K1    
ATOM   3742  HN  ARG K 267       4.458  97.081 -20.403  0.00  0.00      K1    
ATOM   3743  CA  ARG K 267       3.631  98.837 -19.537  0.00  0.00      K1    
ATOM   3744  HA  ARG K 267       3.691  99.784 -20.054  0.00  0.00      K1    
ATOM   3745  CB  ARG K 267       2.217  98.231 -19.679  0.00  0.00      K1    
ATOM   3746  HB1 ARG K 267       2.003  98.139 -20.765  0.00  0.00      K1    
ATOM   3747  HB2 ARG K 267       2.104  97.200 -19.281  0.00  0.00      K1    
ATOM   3748  CG  ARG K 267       0.995  99.028 -19.068  0.00  0.00      K1    
ATOM   3749  HG1 ARG K 267       1.118  99.368 -18.017  0.00  0.00      K1    
ATOM   3750  HG2 ARG K 267       0.790  99.992 -19.580  0.00  0.00      K1    
ATOM   3751  CD  ARG K 267      -0.371  98.242 -19.108  0.00  0.00      K1    
ATOM   3752  HD1 ARG K 267      -1.302  98.837 -18.991  0.00  0.00      K1    
ATOM   3753  HD2 ARG K 267      -0.388  97.744 -20.101  0.00  0.00      K1    
ATOM   3754  NE  ARG K 267      -0.415  97.178 -18.062  0.00  0.00      K1    
ATOM   3755  HE  ARG K 267      -0.215  96.241 -18.349  0.00  0.00      K1    
ATOM   3756  CZ  ARG K 267      -0.387  97.348 -16.740  0.00  0.00      K1    
ATOM   3757  NH1 ARG K 267       0.030  96.339 -16.010  0.00  0.00      K1    
ATOM   3758 HH11 ARG K 267       0.317  96.713 -15.128  0.00  0.00      K1    
ATOM   3759 HH12 ARG K 267       0.087  95.412 -16.381  0.00  0.00      K1    
ATOM   3760  NH2 ARG K 267      -0.535  98.518 -16.154  0.00  0.00      K1    
ATOM   3761 HH21 ARG K 267      -0.813  98.539 -15.194  0.00  0.00      K1    
ATOM   3762 HH22 ARG K 267      -0.885  99.186 -16.811  0.00  0.00      K1    
ATOM   3763  C   ARG K 267       3.728  99.116 -18.098  0.00  0.00      K1    
ATOM   3764  O   ARG K 267       3.551 100.298 -17.618  0.00  0.00      K1    
ATOM   3765  N   ASN K 268       4.059  98.049 -17.265  0.00  0.00      K1    
ATOM   3766  HN  ASN K 268       4.153  97.139 -17.662  0.00  0.00      K1    
ATOM   3767  CA  ASN K 268       4.138  98.136 -15.798  0.00  0.00      K1    
ATOM   3768  HA  ASN K 268       3.169  98.436 -15.428  0.00  0.00      K1    
ATOM   3769  CB  ASN K 268       4.248  96.622 -15.357  0.00  0.00      K1    
ATOM   3770  HB1 ASN K 268       3.226  96.188 -15.384  0.00  0.00      K1    
ATOM   3771  HB2 ASN K 268       4.780  95.899 -16.012  0.00  0.00      K1    
ATOM   3772  CG  ASN K 268       4.576  96.459 -13.882  0.00  0.00      K1    
ATOM   3773  OD1 ASN K 268       3.673  96.339 -13.019  0.00  0.00      K1    
ATOM   3774  ND2 ASN K 268       5.891  96.233 -13.515  0.00  0.00      K1    
ATOM   3775 HD21 ASN K 268       5.961  95.812 -12.611  0.00  0.00      K1    
ATOM   3776 HD22 ASN K 268       6.640  96.092 -14.162  0.00  0.00      K1    
ATOM   3777  C   ASN K 268       5.296  98.974 -15.346  0.00  0.00      K1    
ATOM   3778  O   ASN K 268       5.183  99.894 -14.491  0.00  0.00      K1    
ATOM   3779  N   LYS K 269       6.461  98.713 -16.043  0.00  0.00      K1    
ATOM   3780  HN  LYS K 269       6.594  97.983 -16.710  0.00  0.00      K1    
ATOM   3781  CA  LYS K 269       7.534  99.696 -15.963  0.00  0.00      K1    
ATOM   3782  HA  LYS K 269       7.844  99.627 -14.930  0.00  0.00      K1    
ATOM   3783  CB  LYS K 269       8.775  99.161 -16.782  0.00  0.00      K1    
ATOM   3784  HB1 LYS K 269       8.428  98.880 -17.799  0.00  0.00      K1    
ATOM   3785  HB2 LYS K 269       9.507  99.996 -16.825  0.00  0.00      K1    
ATOM   3786  CG  LYS K 269       9.544  98.048 -16.047  0.00  0.00      K1    
ATOM   3787  HG1 LYS K 269       9.744  98.501 -15.053  0.00  0.00      K1    
ATOM   3788  HG2 LYS K 269       8.858  97.203 -15.821  0.00  0.00      K1    
ATOM   3789  CD  LYS K 269      10.869  97.583 -16.712  0.00  0.00      K1    
ATOM   3790  HD1 LYS K 269      10.599  97.200 -17.719  0.00  0.00      K1    
ATOM   3791  HD2 LYS K 269      11.540  98.468 -16.726  0.00  0.00      K1    
ATOM   3792  CE  LYS K 269      11.656  96.458 -16.105  0.00  0.00      K1    
ATOM   3793  HE1 LYS K 269      12.665  96.441 -16.569  0.00  0.00      K1    
ATOM   3794  HE2 LYS K 269      11.830  96.691 -15.033  0.00  0.00      K1    
ATOM   3795  NZ  LYS K 269      10.927  95.181 -16.270  0.00  0.00      K1    
ATOM   3796  HZ1 LYS K 269      10.189  95.050 -15.549  0.00  0.00      K1    
ATOM   3797  HZ2 LYS K 269      10.393  95.071 -17.156  0.00  0.00      K1    
ATOM   3798  HZ3 LYS K 269      11.575  94.374 -16.177  0.00  0.00      K1    
ATOM   3799  C   LYS K 269       7.290 101.141 -16.298  0.00  0.00      K1    
ATOM   3800  O   LYS K 269       7.602 102.047 -15.549  0.00  0.00      K1    
ATOM   3801  N   TYR K 270       6.667 101.395 -17.489  0.00  0.00      K1    
ATOM   3802  HN  TYR K 270       6.399 100.621 -18.057  0.00  0.00      K1    
ATOM   3803  CA  TYR K 270       6.563 102.724 -18.145  0.00  0.00      K1    
ATOM   3804  HA  TYR K 270       7.542 103.170 -18.245  0.00  0.00      K1    
ATOM   3805  CB  TYR K 270       5.864 102.633 -19.590  0.00  0.00      K1    
ATOM   3806  HB1 TYR K 270       6.443 101.967 -20.266  0.00  0.00      K1    
ATOM   3807  HB2 TYR K 270       4.866 102.188 -19.388  0.00  0.00      K1    
ATOM   3808  CG  TYR K 270       5.628 103.875 -20.389  0.00  0.00      K1    
ATOM   3809  CD1 TYR K 270       6.700 104.785 -20.449  0.00  0.00      K1    
ATOM   3810  HD1 TYR K 270       7.690 104.629 -20.048  0.00  0.00      K1    
ATOM   3811  CE1 TYR K 270       6.500 105.970 -21.172  0.00  0.00      K1    
ATOM   3812  HE1 TYR K 270       7.342 106.646 -21.156  0.00  0.00      K1    
ATOM   3813  CZ  TYR K 270       5.227 106.340 -21.726  0.00  0.00      K1    
ATOM   3814  OH  TYR K 270       4.946 107.619 -22.296  0.00  0.00      K1    
ATOM   3815  HH  TYR K 270       5.703 108.155 -22.049  0.00  0.00      K1    
ATOM   3816  CD2 TYR K 270       4.426 104.148 -20.984  0.00  0.00      K1    
ATOM   3817  HD2 TYR K 270       3.572 103.491 -20.906  0.00  0.00      K1    
ATOM   3818  CE2 TYR K 270       4.196 105.374 -21.690  0.00  0.00      K1    
ATOM   3819  HE2 TYR K 270       3.265 105.511 -22.219  0.00  0.00      K1    
ATOM   3820  C   TYR K 270       5.755 103.621 -17.253  0.00  0.00      K1    
ATOM   3821  O   TYR K 270       6.117 104.730 -17.012  0.00  0.00      K1    
ATOM   3822  N   GLU K 271       4.630 103.085 -16.783  0.00  0.00      K1    
ATOM   3823  HN  GLU K 271       4.606 102.092 -16.871  0.00  0.00      K1    
ATOM   3824  CA  GLU K 271       3.587 103.866 -16.123  0.00  0.00      K1    
ATOM   3825  HA  GLU K 271       3.341 104.660 -16.813  0.00  0.00      K1    
ATOM   3826  CB  GLU K 271       2.332 102.925 -15.962  0.00  0.00      K1    
ATOM   3827  HB1 GLU K 271       2.148 102.398 -16.923  0.00  0.00      K1    
ATOM   3828  HB2 GLU K 271       2.625 102.156 -15.215  0.00  0.00      K1    
ATOM   3829  CG  GLU K 271       1.020 103.633 -15.359  0.00  0.00      K1    
ATOM   3830  HG1 GLU K 271       1.299 104.069 -14.377  0.00  0.00      K1    
ATOM   3831  HG2 GLU K 271       0.728 104.448 -16.057  0.00  0.00      K1    
ATOM   3832  CD  GLU K 271      -0.188 102.822 -15.024  0.00  0.00      K1    
ATOM   3833  OE1 GLU K 271       0.019 101.831 -14.248  0.00  0.00      K1    
ATOM   3834  OE2 GLU K 271      -1.324 103.152 -15.398  0.00  0.00      K1    
ATOM   3835  C   GLU K 271       4.017 104.539 -14.753  0.00  0.00      K1    
ATOM   3836  O   GLU K 271       3.579 105.677 -14.504  0.00  0.00      K1    
ATOM   3837  N   ASP K 272       4.698 103.859 -13.790  0.00  0.00      K1    
ATOM   3838  HN  ASP K 272       4.721 102.870 -13.917  0.00  0.00      K1    
ATOM   3839  CA  ASP K 272       5.084 104.376 -12.530  0.00  0.00      K1    
ATOM   3840  HA  ASP K 272       4.245 104.890 -12.085  0.00  0.00      K1    
ATOM   3841  CB  ASP K 272       5.549 103.150 -11.680  0.00  0.00      K1    
ATOM   3842  HB1 ASP K 272       4.806 102.347 -11.872  0.00  0.00      K1    
ATOM   3843  HB2 ASP K 272       6.563 102.791 -11.959  0.00  0.00      K1    
ATOM   3844  CG  ASP K 272       5.503 103.415 -10.156  0.00  0.00      K1    
ATOM   3845  OD1 ASP K 272       4.396 103.676  -9.576  0.00  0.00      K1    
ATOM   3846  OD2 ASP K 272       6.603 103.447  -9.549  0.00  0.00      K1    
ATOM   3847  C   ASP K 272       6.110 105.474 -12.756  0.00  0.00      K1    
ATOM   3848  O   ASP K 272       6.090 106.493 -12.074  0.00  0.00      K1    
ATOM   3849  N   GLU K 273       7.025 105.291 -13.713  0.00  0.00      K1    
ATOM   3850  HN  GLU K 273       6.941 104.474 -14.278  0.00  0.00      K1    
ATOM   3851  CA  GLU K 273       7.993 106.346 -14.002  0.00  0.00      K1    
ATOM   3852  HA  GLU K 273       8.444 106.742 -13.103  0.00  0.00      K1    
ATOM   3853  CB  GLU K 273       9.112 106.020 -15.021  0.00  0.00      K1    
ATOM   3854  HB1 GLU K 273       8.625 106.000 -16.019  0.00  0.00      K1    
ATOM   3855  HB2 GLU K 273       9.837 106.859 -15.101  0.00  0.00      K1    
ATOM   3856  CG  GLU K 273       9.963 104.791 -14.657  0.00  0.00      K1    
ATOM   3857  HG1 GLU K 273       9.298 103.901 -14.656  0.00  0.00      K1    
ATOM   3858  HG2 GLU K 273      10.861 104.726 -15.307  0.00  0.00      K1    
ATOM   3859  CD  GLU K 273      10.527 105.005 -13.234  0.00  0.00      K1    
ATOM   3860  OE1 GLU K 273      11.202 106.046 -12.930  0.00  0.00      K1    
ATOM   3861  OE2 GLU K 273      10.439 104.081 -12.380  0.00  0.00      K1    
ATOM   3862  C   GLU K 273       7.305 107.648 -14.486  0.00  0.00      K1    
ATOM   3863  O   GLU K 273       7.584 108.767 -13.968  0.00  0.00      K1    
ATOM   3864  N   ILE K 274       6.362 107.566 -15.380  0.00  0.00      K1    
ATOM   3865  HN  ILE K 274       6.057 106.681 -15.724  0.00  0.00      K1    
ATOM   3866  CA  ILE K 274       5.793 108.814 -15.948  0.00  0.00      K1    
ATOM   3867  HA  ILE K 274       6.619 109.500 -16.065  0.00  0.00      K1    
ATOM   3868  CB  ILE K 274       5.039 108.580 -17.294  0.00  0.00      K1    
ATOM   3869  HB  ILE K 274       5.740 108.112 -18.018  0.00  0.00      K1    
ATOM   3870  CG2 ILE K 274       4.054 107.428 -17.341  0.00  0.00      K1    
ATOM   3871 HG21 ILE K 274       3.790 107.146 -18.382  0.00  0.00      K1    
ATOM   3872 HG22 ILE K 274       4.510 106.584 -16.780  0.00  0.00      K1    
ATOM   3873 HG23 ILE K 274       3.069 107.785 -16.970  0.00  0.00      K1    
ATOM   3874  CG1 ILE K 274       4.357 109.837 -17.870  0.00  0.00      K1    
ATOM   3875 HG11 ILE K 274       3.406 110.152 -17.390  0.00  0.00      K1    
ATOM   3876 HG12 ILE K 274       5.063 110.689 -17.764  0.00  0.00      K1    
ATOM   3877  CD  ILE K 274       3.995 109.666 -19.360  0.00  0.00      K1    
ATOM   3878  HD1 ILE K 274       3.855 110.656 -19.843  0.00  0.00      K1    
ATOM   3879  HD2 ILE K 274       4.891 109.114 -19.717  0.00  0.00      K1    
ATOM   3880  HD3 ILE K 274       3.093 109.053 -19.572  0.00  0.00      K1    
ATOM   3881  C   ILE K 274       4.832 109.521 -14.967  0.00  0.00      K1    
ATOM   3882  O   ILE K 274       4.762 110.767 -14.888  0.00  0.00      K1    
ATOM   3883  N   ASN K 275       4.310 108.763 -13.995  0.00  0.00      K1    
ATOM   3884  HN  ASN K 275       4.750 107.876 -13.878  0.00  0.00      K1    
ATOM   3885  CA  ASN K 275       3.243 109.220 -13.031  0.00  0.00      K1    
ATOM   3886  HA  ASN K 275       2.579 109.872 -13.578  0.00  0.00      K1    
ATOM   3887  CB  ASN K 275       2.405 108.106 -12.449  0.00  0.00      K1    
ATOM   3888  HB1 ASN K 275       2.815 107.111 -12.724  0.00  0.00      K1    
ATOM   3889  HB2 ASN K 275       2.260 108.167 -11.349  0.00  0.00      K1    
ATOM   3890  CG  ASN K 275       1.031 108.027 -13.115  0.00  0.00      K1    
ATOM   3891  OD1 ASN K 275       0.020 108.608 -12.557  0.00  0.00      K1    
ATOM   3892  ND2 ASN K 275       0.966 107.405 -14.325  0.00  0.00      K1    
ATOM   3893 HD21 ASN K 275       1.737 106.878 -14.682  0.00  0.00      K1    
ATOM   3894 HD22 ASN K 275       0.106 107.469 -14.832  0.00  0.00      K1    
ATOM   3895  C   ASN K 275       3.778 110.031 -11.885  0.00  0.00      K1    
ATOM   3896  O   ASN K 275       3.120 111.061 -11.514  0.00  0.00      K1    
ATOM   3897  N   LYS K 276       4.980 109.663 -11.357  0.00  0.00      K1    
ATOM   3898  HN  LYS K 276       5.422 108.799 -11.586  0.00  0.00      K1    
ATOM   3899  CA  LYS K 276       5.633 110.557 -10.472  0.00  0.00      K1    
ATOM   3900  HA  LYS K 276       4.870 110.965  -9.826  0.00  0.00      K1    
ATOM   3901  CB  LYS K 276       6.616 109.890  -9.564  0.00  0.00      K1    
ATOM   3902  HB1 LYS K 276       7.478 109.367 -10.030  0.00  0.00      K1    
ATOM   3903  HB2 LYS K 276       6.955 110.595  -8.775  0.00  0.00      K1    
ATOM   3904  CG  LYS K 276       5.957 108.807  -8.679  0.00  0.00      K1    
ATOM   3905  HG1 LYS K 276       5.017 109.207  -8.243  0.00  0.00      K1    
ATOM   3906  HG2 LYS K 276       5.624 107.893  -9.217  0.00  0.00      K1    
ATOM   3907  CD  LYS K 276       6.885 108.431  -7.477  0.00  0.00      K1    
ATOM   3908  HD1 LYS K 276       7.823 107.939  -7.815  0.00  0.00      K1    
ATOM   3909  HD2 LYS K 276       7.114 109.364  -6.919  0.00  0.00      K1    
ATOM   3910  CE  LYS K 276       6.241 107.344  -6.595  0.00  0.00      K1    
ATOM   3911  HE1 LYS K 276       5.218 107.700  -6.350  0.00  0.00      K1    
ATOM   3912  HE2 LYS K 276       6.093 106.368  -7.105  0.00  0.00      K1    
ATOM   3913  NZ  LYS K 276       6.949 107.135  -5.302  0.00  0.00      K1    
ATOM   3914  HZ1 LYS K 276       6.363 106.540  -4.682  0.00  0.00      K1    
ATOM   3915  HZ2 LYS K 276       7.890 106.770  -5.556  0.00  0.00      K1    
ATOM   3916  HZ3 LYS K 276       7.220 108.018  -4.823  0.00  0.00      K1    
ATOM   3917  C   LYS K 276       6.277 111.746 -11.173  0.00  0.00      K1    
ATOM   3918  O   LYS K 276       6.256 112.817 -10.670  0.00  0.00      K1    
ATOM   3919  N   ARG K 277       6.775 111.513 -12.441  0.00  0.00      K1    
ATOM   3920  HN  ARG K 277       6.842 110.602 -12.840  0.00  0.00      K1    
ATOM   3921  CA  ARG K 277       7.360 112.578 -13.342  0.00  0.00      K1    
ATOM   3922  HA  ARG K 277       8.222 113.063 -12.909  0.00  0.00      K1    
ATOM   3923  CB  ARG K 277       7.834 112.091 -14.637  0.00  0.00      K1    
ATOM   3924  HB1 ARG K 277       8.448 111.183 -14.456  0.00  0.00      K1    
ATOM   3925  HB2 ARG K 277       7.037 111.664 -15.284  0.00  0.00      K1    
ATOM   3926  CG  ARG K 277       8.882 113.077 -15.322  0.00  0.00      K1    
ATOM   3927  HG1 ARG K 277       9.305 113.813 -14.605  0.00  0.00      K1    
ATOM   3928  HG2 ARG K 277       9.749 112.465 -15.648  0.00  0.00      K1    
ATOM   3929  CD  ARG K 277       8.382 113.761 -16.620  0.00  0.00      K1    
ATOM   3930  HD1 ARG K 277       7.594 114.445 -16.239  0.00  0.00      K1    
ATOM   3931  HD2 ARG K 277       9.216 114.345 -17.064  0.00  0.00      K1    
ATOM   3932  NE  ARG K 277       7.771 112.786 -17.561  0.00  0.00      K1    
ATOM   3933  HE  ARG K 277       8.086 111.839 -17.502  0.00  0.00      K1    
ATOM   3934  CZ  ARG K 277       7.182 113.105 -18.703  0.00  0.00      K1    
ATOM   3935  NH1 ARG K 277       6.949 112.235 -19.641  0.00  0.00      K1    
ATOM   3936 HH11 ARG K 277       7.043 112.585 -20.573  0.00  0.00      K1    
ATOM   3937 HH12 ARG K 277       7.409 111.377 -19.411  0.00  0.00      K1    
ATOM   3938  NH2 ARG K 277       6.935 114.388 -19.008  0.00  0.00      K1    
ATOM   3939 HH21 ARG K 277       6.427 114.694 -19.813  0.00  0.00      K1    
ATOM   3940 HH22 ARG K 277       6.910 115.004 -18.220  0.00  0.00      K1    
ATOM   3941  C   ARG K 277       6.300 113.714 -13.611  0.00  0.00      K1    
ATOM   3942  O   ARG K 277       6.580 114.895 -13.663  0.00  0.00      K1    
ATOM   3943  N   THR K 278       5.052 113.270 -13.752  0.00  0.00      K1    
ATOM   3944  HN  THR K 278       4.981 112.279 -13.837  0.00  0.00      K1    
ATOM   3945  CA  THR K 278       3.846 114.047 -14.058  0.00  0.00      K1    
ATOM   3946  HA  THR K 278       4.142 114.891 -14.662  0.00  0.00      K1    
ATOM   3947  CB  THR K 278       2.572 113.227 -14.507  0.00  0.00      K1    
ATOM   3948  HB  THR K 278       2.326 112.484 -13.718  0.00  0.00      K1    
ATOM   3949  OG1 THR K 278       2.901 112.609 -15.767  0.00  0.00      K1    
ATOM   3950  HG1 THR K 278       3.433 111.864 -15.476  0.00  0.00      K1    
ATOM   3951  CG2 THR K 278       1.374 114.055 -14.665  0.00  0.00      K1    
ATOM   3952 HG21 THR K 278       1.046 114.546 -13.724  0.00  0.00      K1    
ATOM   3953 HG22 THR K 278       1.486 114.853 -15.430  0.00  0.00      K1    
ATOM   3954 HG23 THR K 278       0.521 113.525 -15.141  0.00  0.00      K1    
ATOM   3955  C   THR K 278       3.436 114.833 -12.836  0.00  0.00      K1    
ATOM   3956  O   THR K 278       3.151 116.058 -12.901  0.00  0.00      K1    
ATOM   3957  N   ASN K 279       3.573 114.105 -11.656  0.00  0.00      K1    
ATOM   3958  HN  ASN K 279       3.819 113.140 -11.704  0.00  0.00      K1    
ATOM   3959  CA  ASN K 279       3.588 114.781 -10.366  0.00  0.00      K1    
ATOM   3960  HA  ASN K 279       2.630 115.271 -10.271  0.00  0.00      K1    
ATOM   3961  CB  ASN K 279       3.637 113.641  -9.336  0.00  0.00      K1    
ATOM   3962  HB1 ASN K 279       3.052 112.755  -9.664  0.00  0.00      K1    
ATOM   3963  HB2 ASN K 279       4.620 113.184  -9.095  0.00  0.00      K1    
ATOM   3964  CG  ASN K 279       3.046 114.108  -8.003  0.00  0.00      K1    
ATOM   3965  OD1 ASN K 279       1.861 114.479  -7.892  0.00  0.00      K1    
ATOM   3966  ND2 ASN K 279       3.883 114.016  -6.922  0.00  0.00      K1    
ATOM   3967 HD21 ASN K 279       3.552 114.395  -6.057  0.00  0.00      K1    
ATOM   3968 HD22 ASN K 279       4.856 113.849  -7.076  0.00  0.00      K1    
ATOM   3969  C   ASN K 279       4.711 115.861 -10.104  0.00  0.00      K1    
ATOM   3970  O   ASN K 279       4.448 116.977  -9.651  0.00  0.00      K1    
ATOM   3971  N   ALA K 280       5.906 115.566 -10.488  0.00  0.00      K1    
ATOM   3972  HN  ALA K 280       6.064 114.633 -10.801  0.00  0.00      K1    
ATOM   3973  CA  ALA K 280       7.007 116.564 -10.384  0.00  0.00      K1    
ATOM   3974  HA  ALA K 280       7.006 116.919  -9.364  0.00  0.00      K1    
ATOM   3975  CB  ALA K 280       8.338 115.893 -10.662  0.00  0.00      K1    
ATOM   3976  HB1 ALA K 280       9.053 116.025  -9.822  0.00  0.00      K1    
ATOM   3977  HB2 ALA K 280       8.329 114.793 -10.821  0.00  0.00      K1    
ATOM   3978  HB3 ALA K 280       8.833 116.493 -11.455  0.00  0.00      K1    
ATOM   3979  C   ALA K 280       6.923 117.836 -11.292  0.00  0.00      K1    
ATOM   3980  O   ALA K 280       7.086 118.957 -10.825  0.00  0.00      K1    
ATOM   3981  N   GLU K 281       6.514 117.626 -12.577  0.00  0.00      K1    
ATOM   3982  HN  GLU K 281       6.687 116.701 -12.906  0.00  0.00      K1    
ATOM   3983  CA  GLU K 281       5.983 118.521 -13.504  0.00  0.00      K1    
ATOM   3984  HA  GLU K 281       6.720 119.279 -13.723  0.00  0.00      K1    
ATOM   3985  CB  GLU K 281       5.686 117.871 -14.849  0.00  0.00      K1    
ATOM   3986  HB1 GLU K 281       6.371 117.030 -15.092  0.00  0.00      K1    
ATOM   3987  HB2 GLU K 281       4.671 117.423 -14.786  0.00  0.00      K1    
ATOM   3988  CG  GLU K 281       5.628 118.776 -16.149  0.00  0.00      K1    
ATOM   3989  HG1 GLU K 281       4.803 119.513 -16.048  0.00  0.00      K1    
ATOM   3990  HG2 GLU K 281       6.568 119.365 -16.206  0.00  0.00      K1    
ATOM   3991  CD  GLU K 281       5.462 117.902 -17.493  0.00  0.00      K1    
ATOM   3992  OE1 GLU K 281       6.277 116.972 -17.728  0.00  0.00      K1    
ATOM   3993  OE2 GLU K 281       4.509 118.266 -18.308  0.00  0.00      K1    
ATOM   3994  C   GLU K 281       4.846 119.440 -12.982  0.00  0.00      K1    
ATOM   3995  O   GLU K 281       5.052 120.668 -12.974  0.00  0.00      K1    
ATOM   3996  N   ASN K 282       3.726 118.877 -12.347  0.00  0.00      K1    
ATOM   3997  HN  ASN K 282       3.814 117.890 -12.241  0.00  0.00      K1    
ATOM   3998  CA  ASN K 282       2.685 119.617 -11.728  0.00  0.00      K1    
ATOM   3999  HA  ASN K 282       2.260 120.277 -12.471  0.00  0.00      K1    
ATOM   4000  CB  ASN K 282       1.513 118.662 -11.277  0.00  0.00      K1    
ATOM   4001  HB1 ASN K 282       1.807 117.625 -11.007  0.00  0.00      K1    
ATOM   4002  HB2 ASN K 282       1.000 119.000 -10.351  0.00  0.00      K1    
ATOM   4003  CG  ASN K 282       0.492 118.480 -12.404  0.00  0.00      K1    
ATOM   4004  OD1 ASN K 282      -0.659 118.848 -12.201  0.00  0.00      K1    
ATOM   4005  ND2 ASN K 282       0.880 118.010 -13.544  0.00  0.00      K1    
ATOM   4006 HD21 ASN K 282       0.341 118.139 -14.376  0.00  0.00      K1    
ATOM   4007 HD22 ASN K 282       1.756 117.528 -13.509  0.00  0.00      K1    
ATOM   4008  C   ASN K 282       3.105 120.492 -10.541  0.00  0.00      K1    
ATOM   4009  O   ASN K 282       2.700 121.635 -10.523  0.00  0.00      K1    
ATOM   4010  N   GLU K 283       4.005 120.010  -9.702  0.00  0.00      K1    
ATOM   4011  HN  GLU K 283       4.334 119.083  -9.864  0.00  0.00      K1    
ATOM   4012  CA  GLU K 283       4.524 120.789  -8.600  0.00  0.00      K1    
ATOM   4013  HA  GLU K 283       3.727 121.301  -8.081  0.00  0.00      K1    
ATOM   4014  CB  GLU K 283       5.337 119.766  -7.663  0.00  0.00      K1    
ATOM   4015  HB1 GLU K 283       5.838 119.058  -8.358  0.00  0.00      K1    
ATOM   4016  HB2 GLU K 283       6.140 120.292  -7.103  0.00  0.00      K1    
ATOM   4017  CG  GLU K 283       4.363 119.090  -6.601  0.00  0.00      K1    
ATOM   4018  HG1 GLU K 283       3.487 118.612  -7.091  0.00  0.00      K1    
ATOM   4019  HG2 GLU K 283       5.039 118.372  -6.091  0.00  0.00      K1    
ATOM   4020  CD  GLU K 283       3.848 119.927  -5.462  0.00  0.00      K1    
ATOM   4021  OE1 GLU K 283       4.592 120.154  -4.501  0.00  0.00      K1    
ATOM   4022  OE2 GLU K 283       2.671 120.326  -5.518  0.00  0.00      K1    
ATOM   4023  C   GLU K 283       5.483 121.884  -9.164  0.00  0.00      K1    
ATOM   4024  O   GLU K 283       5.390 123.034  -8.756  0.00  0.00      K1    
ATOM   4025  N   PHE K 284       6.403 121.609 -10.155  0.00  0.00      K1    
ATOM   4026  HN  PHE K 284       6.344 120.664 -10.467  0.00  0.00      K1    
ATOM   4027  CA  PHE K 284       7.334 122.549 -10.727  0.00  0.00      K1    
ATOM   4028  HA  PHE K 284       7.927 122.830  -9.869  0.00  0.00      K1    
ATOM   4029  CB  PHE K 284       8.189 121.827 -11.825  0.00  0.00      K1    
ATOM   4030  HB1 PHE K 284       8.550 120.865 -11.403  0.00  0.00      K1    
ATOM   4031  HB2 PHE K 284       7.444 121.668 -12.633  0.00  0.00      K1    
ATOM   4032  CG  PHE K 284       9.301 122.527 -12.379  0.00  0.00      K1    
ATOM   4033  CD1 PHE K 284       9.631 122.338 -13.739  0.00  0.00      K1    
ATOM   4034  HD1 PHE K 284       8.920 121.812 -14.358  0.00  0.00      K1    
ATOM   4035  CE1 PHE K 284      10.851 122.903 -14.240  0.00  0.00      K1    
ATOM   4036  HE1 PHE K 284      11.121 122.668 -15.259  0.00  0.00      K1    
ATOM   4037  CZ  PHE K 284      11.666 123.629 -13.465  0.00  0.00      K1    
ATOM   4038  HZ  PHE K 284      12.621 123.995 -13.812  0.00  0.00      K1    
ATOM   4039  CD2 PHE K 284      10.197 123.240 -11.542  0.00  0.00      K1    
ATOM   4040  HD2 PHE K 284       9.967 123.324 -10.490  0.00  0.00      K1    
ATOM   4041  CE2 PHE K 284      11.314 123.859 -12.136  0.00  0.00      K1    
ATOM   4042  HE2 PHE K 284      12.030 124.484 -11.622  0.00  0.00      K1    
ATOM   4043  C   PHE K 284       6.726 123.781 -11.309  0.00  0.00      K1    
ATOM   4044  O   PHE K 284       7.183 124.897 -11.066  0.00  0.00      K1    
ATOM   4045  N   VAL K 285       5.654 123.655 -12.054  0.00  0.00      K1    
ATOM   4046  HN  VAL K 285       5.254 122.780 -12.318  0.00  0.00      K1    
ATOM   4047  CA  VAL K 285       5.107 124.879 -12.551  0.00  0.00      K1    
ATOM   4048  HA  VAL K 285       5.902 125.523 -12.895  0.00  0.00      K1    
ATOM   4049  CB  VAL K 285       4.233 124.680 -13.785  0.00  0.00      K1    
ATOM   4050  HB  VAL K 285       4.895 124.101 -14.464  0.00  0.00      K1    
ATOM   4051  CG1 VAL K 285       2.900 123.978 -13.508  0.00  0.00      K1    
ATOM   4052 HG11 VAL K 285       3.148 123.236 -12.720  0.00  0.00      K1    
ATOM   4053 HG12 VAL K 285       2.110 124.673 -13.151  0.00  0.00      K1    
ATOM   4054 HG13 VAL K 285       2.482 123.369 -14.339  0.00  0.00      K1    
ATOM   4055  CG2 VAL K 285       3.928 125.997 -14.487  0.00  0.00      K1    
ATOM   4056 HG21 VAL K 285       3.279 125.775 -15.362  0.00  0.00      K1    
ATOM   4057 HG22 VAL K 285       3.248 126.665 -13.917  0.00  0.00      K1    
ATOM   4058 HG23 VAL K 285       4.846 126.542 -14.796  0.00  0.00      K1    
ATOM   4059  C   VAL K 285       4.402 125.690 -11.450  0.00  0.00      K1    
ATOM   4060  O   VAL K 285       4.573 126.958 -11.384  0.00  0.00      K1    
ATOM   4061  N   THR K 286       3.621 125.076 -10.544  0.00  0.00      K1    
ATOM   4062  HN  THR K 286       3.181 124.201 -10.734  0.00  0.00      K1    
ATOM   4063  CA  THR K 286       3.172 125.668  -9.326  0.00  0.00      K1    
ATOM   4064  HA  THR K 286       2.471 126.450  -9.582  0.00  0.00      K1    
ATOM   4065  CB  THR K 286       2.478 124.724  -8.379  0.00  0.00      K1    
ATOM   4066  HB  THR K 286       3.087 123.893  -7.963  0.00  0.00      K1    
ATOM   4067  OG1 THR K 286       1.409 124.105  -9.096  0.00  0.00      K1    
ATOM   4068  HG1 THR K 286       1.674 123.191  -9.223  0.00  0.00      K1    
ATOM   4069  CG2 THR K 286       1.976 125.422  -7.086  0.00  0.00      K1    
ATOM   4070 HG21 THR K 286       2.871 125.555  -6.443  0.00  0.00      K1    
ATOM   4071 HG22 THR K 286       1.571 126.424  -7.345  0.00  0.00      K1    
ATOM   4072 HG23 THR K 286       1.161 124.825  -6.624  0.00  0.00      K1    
ATOM   4073  C   THR K 286       4.198 126.432  -8.441  0.00  0.00      K1    
ATOM   4074  O   THR K 286       3.910 127.573  -8.060  0.00  0.00      K1    
ATOM   4075  N   ILE K 287       5.366 125.864  -8.132  0.00  0.00      K1    
ATOM   4076  HN  ILE K 287       5.401 124.897  -8.372  0.00  0.00      K1    
ATOM   4077  CA  ILE K 287       6.363 126.460  -7.225  0.00  0.00      K1    
ATOM   4078  HA  ILE K 287       5.832 126.727  -6.323  0.00  0.00      K1    
ATOM   4079  CB  ILE K 287       7.289 125.421  -6.637  0.00  0.00      K1    
ATOM   4080  HB  ILE K 287       6.698 124.540  -6.308  0.00  0.00      K1    
ATOM   4081  CG2 ILE K 287       8.407 124.968  -7.609  0.00  0.00      K1    
ATOM   4082 HG21 ILE K 287       8.978 125.800  -8.073  0.00  0.00      K1    
ATOM   4083 HG22 ILE K 287       9.127 124.351  -7.030  0.00  0.00      K1    
ATOM   4084 HG23 ILE K 287       7.950 124.342  -8.404  0.00  0.00      K1    
ATOM   4085  CG1 ILE K 287       7.889 125.944  -5.319  0.00  0.00      K1    
ATOM   4086 HG11 ILE K 287       8.902 125.507  -5.188  0.00  0.00      K1    
ATOM   4087 HG12 ILE K 287       8.002 127.048  -5.363  0.00  0.00      K1    
ATOM   4088  CD  ILE K 287       7.048 125.546  -4.137  0.00  0.00      K1    
ATOM   4089  HD1 ILE K 287       7.027 124.436  -4.097  0.00  0.00      K1    
ATOM   4090  HD2 ILE K 287       7.554 125.853  -3.196  0.00  0.00      K1    
ATOM   4091  HD3 ILE K 287       6.016 125.950  -4.206  0.00  0.00      K1    
ATOM   4092  C   ILE K 287       6.911 127.817  -7.592  0.00  0.00      K1    
ATOM   4093  O   ILE K 287       6.890 128.681  -6.690  0.00  0.00      K1    
ATOM   4094  N   LYS K 288       7.335 128.076  -8.878  0.00  0.00      K1    
ATOM   4095  HN  LYS K 288       7.298 127.330  -9.538  0.00  0.00      K1    
ATOM   4096  CA  LYS K 288       8.125 129.231  -9.346  0.00  0.00      K1    
ATOM   4097  HA  LYS K 288       9.010 129.232  -8.728  0.00  0.00      K1    
ATOM   4098  CB  LYS K 288       8.406 129.202 -10.840  0.00  0.00      K1    
ATOM   4099  HB1 LYS K 288       8.592 128.199 -11.280  0.00  0.00      K1    
ATOM   4100  HB2 LYS K 288       7.568 129.671 -11.398  0.00  0.00      K1    
ATOM   4101  CG  LYS K 288       9.680 130.026 -11.208  0.00  0.00      K1    
ATOM   4102  HG1 LYS K 288       9.784 130.144 -12.308  0.00  0.00      K1    
ATOM   4103  HG2 LYS K 288       9.666 131.041 -10.756  0.00  0.00      K1    
ATOM   4104  CD  LYS K 288      10.975 129.438 -10.640  0.00  0.00      K1    
ATOM   4105  HD1 LYS K 288      10.816 129.397  -9.541  0.00  0.00      K1    
ATOM   4106  HD2 LYS K 288      10.981 128.431 -11.111  0.00  0.00      K1    
ATOM   4107  CE  LYS K 288      12.273 130.158 -10.936  0.00  0.00      K1    
ATOM   4108  HE1 LYS K 288      12.214 131.228 -10.645  0.00  0.00      K1    
ATOM   4109  HE2 LYS K 288      13.077 129.616 -10.393  0.00  0.00      K1    
ATOM   4110  NZ  LYS K 288      12.515 130.006 -12.412  0.00  0.00      K1    
ATOM   4111  HZ1 LYS K 288      13.452 130.368 -12.683  0.00  0.00      K1    
ATOM   4112  HZ2 LYS K 288      12.488 129.010 -12.710  0.00  0.00      K1    
ATOM   4113  HZ3 LYS K 288      11.827 130.509 -13.009  0.00  0.00      K1    
ATOM   4114  C   LYS K 288       7.390 130.517  -9.042  0.00  0.00      K1    
ATOM   4115  O   LYS K 288       7.957 131.550  -8.625  0.00  0.00      K1    
ATOM   4116  N   LYS K 289       6.081 130.603  -9.282  0.00  0.00      K1    
ATOM   4117  HN  LYS K 289       5.445 129.960  -9.703  0.00  0.00      K1    
ATOM   4118  CA  LYS K 289       5.267 131.756  -8.979  0.00  0.00      K1    
ATOM   4119  HA  LYS K 289       5.677 132.619  -9.482  0.00  0.00      K1    
ATOM   4120  CB  LYS K 289       3.827 131.462  -9.369  0.00  0.00      K1    
ATOM   4121  HB1 LYS K 289       3.413 130.716  -8.658  0.00  0.00      K1    
ATOM   4122  HB2 LYS K 289       3.204 132.367  -9.205  0.00  0.00      K1    
ATOM   4123  CG  LYS K 289       3.534 131.038 -10.842  0.00  0.00      K1    
ATOM   4124  HG1 LYS K 289       4.143 131.749 -11.442  0.00  0.00      K1    
ATOM   4125  HG2 LYS K 289       3.875 129.991 -10.989  0.00  0.00      K1    
ATOM   4126  CD  LYS K 289       2.065 131.006 -11.209  0.00  0.00      K1    
ATOM   4127  HD1 LYS K 289       1.314 130.476 -10.586  0.00  0.00      K1    
ATOM   4128  HD2 LYS K 289       1.821 132.088 -11.274  0.00  0.00      K1    
ATOM   4129  CE  LYS K 289       1.870 130.563 -12.682  0.00  0.00      K1    
ATOM   4130  HE1 LYS K 289       0.909 130.971 -13.062  0.00  0.00      K1    
ATOM   4131  HE2 LYS K 289       2.551 131.010 -13.437  0.00  0.00      K1    
ATOM   4132  NZ  LYS K 289       1.874 129.130 -12.845  0.00  0.00      K1    
ATOM   4133  HZ1 LYS K 289       1.582 128.817 -13.793  0.00  0.00      K1    
ATOM   4134  HZ2 LYS K 289       2.828 128.786 -12.615  0.00  0.00      K1    
ATOM   4135  HZ3 LYS K 289       1.155 128.771 -12.185  0.00  0.00      K1    
ATOM   4136  C   LYS K 289       5.355 132.196  -7.516  0.00  0.00      K1    
ATOM   4137  O   LYS K 289       5.548 133.374  -7.243  0.00  0.00      K1    
ATOM   4138  N   ASP K 290       5.180 131.179  -6.620  0.00  0.00      K1    
ATOM   4139  HN  ASP K 290       4.846 130.289  -6.919  0.00  0.00      K1    
ATOM   4140  CA  ASP K 290       5.250 131.460  -5.169  0.00  0.00      K1    
ATOM   4141  HA  ASP K 290       4.689 132.381  -5.113  0.00  0.00      K1    
ATOM   4142  CB  ASP K 290       4.755 130.329  -4.138  0.00  0.00      K1    
ATOM   4143  HB1 ASP K 290       5.179 129.348  -4.443  0.00  0.00      K1    
ATOM   4144  HB2 ASP K 290       5.124 130.450  -3.097  0.00  0.00      K1    
ATOM   4145  CG  ASP K 290       3.209 130.381  -4.207  0.00  0.00      K1    
ATOM   4146  OD1 ASP K 290       2.609 131.441  -3.842  0.00  0.00      K1    
ATOM   4147  OD2 ASP K 290       2.639 129.314  -4.494  0.00  0.00      K1    
ATOM   4148  C   ASP K 290       6.631 131.975  -4.733  0.00  0.00      K1    
ATOM   4149  O   ASP K 290       6.727 132.909  -4.001  0.00  0.00      K1    
ATOM   4150  N   VAL K 291       7.718 131.363  -5.236  0.00  0.00      K1    
ATOM   4151  HN  VAL K 291       7.589 130.607  -5.873  0.00  0.00      K1    
ATOM   4152  CA  VAL K 291       9.109 131.739  -5.031  0.00  0.00      K1    
ATOM   4153  HA  VAL K 291       9.287 131.784  -3.966  0.00  0.00      K1    
ATOM   4154  CB  VAL K 291      10.067 130.695  -5.470  0.00  0.00      K1    
ATOM   4155  HB  VAL K 291       9.861 130.389  -6.518  0.00  0.00      K1    
ATOM   4156  CG1 VAL K 291      11.523 131.080  -5.395  0.00  0.00      K1    
ATOM   4157 HG11 VAL K 291      12.203 130.224  -5.588  0.00  0.00      K1    
ATOM   4158 HG12 VAL K 291      11.759 131.746  -6.253  0.00  0.00      K1    
ATOM   4159 HG13 VAL K 291      11.680 131.533  -4.393  0.00  0.00      K1    
ATOM   4160  CG2 VAL K 291       9.808 129.440  -4.583  0.00  0.00      K1    
ATOM   4161 HG21 VAL K 291      10.520 128.631  -4.855  0.00  0.00      K1    
ATOM   4162 HG22 VAL K 291       9.915 129.697  -3.508  0.00  0.00      K1    
ATOM   4163 HG23 VAL K 291       8.757 129.107  -4.720  0.00  0.00      K1    
ATOM   4164  C   VAL K 291       9.443 133.099  -5.608  0.00  0.00      K1    
ATOM   4165  O   VAL K 291      10.363 133.811  -5.216  0.00  0.00      K1    
ATOM   4166  N   ASP K 292       8.703 133.566  -6.641  0.00  0.00      K1    
ATOM   4167  HN  ASP K 292       7.877 133.088  -6.931  0.00  0.00      K1    
ATOM   4168  CA  ASP K 292       8.844 134.925  -7.259  0.00  0.00      K1    
ATOM   4169  HA  ASP K 292       9.911 134.969  -7.419  0.00  0.00      K1    
ATOM   4170  CB  ASP K 292       7.984 134.948  -8.616  0.00  0.00      K1    
ATOM   4171  HB1 ASP K 292       8.368 134.127  -9.259  0.00  0.00      K1    
ATOM   4172  HB2 ASP K 292       6.880 134.919  -8.492  0.00  0.00      K1    
ATOM   4173  CG  ASP K 292       8.247 136.341  -9.412  0.00  0.00      K1    
ATOM   4174  OD1 ASP K 292       7.314 137.155  -9.634  0.00  0.00      K1    
ATOM   4175  OD2 ASP K 292       9.459 136.564  -9.742  0.00  0.00      K1    
ATOM   4176  C   ASP K 292       8.446 135.981  -6.317  0.00  0.00      K1    
ATOM   4177  O   ASP K 292       9.121 136.989  -6.146  0.00  0.00      K1    
ATOM   4178  N   GLY K 293       7.240 135.758  -5.655  0.00  0.00      K1    
ATOM   4179  HN  GLY K 293       6.746 134.948  -5.960  0.00  0.00      K1    
ATOM   4180  CA  GLY K 293       6.617 136.641  -4.742  0.00  0.00      K1    
ATOM   4181  HA1 GLY K 293       5.600 136.288  -4.651  0.00  0.00      K1    
ATOM   4182  HA2 GLY K 293       6.677 137.639  -5.152  0.00  0.00      K1    
ATOM   4183  C   GLY K 293       7.144 136.697  -3.372  0.00  0.00      K1    
ATOM   4184  O   GLY K 293       7.200 137.707  -2.704  0.00  0.00      K1    
ATOM   4185  N   ALA K 294       7.600 135.577  -2.904  0.00  0.00      K1    
ATOM   4186  HN  ALA K 294       7.463 134.649  -3.241  0.00  0.00      K1    
ATOM   4187  CA  ALA K 294       8.284 135.531  -1.694  0.00  0.00      K1    
ATOM   4188  HA  ALA K 294       7.657 135.853  -0.875  0.00  0.00      K1    
ATOM   4189  CB  ALA K 294       8.598 134.076  -1.305  0.00  0.00      K1    
ATOM   4190  HB1 ALA K 294       9.249 133.529  -2.019  0.00  0.00      K1    
ATOM   4191  HB2 ALA K 294       9.038 134.046  -0.286  0.00  0.00      K1    
ATOM   4192  HB3 ALA K 294       7.665 133.499  -1.129  0.00  0.00      K1    
ATOM   4193  C   ALA K 294       9.617 136.418  -1.588  0.00  0.00      K1    
ATOM   4194  O   ALA K 294       9.883 137.252  -0.734  0.00  0.00      K1    
ATOM   4195  N   TYR K 295      10.478 136.227  -2.651  0.00  0.00      K1    
ATOM   4196  HN  TYR K 295      10.178 135.634  -3.394  0.00  0.00      K1    
ATOM   4197  CA  TYR K 295      11.718 136.982  -3.071  0.00  0.00      K1    
ATOM   4198  HA  TYR K 295      12.312 136.937  -2.170  0.00  0.00      K1    
ATOM   4199  CB  TYR K 295      12.412 136.220  -4.228  0.00  0.00      K1    
ATOM   4200  HB1 TYR K 295      12.397 135.144  -3.955  0.00  0.00      K1    
ATOM   4201  HB2 TYR K 295      11.854 136.237  -5.189  0.00  0.00      K1    
ATOM   4202  CG  TYR K 295      13.717 136.772  -4.322  0.00  0.00      K1    
ATOM   4203  CD1 TYR K 295      13.855 137.796  -5.231  0.00  0.00      K1    
ATOM   4204  HD1 TYR K 295      13.017 138.282  -5.709  0.00  0.00      K1    
ATOM   4205  CE1 TYR K 295      15.101 138.475  -5.352  0.00  0.00      K1    
ATOM   4206  HE1 TYR K 295      15.272 139.383  -5.912  0.00  0.00      K1    
ATOM   4207  CZ  TYR K 295      16.218 137.937  -4.668  0.00  0.00      K1    
ATOM   4208  OH  TYR K 295      17.439 138.427  -4.830  0.00  0.00      K1    
ATOM   4209  HH  TYR K 295      17.440 139.280  -5.271  0.00  0.00      K1    
ATOM   4210  CD2 TYR K 295      14.824 136.178  -3.627  0.00  0.00      K1    
ATOM   4211  HD2 TYR K 295      14.655 135.292  -3.033  0.00  0.00      K1    
ATOM   4212  CE2 TYR K 295      16.124 136.754  -3.842  0.00  0.00      K1    
ATOM   4213  HE2 TYR K 295      16.913 136.295  -3.266  0.00  0.00      K1    
ATOM   4214  C   TYR K 295      11.451 138.534  -3.399  0.00  0.00      K1    
ATOM   4215  O   TYR K 295      12.267 139.394  -3.161  0.00  0.00      K1    
ATOM   4216  N   MET K 296      10.268 138.829  -4.001  0.00  0.00      K1    
ATOM   4217  HN  MET K 296       9.532 138.197  -4.230  0.00  0.00      K1    
ATOM   4218  CA  MET K 296       9.856 140.153  -4.184  0.00  0.00      K1    
ATOM   4219  HA  MET K 296      10.592 140.695  -4.760  0.00  0.00      K1    
ATOM   4220  CB  MET K 296       8.563 140.161  -5.128  0.00  0.00      K1    
ATOM   4221  HB1 MET K 296       9.006 139.706  -6.040  0.00  0.00      K1    
ATOM   4222  HB2 MET K 296       7.837 139.442  -4.691  0.00  0.00      K1    
ATOM   4223  CG  MET K 296       8.001 141.498  -5.540  0.00  0.00      K1    
ATOM   4224  HG1 MET K 296       8.819 142.245  -5.611  0.00  0.00      K1    
ATOM   4225  HG2 MET K 296       7.530 141.290  -6.525  0.00  0.00      K1    
ATOM   4226  SD  MET K 296       6.749 142.333  -4.443  0.00  0.00      K1    
ATOM   4227  CE  MET K 296       5.558 141.066  -4.891  0.00  0.00      K1    
ATOM   4228  HE1 MET K 296       4.536 141.158  -4.467  0.00  0.00      K1    
ATOM   4229  HE2 MET K 296       5.445 140.988  -5.994  0.00  0.00      K1    
ATOM   4230  HE3 MET K 296       5.748 140.051  -4.482  0.00  0.00      K1    
ATOM   4231  C   MET K 296       9.615 140.860  -2.820  0.00  0.00      K1    
ATOM   4232  O   MET K 296      10.003 142.039  -2.488  0.00  0.00      K1    
ATOM   4233  N   THR K 297       8.957 140.062  -1.906  0.00  0.00      K1    
ATOM   4234  HN  THR K 297       8.730 139.136  -2.200  0.00  0.00      K1    
ATOM   4235  CA  THR K 297       8.565 140.573  -0.551  0.00  0.00      K1    
ATOM   4236  HA  THR K 297       8.231 141.597  -0.636  0.00  0.00      K1    
ATOM   4237  CB  THR K 297       7.543 139.702   0.207  0.00  0.00      K1    
ATOM   4238  HB  THR K 297       8.062 138.764   0.498  0.00  0.00      K1    
ATOM   4239  OG1 THR K 297       6.359 139.470  -0.627  0.00  0.00      K1    
ATOM   4240  HG1 THR K 297       6.720 138.954  -1.351  0.00  0.00      K1    
ATOM   4241  CG2 THR K 297       7.088 140.249   1.532  0.00  0.00      K1    
ATOM   4242 HG21 THR K 297       6.509 141.187   1.391  0.00  0.00      K1    
ATOM   4243 HG22 THR K 297       6.431 139.536   2.073  0.00  0.00      K1    
ATOM   4244 HG23 THR K 297       7.953 140.485   2.189  0.00  0.00      K1    
ATOM   4245  C   THR K 297       9.827 140.663   0.384  0.00  0.00      K1    
ATOM   4246  O   THR K 297       9.960 141.683   1.045  0.00  0.00      K1    
ATOM   4247  N   LYS K 298      10.763 139.730   0.337  0.00  0.00      K1    
ATOM   4248  HN  LYS K 298      10.607 138.918  -0.220  0.00  0.00      K1    
ATOM   4249  CA  LYS K 298      12.124 139.917   0.944  0.00  0.00      K1    
ATOM   4250  HA  LYS K 298      11.926 139.988   2.003  0.00  0.00      K1    
ATOM   4251  CB  LYS K 298      12.927 138.703   0.429  0.00  0.00      K1    
ATOM   4252  HB1 LYS K 298      12.430 137.718   0.563  0.00  0.00      K1    
ATOM   4253  HB2 LYS K 298      12.963 138.822  -0.675  0.00  0.00      K1    
ATOM   4254  CG  LYS K 298      14.359 138.643   1.020  0.00  0.00      K1    
ATOM   4255  HG1 LYS K 298      14.860 139.611   1.236  0.00  0.00      K1    
ATOM   4256  HG2 LYS K 298      14.296 138.074   1.972  0.00  0.00      K1    
ATOM   4257  CD  LYS K 298      15.306 137.752   0.167  0.00  0.00      K1    
ATOM   4258  HD1 LYS K 298      14.740 136.797   0.100  0.00  0.00      K1    
ATOM   4259  HD2 LYS K 298      15.278 138.119  -0.881  0.00  0.00      K1    
ATOM   4260  CE  LYS K 298      16.763 137.424   0.689  0.00  0.00      K1    
ATOM   4261  HE1 LYS K 298      16.630 137.049   1.726  0.00  0.00      K1    
ATOM   4262  HE2 LYS K 298      17.211 136.559   0.154  0.00  0.00      K1    
ATOM   4263  NZ  LYS K 298      17.574 138.644   0.682  0.00  0.00      K1    
ATOM   4264  HZ1 LYS K 298      17.331 139.418   1.333  0.00  0.00      K1    
ATOM   4265  HZ2 LYS K 298      18.579 138.439   0.852  0.00  0.00      K1    
ATOM   4266  HZ3 LYS K 298      17.543 139.113  -0.246  0.00  0.00      K1    
ATOM   4267  C   LYS K 298      12.801 141.254   0.632  0.00  0.00      K1    
ATOM   4268  O   LYS K 298      13.152 142.013   1.578  0.00  0.00      K1    
ATOM   4269  N   VAL K 299      12.893 141.608  -0.607  0.00  0.00      K1    
ATOM   4270  HN  VAL K 299      12.524 141.016  -1.320  0.00  0.00      K1    
ATOM   4271  CA  VAL K 299      13.484 142.872  -1.063  0.00  0.00      K1    
ATOM   4272  HA  VAL K 299      14.472 142.965  -0.637  0.00  0.00      K1    
ATOM   4273  CB  VAL K 299      13.696 142.928  -2.560  0.00  0.00      K1    
ATOM   4274  HB  VAL K 299      12.666 142.905  -2.975  0.00  0.00      K1    
ATOM   4275  CG1 VAL K 299      14.287 144.288  -3.141  0.00  0.00      K1    
ATOM   4276 HG11 VAL K 299      14.250 144.355  -4.250  0.00  0.00      K1    
ATOM   4277 HG12 VAL K 299      13.716 145.124  -2.683  0.00  0.00      K1    
ATOM   4278 HG13 VAL K 299      15.294 144.454  -2.702  0.00  0.00      K1    
ATOM   4279  CG2 VAL K 299      14.528 141.716  -3.133  0.00  0.00      K1    
ATOM   4280 HG21 VAL K 299      14.227 140.698  -2.804  0.00  0.00      K1    
ATOM   4281 HG22 VAL K 299      14.529 141.843  -4.237  0.00  0.00      K1    
ATOM   4282 HG23 VAL K 299      15.613 141.843  -2.930  0.00  0.00      K1    
ATOM   4283  C   VAL K 299      12.609 144.031  -0.583  0.00  0.00      K1    
ATOM   4284  O   VAL K 299      13.121 145.048  -0.135  0.00  0.00      K1    
ATOM   4285  N   ASP K 300      11.280 143.954  -0.600  0.00  0.00      K1    
ATOM   4286  HN  ASP K 300      10.848 143.120  -0.935  0.00  0.00      K1    
ATOM   4287  CA  ASP K 300      10.407 145.001  -0.097  0.00  0.00      K1    
ATOM   4288  HA  ASP K 300      10.640 145.939  -0.578  0.00  0.00      K1    
ATOM   4289  CB  ASP K 300       8.969 144.630  -0.401  0.00  0.00      K1    
ATOM   4290  HB1 ASP K 300       8.894 144.498  -1.502  0.00  0.00      K1    
ATOM   4291  HB2 ASP K 300       8.659 143.711   0.140  0.00  0.00      K1    
ATOM   4292  CG  ASP K 300       8.102 145.831  -0.095  0.00  0.00      K1    
ATOM   4293  OD1 ASP K 300       8.169 146.855  -0.820  0.00  0.00      K1    
ATOM   4294  OD2 ASP K 300       7.240 145.686   0.780  0.00  0.00      K1    
ATOM   4295  C   ASP K 300      10.590 145.191   1.454  0.00  0.00      K1    
ATOM   4296  O   ASP K 300      10.636 146.291   2.016  0.00  0.00      K1    
ATOM   4297  N   LEU K 301      10.788 144.113   2.187  0.00  0.00      K1    
ATOM   4298  HN  LEU K 301      10.521 143.174   1.986  0.00  0.00      K1    
ATOM   4299  CA  LEU K 301      10.988 144.161   3.590  0.00  0.00      K1    
ATOM   4300  HA  LEU K 301      10.252 144.849   3.978  0.00  0.00      K1    
ATOM   4301  CB  LEU K 301      10.704 142.749   4.163  0.00  0.00      K1    
ATOM   4302  HB1 LEU K 301       9.825 142.359   3.608  0.00  0.00      K1    
ATOM   4303  HB2 LEU K 301      11.587 142.083   4.054  0.00  0.00      K1    
ATOM   4304  CG  LEU K 301      10.317 142.758   5.697  0.00  0.00      K1    
ATOM   4305  HG  LEU K 301      11.177 143.238   6.212  0.00  0.00      K1    
ATOM   4306  CD1 LEU K 301       9.078 143.640   6.083  0.00  0.00      K1    
ATOM   4307 HD11 LEU K 301       8.170 143.395   5.491  0.00  0.00      K1    
ATOM   4308 HD12 LEU K 301       8.872 143.394   7.147  0.00  0.00      K1    
ATOM   4309 HD13 LEU K 301       9.256 144.736   6.048  0.00  0.00      K1    
ATOM   4310  CD2 LEU K 301       9.935 141.355   6.157  0.00  0.00      K1    
ATOM   4311 HD21 LEU K 301      10.694 140.566   5.970  0.00  0.00      K1    
ATOM   4312 HD22 LEU K 301       8.949 141.055   5.742  0.00  0.00      K1    
ATOM   4313 HD23 LEU K 301       9.737 141.517   7.238  0.00  0.00      K1    
ATOM   4314  C   LEU K 301      12.331 144.694   4.016  0.00  0.00      K1    
ATOM   4315  O   LEU K 301      12.541 145.553   4.912  0.00  0.00      K1    
ATOM   4316  N   GLN K 302      13.400 144.253   3.232  0.00  0.00      K1    
ATOM   4317  HN  GLN K 302      13.136 143.596   2.530  0.00  0.00      K1    
ATOM   4318  CA  GLN K 302      14.745 144.706   3.362  0.00  0.00      K1    
ATOM   4319  HA  GLN K 302      14.806 144.824   4.434  0.00  0.00      K1    
ATOM   4320  CB  GLN K 302      15.676 143.734   2.578  0.00  0.00      K1    
ATOM   4321  HB1 GLN K 302      15.296 142.692   2.648  0.00  0.00      K1    
ATOM   4322  HB2 GLN K 302      15.691 143.932   1.485  0.00  0.00      K1    
ATOM   4323  CG  GLN K 302      17.063 143.581   3.117  0.00  0.00      K1    
ATOM   4324  HG1 GLN K 302      17.622 144.541   3.093  0.00  0.00      K1    
ATOM   4325  HG2 GLN K 302      16.943 143.109   4.116  0.00  0.00      K1    
ATOM   4326  CD  GLN K 302      17.941 142.574   2.307  0.00  0.00      K1    
ATOM   4327  OE1 GLN K 302      17.581 141.473   1.942  0.00  0.00      K1    
ATOM   4328  NE2 GLN K 302      19.126 143.081   1.882  0.00  0.00      K1    
ATOM   4329 HE21 GLN K 302      19.777 142.498   1.396  0.00  0.00      K1    
ATOM   4330 HE22 GLN K 302      19.209 144.067   2.027  0.00  0.00      K1    
ATOM   4331  C   GLN K 302      15.030 146.117   2.977  0.00  0.00      K1    
ATOM   4332  O   GLN K 302      15.838 146.828   3.585  0.00  0.00      K1    
ATOM   4333  N   ALA K 303      14.412 146.593   1.930  0.00  0.00      K1    
ATOM   4334  HN  ALA K 303      13.844 146.020   1.344  0.00  0.00      K1    
ATOM   4335  CA  ALA K 303      14.435 148.042   1.519  0.00  0.00      K1    
ATOM   4336  HA  ALA K 303      15.484 148.250   1.366  0.00  0.00      K1    
ATOM   4337  CB  ALA K 303      13.546 148.202   0.303  0.00  0.00      K1    
ATOM   4338  HB1 ALA K 303      13.644 149.188  -0.199  0.00  0.00      K1    
ATOM   4339  HB2 ALA K 303      13.835 147.427  -0.438  0.00  0.00      K1    
ATOM   4340  HB3 ALA K 303      12.465 148.001   0.466  0.00  0.00      K1    
ATOM   4341  C   ALA K 303      13.894 148.979   2.601  0.00  0.00      K1    
ATOM   4342  O   ALA K 303      14.290 150.109   2.825  0.00  0.00      K1    
ATOM   4343  N   LYS K 304      12.878 148.488   3.359  0.00  0.00      K1    
ATOM   4344  HN  LYS K 304      12.379 147.668   3.090  0.00  0.00      K1    
ATOM   4345  CA  LYS K 304      12.202 149.118   4.488  0.00  0.00      K1    
ATOM   4346  HA  LYS K 304      11.985 150.109   4.119  0.00  0.00      K1    
ATOM   4347  CB  LYS K 304      10.774 148.496   4.758  0.00  0.00      K1    
ATOM   4348  HB1 LYS K 304      10.233 148.437   3.790  0.00  0.00      K1    
ATOM   4349  HB2 LYS K 304      10.936 147.467   5.145  0.00  0.00      K1    
ATOM   4350  CG  LYS K 304       9.844 149.071   5.920  0.00  0.00      K1    
ATOM   4351  HG1 LYS K 304      10.469 149.041   6.838  0.00  0.00      K1    
ATOM   4352  HG2 LYS K 304       9.549 150.109   5.654  0.00  0.00      K1    
ATOM   4353  CD  LYS K 304       8.582 148.200   6.128  0.00  0.00      K1    
ATOM   4354  HD1 LYS K 304       7.971 148.185   5.200  0.00  0.00      K1    
ATOM   4355  HD2 LYS K 304       8.871 147.135   6.256  0.00  0.00      K1    
ATOM   4356  CE  LYS K 304       7.945 148.554   7.425  0.00  0.00      K1    
ATOM   4357  HE1 LYS K 304       8.679 148.513   8.259  0.00  0.00      K1    
ATOM   4358  HE2 LYS K 304       7.555 149.579   7.604  0.00  0.00      K1    
ATOM   4359  NZ  LYS K 304       6.854 147.604   7.744  0.00  0.00      K1    
ATOM   4360  HZ1 LYS K 304       6.307 148.054   8.506  0.00  0.00      K1    
ATOM   4361  HZ2 LYS K 304       6.339 147.518   6.845  0.00  0.00      K1    
ATOM   4362  HZ3 LYS K 304       7.132 146.698   8.172  0.00  0.00      K1    
ATOM   4363  C   LYS K 304      13.146 149.243   5.716  0.00  0.00      K1    
ATOM   4364  O   LYS K 304      13.081 150.133   6.512  0.00  0.00      K1    
ATOM   4365  N   LEU K 305      14.007 148.307   6.044  0.00  0.00      K1    
ATOM   4366  HN  LEU K 305      13.992 147.429   5.571  0.00  0.00      K1    
ATOM   4367  CA  LEU K 305      14.917 148.279   7.115  0.00  0.00      K1    
ATOM   4368  HA  LEU K 305      14.384 148.691   7.960  0.00  0.00      K1    
ATOM   4369  CB  LEU K 305      15.435 146.915   7.604  0.00  0.00      K1    
ATOM   4370  HB1 LEU K 305      14.478 146.484   7.969  0.00  0.00      K1    
ATOM   4371  HB2 LEU K 305      15.816 146.279   6.776  0.00  0.00      K1    
ATOM   4372  CG  LEU K 305      16.509 147.008   8.737  0.00  0.00      K1    
ATOM   4373  HG  LEU K 305      17.477 147.409   8.367  0.00  0.00      K1    
ATOM   4374  CD1 LEU K 305      15.962 147.738   9.927  0.00  0.00      K1    
ATOM   4375 HD11 LEU K 305      15.242 147.051  10.422  0.00  0.00      K1    
ATOM   4376 HD12 LEU K 305      16.674 147.939  10.756  0.00  0.00      K1    
ATOM   4377 HD13 LEU K 305      15.650 148.742   9.567  0.00  0.00      K1    
ATOM   4378  CD2 LEU K 305      16.950 145.558   9.202  0.00  0.00      K1    
ATOM   4379 HD21 LEU K 305      16.069 144.961   9.520  0.00  0.00      K1    
ATOM   4380 HD22 LEU K 305      17.428 145.097   8.311  0.00  0.00      K1    
ATOM   4381 HD23 LEU K 305      17.619 145.637  10.085  0.00  0.00      K1    
ATOM   4382  C   LEU K 305      15.999 149.315   6.838  0.00  0.00      K1    
ATOM   4383  O   LEU K 305      16.536 149.992   7.725  0.00  0.00      K1    
ATOM   4384  N   ASP K 306      16.399 149.360   5.558  0.00  0.00      K1    
ATOM   4385  HN  ASP K 306      15.959 148.708   4.945  0.00  0.00      K1    
ATOM   4386  CA  ASP K 306      17.480 150.189   5.052  0.00  0.00      K1    
ATOM   4387  HA  ASP K 306      18.369 149.920   5.602  0.00  0.00      K1    
ATOM   4388  CB  ASP K 306      17.761 149.799   3.536  0.00  0.00      K1    
ATOM   4389  HB1 ASP K 306      17.839 148.698   3.406  0.00  0.00      K1    
ATOM   4390  HB2 ASP K 306      16.805 150.179   3.118  0.00  0.00      K1    
ATOM   4391  CG  ASP K 306      18.982 150.478   2.901  0.00  0.00      K1    
ATOM   4392  OD1 ASP K 306      20.125 150.237   3.359  0.00  0.00      K1    
ATOM   4393  OD2 ASP K 306      18.856 151.203   1.834  0.00  0.00      K1    
ATOM   4394  C   ASP K 306      17.173 151.624   5.203  0.00  0.00      K1    
ATOM   4395  O   ASP K 306      18.027 152.382   5.614  0.00  0.00      K1    
ATOM   4396  N   ASN K 307      15.918 152.123   4.985  0.00  0.00      K1    
ATOM   4397  HN  ASN K 307      15.236 151.431   4.761  0.00  0.00      K1    
ATOM   4398  CA  ASN K 307      15.330 153.364   5.336  0.00  0.00      K1    
ATOM   4399  HA  ASN K 307      15.833 154.158   4.804  0.00  0.00      K1    
ATOM   4400  CB  ASN K 307      13.770 153.405   4.944  0.00  0.00      K1    
ATOM   4401  HB1 ASN K 307      13.297 152.508   5.397  0.00  0.00      K1    
ATOM   4402  HB2 ASN K 307      13.295 154.309   5.383  0.00  0.00      K1    
ATOM   4403  CG  ASN K 307      13.685 153.544   3.441  0.00  0.00      K1    
ATOM   4404  OD1 ASN K 307      14.458 154.356   2.849  0.00  0.00      K1    
ATOM   4405  ND2 ASN K 307      12.713 152.882   2.799  0.00  0.00      K1    
ATOM   4406 HD21 ASN K 307      12.622 152.894   1.803  0.00  0.00      K1    
ATOM   4407 HD22 ASN K 307      11.957 152.430   3.273  0.00  0.00      K1    
ATOM   4408  C   ASN K 307      15.336 153.768   6.858  0.00  0.00      K1    
ATOM   4409  O   ASN K 307      15.676 154.903   7.239  0.00  0.00      K1    
ATOM   4410  N   LEU K 308      14.820 152.861   7.722  0.00  0.00      K1    
ATOM   4411  HN  LEU K 308      14.542 151.953   7.418  0.00  0.00      K1    
ATOM   4412  CA  LEU K 308      14.671 152.976   9.164  0.00  0.00      K1    
ATOM   4413  HA  LEU K 308      14.141 153.907   9.299  0.00  0.00      K1    
ATOM   4414  CB  LEU K 308      13.918 151.724   9.778  0.00  0.00      K1    
ATOM   4415  HB1 LEU K 308      12.947 151.562   9.263  0.00  0.00      K1    
ATOM   4416  HB2 LEU K 308      14.417 150.763   9.531  0.00  0.00      K1    
ATOM   4417  CG  LEU K 308      13.631 151.805  11.293  0.00  0.00      K1    
ATOM   4418  HG  LEU K 308      14.576 151.806  11.877  0.00  0.00      K1    
ATOM   4419  CD1 LEU K 308      13.009 153.130  11.771  0.00  0.00      K1    
ATOM   4420 HD11 LEU K 308      13.757 153.939  11.916  0.00  0.00      K1    
ATOM   4421 HD12 LEU K 308      12.197 153.465  11.091  0.00  0.00      K1    
ATOM   4422 HD13 LEU K 308      12.348 152.872  12.626  0.00  0.00      K1    
ATOM   4423  CD2 LEU K 308      12.777 150.562  11.718  0.00  0.00      K1    
ATOM   4424 HD21 LEU K 308      12.013 150.316  10.950  0.00  0.00      K1    
ATOM   4425 HD22 LEU K 308      13.316 149.592  11.662  0.00  0.00      K1    
ATOM   4426 HD23 LEU K 308      12.357 150.628  12.745  0.00  0.00      K1    
ATOM   4427  C   LEU K 308      15.997 153.073   9.884  0.00  0.00      K1    
ATOM   4428  O   LEU K 308      16.231 153.847  10.839  0.00  0.00      K1    
ATOM   4429  N   GLN K 309      17.010 152.330   9.365  0.00  0.00      K1    
ATOM   4430  HN  GLN K 309      16.765 151.517   8.842  0.00  0.00      K1    
ATOM   4431  CA  GLN K 309      18.354 152.547   9.843  0.00  0.00      K1    
ATOM   4432  HA  GLN K 309      18.432 152.447  10.916  0.00  0.00      K1    
ATOM   4433  CB  GLN K 309      19.386 151.430   9.378  0.00  0.00      K1    
ATOM   4434  HB1 GLN K 309      18.956 150.487   9.778  0.00  0.00      K1    
ATOM   4435  HB2 GLN K 309      19.110 151.315   8.308  0.00  0.00      K1    
ATOM   4436  CG  GLN K 309      20.862 151.615   9.613  0.00  0.00      K1    
ATOM   4437  HG1 GLN K 309      21.278 152.244   8.798  0.00  0.00      K1    
ATOM   4438  HG2 GLN K 309      20.990 152.115  10.597  0.00  0.00      K1    
ATOM   4439  CD  GLN K 309      21.634 150.312   9.562  0.00  0.00      K1    
ATOM   4440  OE1 GLN K 309      22.576 150.093   8.799  0.00  0.00      K1    
ATOM   4441  NE2 GLN K 309      21.204 149.434  10.377  0.00  0.00      K1    
ATOM   4442 HE21 GLN K 309      21.637 148.533  10.403  0.00  0.00      K1    
ATOM   4443 HE22 GLN K 309      20.353 149.554  10.888  0.00  0.00      K1    
ATOM   4444  C   GLN K 309      19.047 153.948   9.579  0.00  0.00      K1    
ATOM   4445  O   GLN K 309      19.892 154.364  10.336  0.00  0.00      K1    
ATOM   4446  N   GLN K 310      18.642 154.701   8.556  0.00  0.00      K1    
ATOM   4447  HN  GLN K 310      17.891 154.302   8.034  0.00  0.00      K1    
ATOM   4448  CA  GLN K 310      19.104 156.042   8.158  0.00  0.00      K1    
ATOM   4449  HA  GLN K 310      20.177 155.924   8.166  0.00  0.00      K1    
ATOM   4450  CB  GLN K 310      18.733 156.386   6.660  0.00  0.00      K1    
ATOM   4451  HB1 GLN K 310      17.622 156.348   6.666  0.00  0.00      K1    
ATOM   4452  HB2 GLN K 310      19.039 157.395   6.311  0.00  0.00      K1    
ATOM   4453  CG  GLN K 310      19.502 155.464   5.739  0.00  0.00      K1    
ATOM   4454  HG1 GLN K 310      20.486 155.945   5.549  0.00  0.00      K1    
ATOM   4455  HG2 GLN K 310      19.788 154.517   6.244  0.00  0.00      K1    
ATOM   4456  CD  GLN K 310      18.764 155.349   4.392  0.00  0.00      K1    
ATOM   4457  OE1 GLN K 310      17.763 156.037   4.000  0.00  0.00      K1    
ATOM   4458  NE2 GLN K 310      19.409 154.513   3.486  0.00  0.00      K1    
ATOM   4459 HE21 GLN K 310      18.841 154.194   2.727  0.00  0.00      K1    
ATOM   4460 HE22 GLN K 310      19.975 153.811   3.918  0.00  0.00      K1    
ATOM   4461  C   GLN K 310      18.670 157.157   9.075  0.00  0.00      K1    
ATOM   4462  O   GLN K 310      19.486 158.029   9.425  0.00  0.00      K1    
ATOM   4463  N   GLU K 311      17.461 156.999   9.614  0.00  0.00      K1    
ATOM   4464  HN  GLU K 311      16.824 156.343   9.216  0.00  0.00      K1    
ATOM   4465  CA  GLU K 311      17.008 157.871  10.721  0.00  0.00      K1    
ATOM   4466  HA  GLU K 311      17.108 158.905  10.425  0.00  0.00      K1    
ATOM   4467  CB  GLU K 311      15.555 157.575  11.155  0.00  0.00      K1    
ATOM   4468  HB1 GLU K 311      14.861 157.620  10.288  0.00  0.00      K1    
ATOM   4469  HB2 GLU K 311      15.580 156.498  11.424  0.00  0.00      K1    
ATOM   4470  CG  GLU K 311      14.976 158.350  12.418  0.00  0.00      K1    
ATOM   4471  HG1 GLU K 311      15.685 158.285  13.271  0.00  0.00      K1    
ATOM   4472  HG2 GLU K 311      14.770 159.427  12.242  0.00  0.00      K1    
ATOM   4473  CD  GLU K 311      13.798 157.531  12.816  0.00  0.00      K1    
ATOM   4474  OE1 GLU K 311      12.953 157.205  12.000  0.00  0.00      K1    
ATOM   4475  OE2 GLU K 311      13.710 157.269  14.020  0.00  0.00      K1    
ATOM   4476  C   GLU K 311      17.889 157.626  11.966  0.00  0.00      K1    
ATOM   4477  O   GLU K 311      18.273 158.547  12.610  0.00  0.00      K1    
ATOM   4478  N   ILE K 312      18.181 156.333  12.329  0.00  0.00      K1    
ATOM   4479  HN  ILE K 312      17.834 155.612  11.735  0.00  0.00      K1    
ATOM   4480  CA  ILE K 312      18.970 156.027  13.544  0.00  0.00      K1    
ATOM   4481  HA  ILE K 312      18.585 156.616  14.363  0.00  0.00      K1    
ATOM   4482  CB  ILE K 312      18.904 154.573  14.005  0.00  0.00      K1    
ATOM   4483  HB  ILE K 312      19.258 153.899  13.196  0.00  0.00      K1    
ATOM   4484  CG2 ILE K 312      19.720 154.266  15.247  0.00  0.00      K1    
ATOM   4485 HG21 ILE K 312      20.752 154.675  15.284  0.00  0.00      K1    
ATOM   4486 HG22 ILE K 312      19.182 154.801  16.059  0.00  0.00      K1    
ATOM   4487 HG23 ILE K 312      19.821 153.185  15.482  0.00  0.00      K1    
ATOM   4488  CG1 ILE K 312      17.351 154.205  14.232  0.00  0.00      K1    
ATOM   4489 HG11 ILE K 312      17.025 154.679  15.182  0.00  0.00      K1    
ATOM   4490 HG12 ILE K 312      16.843 154.606  13.328  0.00  0.00      K1    
ATOM   4491  CD  ILE K 312      17.094 152.715  14.165  0.00  0.00      K1    
ATOM   4492  HD1 ILE K 312      17.387 152.291  15.149  0.00  0.00      K1    
ATOM   4493  HD2 ILE K 312      16.014 152.456  14.175  0.00  0.00      K1    
ATOM   4494  HD3 ILE K 312      17.720 152.208  13.399  0.00  0.00      K1    
ATOM   4495  C   ILE K 312      20.408 156.542  13.500  0.00  0.00      K1    
ATOM   4496  O   ILE K 312      20.951 157.187  14.387  0.00  0.00      K1    
ATOM   4497  N   ASP K 313      21.094 156.326  12.358  0.00  0.00      K1    
ATOM   4498  HN  ASP K 313      20.686 155.770  11.639  0.00  0.00      K1    
ATOM   4499  CA  ASP K 313      22.408 156.886  12.075  0.00  0.00      K1    
ATOM   4500  HA  ASP K 313      23.085 156.652  12.884  0.00  0.00      K1    
ATOM   4501  CB  ASP K 313      22.798 156.205  10.766  0.00  0.00      K1    
ATOM   4502  HB1 ASP K 313      22.664 155.102  10.765  0.00  0.00      K1    
ATOM   4503  HB2 ASP K 313      22.175 156.632   9.951  0.00  0.00      K1    
ATOM   4504  CG  ASP K 313      24.214 156.621  10.337  0.00  0.00      K1    
ATOM   4505  OD1 ASP K 313      25.161 156.100  11.009  0.00  0.00      K1    
ATOM   4506  OD2 ASP K 313      24.295 157.373   9.332  0.00  0.00      K1    
ATOM   4507  C   ASP K 313      22.406 158.443  12.130  0.00  0.00      K1    
ATOM   4508  O   ASP K 313      23.298 158.962  12.806  0.00  0.00      K1    
ATOM   4509  N   PHE K 314      21.383 159.186  11.514  0.00  0.00      K1    
ATOM   4510  HN  PHE K 314      20.650 158.666  11.083  0.00  0.00      K1    
ATOM   4511  CA  PHE K 314      21.262 160.658  11.451  0.00  0.00      K1    
ATOM   4512  HA  PHE K 314      22.116 161.037  10.909  0.00  0.00      K1    
ATOM   4513  CB  PHE K 314      20.043 160.930  10.585  0.00  0.00      K1    
ATOM   4514  HB1 PHE K 314      20.199 160.249   9.721  0.00  0.00      K1    
ATOM   4515  HB2 PHE K 314      19.074 160.716  11.085  0.00  0.00      K1    
ATOM   4516  CG  PHE K 314      20.008 162.313   9.935  0.00  0.00      K1    
ATOM   4517  CD1 PHE K 314      20.822 162.663   8.798  0.00  0.00      K1    
ATOM   4518  HD1 PHE K 314      21.426 161.996   8.201  0.00  0.00      K1    
ATOM   4519  CE1 PHE K 314      21.013 164.047   8.494  0.00  0.00      K1    
ATOM   4520  HE1 PHE K 314      21.528 164.278   7.573  0.00  0.00      K1    
ATOM   4521  CZ  PHE K 314      20.291 165.058   9.207  0.00  0.00      K1    
ATOM   4522  HZ  PHE K 314      20.452 166.086   8.917  0.00  0.00      K1    
ATOM   4523  CD2 PHE K 314      19.285 163.298  10.591  0.00  0.00      K1    
ATOM   4524  HD2 PHE K 314      18.692 163.049  11.459  0.00  0.00      K1    
ATOM   4525  CE2 PHE K 314      19.416 164.653  10.229  0.00  0.00      K1    
ATOM   4526  HE2 PHE K 314      19.049 165.390  10.928  0.00  0.00      K1    
ATOM   4527  C   PHE K 314      21.200 161.392  12.777  0.00  0.00      K1    
ATOM   4528  O   PHE K 314      21.883 162.402  12.990  0.00  0.00      K1    
ATOM   4529  N   LEU K 315      20.233 160.899  13.584  0.00  0.00      K1    
ATOM   4530  HN  LEU K 315      19.587 160.240  13.208  0.00  0.00      K1    
ATOM   4531  CA  LEU K 315      19.982 161.169  15.020  0.00  0.00      K1    
ATOM   4532  HA  LEU K 315      19.476 162.117  15.129  0.00  0.00      K1    
ATOM   4533  CB  LEU K 315      19.093 160.038  15.644  0.00  0.00      K1    
ATOM   4534  HB1 LEU K 315      18.146 160.097  15.066  0.00  0.00      K1    
ATOM   4535  HB2 LEU K 315      19.580 159.072  15.390  0.00  0.00      K1    
ATOM   4536  CG  LEU K 315      18.718 160.183  17.156  0.00  0.00      K1    
ATOM   4537  HG  LEU K 315      19.640 160.244  17.773  0.00  0.00      K1    
ATOM   4538  CD1 LEU K 315      17.846 161.419  17.492  0.00  0.00      K1    
ATOM   4539 HD11 LEU K 315      17.234 161.370  18.418  0.00  0.00      K1    
ATOM   4540 HD12 LEU K 315      18.498 162.318  17.514  0.00  0.00      K1    
ATOM   4541 HD13 LEU K 315      17.037 161.450  16.731  0.00  0.00      K1    
ATOM   4542  CD2 LEU K 315      17.974 158.949  17.725  0.00  0.00      K1    
ATOM   4543 HD21 LEU K 315      17.884 159.017  18.831  0.00  0.00      K1    
ATOM   4544 HD22 LEU K 315      16.943 158.885  17.317  0.00  0.00      K1    
ATOM   4545 HD23 LEU K 315      18.525 158.003  17.532  0.00  0.00      K1    
ATOM   4546  C   LEU K 315      21.204 161.347  15.880  0.00  0.00      K1    
ATOM   4547  O   LEU K 315      21.232 162.238  16.692  0.00  0.00      K1    
ATOM   4548  N   THR K 316      22.231 160.430  15.781  0.00  0.00      K1    
ATOM   4549  HN  THR K 316      22.319 159.689  15.120  0.00  0.00      K1    
ATOM   4550  CA  THR K 316      23.310 160.544  16.766  0.00  0.00      K1    
ATOM   4551  HA  THR K 316      22.814 160.764  17.700  0.00  0.00      K1    
ATOM   4552  CB  THR K 316      23.893 159.153  16.939  0.00  0.00      K1    
ATOM   4553  HB  THR K 316      24.681 159.245  17.718  0.00  0.00      K1    
ATOM   4554  OG1 THR K 316      24.508 158.670  15.747  0.00  0.00      K1    
ATOM   4555  HG1 THR K 316      25.106 157.945  15.946  0.00  0.00      K1    
ATOM   4556  CG2 THR K 316      22.885 158.143  17.467  0.00  0.00      K1    
ATOM   4557 HG21 THR K 316      21.941 158.202  16.884  0.00  0.00      K1    
ATOM   4558 HG22 THR K 316      23.354 157.146  17.610  0.00  0.00      K1    
ATOM   4559 HG23 THR K 316      22.597 158.496  18.480  0.00  0.00      K1    
ATOM   4560  C   THR K 316      24.339 161.626  16.508  0.00  0.00      K1    
ATOM   4561  O   THR K 316      24.881 162.287  17.417  0.00  0.00      K1    
ATOM   4562  N   ALA K 317      24.674 161.909  15.212  0.00  0.00      K1    
ATOM   4563  HN  ALA K 317      24.194 161.364  14.529  0.00  0.00      K1    
ATOM   4564  CA  ALA K 317      25.765 162.777  14.771  0.00  0.00      K1    
ATOM   4565  HA  ALA K 317      26.507 162.675  15.550  0.00  0.00      K1    
ATOM   4566  CB  ALA K 317      26.454 162.297  13.493  0.00  0.00      K1    
ATOM   4567  HB1 ALA K 317      27.380 162.841  13.209  0.00  0.00      K1    
ATOM   4568  HB2 ALA K 317      26.700 161.235  13.707  0.00  0.00      K1    
ATOM   4569  HB3 ALA K 317      25.717 162.276  12.662  0.00  0.00      K1    
ATOM   4570  C   ALA K 317      25.284 164.220  14.696  0.00  0.00      K1    
ATOM   4571  O   ALA K 317      26.037 165.195  14.715  0.00  0.00      K1    
ATOM   4572  N   LEU K 318      23.955 164.538  14.633  0.00  0.00      K1    
ATOM   4573  HN  LEU K 318      23.237 163.847  14.595  0.00  0.00      K1    
ATOM   4574  CA  LEU K 318      23.338 165.965  14.628  0.00  0.00      K1    
ATOM   4575  HA  LEU K 318      23.766 166.581  13.850  0.00  0.00      K1    
ATOM   4576  CB  LEU K 318      21.814 165.773  14.378  0.00  0.00      K1    
ATOM   4577  HB1 LEU K 318      21.713 165.281  13.387  0.00  0.00      K1    
ATOM   4578  HB2 LEU K 318      21.422 165.028  15.103  0.00  0.00      K1    
ATOM   4579  CG  LEU K 318      20.954 167.030  14.336  0.00  0.00      K1    
ATOM   4580  HG  LEU K 318      21.266 167.655  15.201  0.00  0.00      K1    
ATOM   4581  CD1 LEU K 318      21.331 167.922  13.084  0.00  0.00      K1    
ATOM   4582 HD11 LEU K 318      20.760 168.850  13.303  0.00  0.00      K1    
ATOM   4583 HD12 LEU K 318      22.411 168.137  13.231  0.00  0.00      K1    
ATOM   4584 HD13 LEU K 318      20.992 167.371  12.181  0.00  0.00      K1    
ATOM   4585  CD2 LEU K 318      19.476 166.603  14.412  0.00  0.00      K1    
ATOM   4586 HD21 LEU K 318      19.253 165.848  15.196  0.00  0.00      K1    
ATOM   4587 HD22 LEU K 318      18.731 167.406  14.595  0.00  0.00      K1    
ATOM   4588 HD23 LEU K 318      19.095 166.014  13.550  0.00  0.00      K1    
ATOM   4589  C   LEU K 318      23.621 166.658  15.938  0.00  0.00      K1    
ATOM   4590  O   LEU K 318      23.947 167.837  15.913  0.00  0.00      K1    
ATOM   4591  N   TYR K 319      23.711 165.874  17.048  0.00  0.00      K1    
ATOM   4592  HN  TYR K 319      23.560 164.894  16.951  0.00  0.00      K1    
ATOM   4593  CA  TYR K 319      24.327 166.400  18.305  0.00  0.00      K1    
ATOM   4594  HA  TYR K 319      23.951 167.409  18.395  0.00  0.00      K1    
ATOM   4595  CB  TYR K 319      24.015 165.407  19.472  0.00  0.00      K1    
ATOM   4596  HB1 TYR K 319      24.412 164.383  19.303  0.00  0.00      K1    
ATOM   4597  HB2 TYR K 319      24.431 165.741  20.446  0.00  0.00      K1    
ATOM   4598  CG  TYR K 319      22.470 165.269  19.592  0.00  0.00      K1    
ATOM   4599  CD1 TYR K 319      21.650 166.406  19.970  0.00  0.00      K1    
ATOM   4600  HD1 TYR K 319      22.133 167.314  20.300  0.00  0.00      K1    
ATOM   4601  CE1 TYR K 319      20.307 166.353  20.225  0.00  0.00      K1    
ATOM   4602  HE1 TYR K 319      19.745 167.187  20.620  0.00  0.00      K1    
ATOM   4603  CZ  TYR K 319      19.687 165.160  20.019  0.00  0.00      K1    
ATOM   4604  OH  TYR K 319      18.320 165.022  20.374  0.00  0.00      K1    
ATOM   4605  HH  TYR K 319      17.996 164.118  20.361  0.00  0.00      K1    
ATOM   4606  CD2 TYR K 319      21.793 164.017  19.460  0.00  0.00      K1    
ATOM   4607  HD2 TYR K 319      22.459 163.198  19.228  0.00  0.00      K1    
ATOM   4608  CE2 TYR K 319      20.400 163.994  19.631  0.00  0.00      K1    
ATOM   4609  HE2 TYR K 319      19.824 163.091  19.487  0.00  0.00      K1    
ATOM   4610  C   TYR K 319      25.839 166.791  18.273  0.00  0.00      K1    
ATOM   4611  O   TYR K 319      26.274 167.884  18.575  0.00  0.00      K1    
ATOM   4612  N   GLN K 320      26.681 165.802  17.716  0.00  0.00      K1    
ATOM   4613  HN  GLN K 320      26.311 164.879  17.642  0.00  0.00      K1    
ATOM   4614  CA  GLN K 320      28.064 166.104  17.407  0.00  0.00      K1    
ATOM   4615  HA  GLN K 320      28.557 166.364  18.332  0.00  0.00      K1    
ATOM   4616  CB  GLN K 320      28.776 164.872  16.669  0.00  0.00      K1    
ATOM   4617  HB1 GLN K 320      28.664 163.965  17.301  0.00  0.00      K1    
ATOM   4618  HB2 GLN K 320      28.231 164.766  15.707  0.00  0.00      K1    
ATOM   4619  CG  GLN K 320      30.227 165.109  16.398  0.00  0.00      K1    
ATOM   4620  HG1 GLN K 320      30.244 165.890  15.609  0.00  0.00      K1    
ATOM   4621  HG2 GLN K 320      30.712 165.453  17.336  0.00  0.00      K1    
ATOM   4622  CD  GLN K 320      30.911 163.875  15.813  0.00  0.00      K1    
ATOM   4623  OE1 GLN K 320      30.918 162.780  16.369  0.00  0.00      K1    
ATOM   4624  NE2 GLN K 320      31.683 164.133  14.690  0.00  0.00      K1    
ATOM   4625 HE21 GLN K 320      32.009 163.311  14.223  0.00  0.00      K1    
ATOM   4626 HE22 GLN K 320      31.823 165.021  14.251  0.00  0.00      K1    
ATOM   4627  C   GLN K 320      28.238 167.370  16.558  0.00  0.00      K1    
ATOM   4628  O   GLN K 320      29.049 168.227  16.829  0.00  0.00      K1    
ATOM   4629  N   ALA K 321      27.408 167.547  15.518  0.00  0.00      K1    
ATOM   4630  HN  ALA K 321      26.776 166.810  15.291  0.00  0.00      K1    
ATOM   4631  CA  ALA K 321      27.255 168.885  14.852  0.00  0.00      K1    
ATOM   4632  HA  ALA K 321      28.168 169.271  14.424  0.00  0.00      K1    
ATOM   4633  CB  ALA K 321      26.258 168.792  13.722  0.00  0.00      K1    
ATOM   4634  HB1 ALA K 321      25.231 168.719  14.139  0.00  0.00      K1    
ATOM   4635  HB2 ALA K 321      26.182 169.663  13.037  0.00  0.00      K1    
ATOM   4636  HB3 ALA K 321      26.556 167.869  13.178  0.00  0.00      K1    
ATOM   4637  C   ALA K 321      26.876 170.130  15.763  0.00  0.00      K1    
ATOM   4638  O   ALA K 321      27.610 171.155  15.760  0.00  0.00      K1    
ATOM   4639  N   GLU K 322      25.851 170.040  16.663  0.00  0.00      K1    
ATOM   4640  HN  GLU K 322      25.243 169.253  16.580  0.00  0.00      K1    
ATOM   4641  CA  GLU K 322      25.446 171.142  17.529  0.00  0.00      K1    
ATOM   4642  HA  GLU K 322      25.138 171.995  16.943  0.00  0.00      K1    
ATOM   4643  CB  GLU K 322      24.089 170.786  18.225  0.00  0.00      K1    
ATOM   4644  HB1 GLU K 322      23.530 170.308  17.392  0.00  0.00      K1    
ATOM   4645  HB2 GLU K 322      24.330 170.045  19.016  0.00  0.00      K1    
ATOM   4646  CG  GLU K 322      23.263 171.979  18.736  0.00  0.00      K1    
ATOM   4647  HG1 GLU K 322      24.004 172.503  19.376  0.00  0.00      K1    
ATOM   4648  HG2 GLU K 322      22.930 172.636  17.904  0.00  0.00      K1    
ATOM   4649  CD  GLU K 322      21.998 171.702  19.648  0.00  0.00      K1    
ATOM   4650  OE1 GLU K 322      22.005 172.164  20.813  0.00  0.00      K1    
ATOM   4651  OE2 GLU K 322      21.007 171.011  19.219  0.00  0.00      K1    
ATOM   4652  C   GLU K 322      26.513 171.630  18.646  0.00  0.00      K1    
ATOM   4653  O   GLU K 322      26.643 172.770  19.020  0.00  0.00      K1    
ATOM   4654  N   LEU K 323      27.293 170.681  19.250  0.00  0.00      K1    
ATOM   4655  HN  LEU K 323      27.116 169.743  18.961  0.00  0.00      K1    
ATOM   4656  CA  LEU K 323      28.434 170.850  20.180  0.00  0.00      K1    
ATOM   4657  HA  LEU K 323      28.098 171.394  21.050  0.00  0.00      K1    
ATOM   4658  CB  LEU K 323      28.795 169.385  20.467  0.00  0.00      K1    
ATOM   4659  HB1 LEU K 323      27.841 168.823  20.551  0.00  0.00      K1    
ATOM   4660  HB2 LEU K 323      29.297 168.953  19.575  0.00  0.00      K1    
ATOM   4661  CG  LEU K 323      29.524 169.010  21.702  0.00  0.00      K1    
ATOM   4662  HG  LEU K 323      30.435 169.646  21.711  0.00  0.00      K1    
ATOM   4663  CD1 LEU K 323      28.752 169.487  22.969  0.00  0.00      K1    
ATOM   4664 HD11 LEU K 323      29.209 169.259  23.956  0.00  0.00      K1    
ATOM   4665 HD12 LEU K 323      28.552 170.578  22.927  0.00  0.00      K1    
ATOM   4666 HD13 LEU K 323      27.741 169.029  22.922  0.00  0.00      K1    
ATOM   4667  CD2 LEU K 323      29.755 167.514  21.794  0.00  0.00      K1    
ATOM   4668 HD21 LEU K 323      30.571 167.376  22.535  0.00  0.00      K1    
ATOM   4669 HD22 LEU K 323      28.806 166.984  22.021  0.00  0.00      K1    
ATOM   4670 HD23 LEU K 323      30.236 167.138  20.865  0.00  0.00      K1    
ATOM   4671  C   LEU K 323      29.668 171.545  19.581  0.00  0.00      K1    
ATOM   4672  O   LEU K 323      30.391 172.374  20.136  0.00  0.00      K1    
ATOM   4673  N   SER K 324      29.967 171.109  18.307  0.00  0.00      K1    
ATOM   4674  HN  SER K 324      29.405 170.365  17.952  0.00  0.00      K1    
ATOM   4675  CA  SER K 324      30.997 171.763  17.446  0.00  0.00      K1    
ATOM   4676  HA  SER K 324      31.957 171.710  17.938  0.00  0.00      K1    
ATOM   4677  CB  SER K 324      31.209 170.982  16.095  0.00  0.00      K1    
ATOM   4678  HB1 SER K 324      31.148 169.878  16.197  0.00  0.00      K1    
ATOM   4679  HB2 SER K 324      30.414 171.326  15.399  0.00  0.00      K1    
ATOM   4680  OG  SER K 324      32.468 171.436  15.538  0.00  0.00      K1    
ATOM   4681  HG1 SER K 324      32.306 171.265  14.607  0.00  0.00      K1    
ATOM   4682  C   SER K 324      30.692 173.230  17.192  0.00  0.00      K1    
ATOM   4683  O   SER K 324      31.623 174.054  17.231  0.00  0.00      K1    
ATOM   4684  N   GLN K 325      29.421 173.634  16.946  0.00  0.00      K1    
ATOM   4685  HN  GLN K 325      28.709 172.971  16.729  0.00  0.00      K1    
ATOM   4686  CA  GLN K 325      29.060 174.967  16.650  0.00  0.00      K1    
ATOM   4687  HA  GLN K 325      29.552 175.314  15.753  0.00  0.00      K1    
ATOM   4688  CB  GLN K 325      27.522 175.000  16.126  0.00  0.00      K1    
ATOM   4689  HB1 GLN K 325      27.259 174.060  15.595  0.00  0.00      K1    
ATOM   4690  HB2 GLN K 325      26.918 175.047  17.057  0.00  0.00      K1    
ATOM   4691  CG  GLN K 325      27.133 176.223  15.277  0.00  0.00      K1    
ATOM   4692  HG1 GLN K 325      27.446 177.184  15.738  0.00  0.00      K1    
ATOM   4693  HG2 GLN K 325      27.492 176.282  14.227  0.00  0.00      K1    
ATOM   4694  CD  GLN K 325      25.614 176.339  15.098  0.00  0.00      K1    
ATOM   4695  OE1 GLN K 325      24.933 175.522  14.481  0.00  0.00      K1    
ATOM   4696  NE2 GLN K 325      25.076 177.453  15.672  0.00  0.00      K1    
ATOM   4697 HE21 GLN K 325      24.084 177.380  15.770  0.00  0.00      K1    
ATOM   4698 HE22 GLN K 325      25.632 178.060  16.240  0.00  0.00      K1    
ATOM   4699  C   GLN K 325      29.165 175.829  17.870  0.00  0.00      K1    
ATOM   4700  O   GLN K 325      29.705 176.918  17.771  0.00  0.00      K1    
ATOM   4701  N   MET K 326      28.741 175.342  19.024  0.00  0.00      K1    
ATOM   4702  HN  MET K 326      28.484 174.379  19.024  0.00  0.00      K1    
ATOM   4703  CA  MET K 326      28.677 176.057  20.251  0.00  0.00      K1    
ATOM   4704  HA  MET K 326      28.209 176.966  19.902  0.00  0.00      K1    
ATOM   4705  CB  MET K 326      27.692 175.276  21.209  0.00  0.00      K1    
ATOM   4706  HB1 MET K 326      26.730 175.234  20.654  0.00  0.00      K1    
ATOM   4707  HB2 MET K 326      28.009 174.218  21.331  0.00  0.00      K1    
ATOM   4708  CG  MET K 326      27.432 175.973  22.514  0.00  0.00      K1    
ATOM   4709  HG1 MET K 326      28.336 175.857  23.149  0.00  0.00      K1    
ATOM   4710  HG2 MET K 326      26.634 175.475  23.105  0.00  0.00      K1    
ATOM   4711  SD  MET K 326      26.904 177.661  22.428  0.00  0.00      K1    
ATOM   4712  CE  MET K 326      25.307 177.204  21.918  0.00  0.00      K1    
ATOM   4713  HE1 MET K 326      24.429 177.383  22.574  0.00  0.00      K1    
ATOM   4714  HE2 MET K 326      25.149 177.792  20.988  0.00  0.00      K1    
ATOM   4715  HE3 MET K 326      25.084 176.206  21.485  0.00  0.00      K1    
ATOM   4716  C   MET K 326      29.961 176.404  20.921  0.00  0.00      K1    
ATOM   4717  O   MET K 326      30.174 177.524  21.395  0.00  0.00      K1    
ATOM   4718  N   GLN K 327      30.963 175.459  20.761  0.00  0.00      K1    
ATOM   4719  HN  GLN K 327      30.789 174.611  20.265  0.00  0.00      K1    
ATOM   4720  CA  GLN K 327      32.365 175.665  21.008  0.00  0.00      K1    
ATOM   4721  HA  GLN K 327      32.359 175.927  22.056  0.00  0.00      K1    
ATOM   4722  CB  GLN K 327      33.072 174.305  20.845  0.00  0.00      K1    
ATOM   4723  HB1 GLN K 327      32.397 173.518  21.244  0.00  0.00      K1    
ATOM   4724  HB2 GLN K 327      33.113 174.120  19.751  0.00  0.00      K1    
ATOM   4725  CG  GLN K 327      34.494 174.185  21.265  0.00  0.00      K1    
ATOM   4726  HG1 GLN K 327      35.218 174.991  21.019  0.00  0.00      K1    
ATOM   4727  HG2 GLN K 327      34.369 174.179  22.369  0.00  0.00      K1    
ATOM   4728  CD  GLN K 327      35.103 172.918  20.704  0.00  0.00      K1    
ATOM   4729  OE1 GLN K 327      35.975 173.030  19.879  0.00  0.00      K1    
ATOM   4730  NE2 GLN K 327      34.745 171.693  21.244  0.00  0.00      K1    
ATOM   4731 HE21 GLN K 327      35.220 170.861  20.960  0.00  0.00      K1    
ATOM   4732 HE22 GLN K 327      33.876 171.694  21.739  0.00  0.00      K1    
ATOM   4733  C   GLN K 327      33.077 176.785  20.220  0.00  0.00      K1    
ATOM   4734  O   GLN K 327      33.880 177.565  20.751  0.00  0.00      K1    
ATOM   4735  N   THR K 328      32.794 176.855  18.902  0.00  0.00      K1    
ATOM   4736  HN  THR K 328      32.278 176.095  18.515  0.00  0.00      K1    
ATOM   4737  CA  THR K 328      33.164 177.846  17.930  0.00  0.00      K1    
ATOM   4738  HA  THR K 328      34.224 177.979  18.089  0.00  0.00      K1    
ATOM   4739  CB  THR K 328      32.826 177.570  16.518  0.00  0.00      K1    
ATOM   4740  HB  THR K 328      31.725 177.551  16.370  0.00  0.00      K1    
ATOM   4741  OG1 THR K 328      33.389 176.310  16.060  0.00  0.00      K1    
ATOM   4742  HG1 THR K 328      32.892 175.588  16.451  0.00  0.00      K1    
ATOM   4743  CG2 THR K 328      33.311 178.656  15.540  0.00  0.00      K1    
ATOM   4744 HG21 THR K 328      34.380 178.823  15.791  0.00  0.00      K1    
ATOM   4745 HG22 THR K 328      33.146 178.399  14.472  0.00  0.00      K1    
ATOM   4746 HG23 THR K 328      32.878 179.671  15.662  0.00  0.00      K1    
ATOM   4747  C   THR K 328      32.597 179.257  18.343  0.00  0.00      K1    
ATOM   4748  O   THR K 328      33.371 180.196  18.427  0.00  0.00      K1    
ATOM   4749  N   GLN K 329      31.290 179.223  18.619  0.00  0.00      K1    
ATOM   4750  HN  GLN K 329      30.677 178.454  18.455  0.00  0.00      K1    
ATOM   4751  CA  GLN K 329      30.700 180.355  19.254  0.00  0.00      K1    
ATOM   4752  HA  GLN K 329      30.785 181.172  18.552  0.00  0.00      K1    
ATOM   4753  CB  GLN K 329      29.167 180.038  19.494  0.00  0.00      K1    
ATOM   4754  HB1 GLN K 329      28.962 179.302  18.687  0.00  0.00      K1    
ATOM   4755  HB2 GLN K 329      28.968 179.442  20.411  0.00  0.00      K1    
ATOM   4756  CG  GLN K 329      28.381 181.351  19.460  0.00  0.00      K1    
ATOM   4757  HG1 GLN K 329      28.589 181.926  20.387  0.00  0.00      K1    
ATOM   4758  HG2 GLN K 329      28.706 181.983  18.606  0.00  0.00      K1    
ATOM   4759  CD  GLN K 329      26.846 181.156  19.423  0.00  0.00      K1    
ATOM   4760  OE1 GLN K 329      26.191 181.702  18.522  0.00  0.00      K1    
ATOM   4761  NE2 GLN K 329      26.344 180.339  20.351  0.00  0.00      K1    
ATOM   4762 HE21 GLN K 329      25.353 180.211  20.397  0.00  0.00      K1    
ATOM   4763 HE22 GLN K 329      27.021 180.015  21.012  0.00  0.00      K1    
ATOM   4764  C   GLN K 329      31.293 180.822  20.543  0.00  0.00      K1    
ATOM   4765  O   GLN K 329      31.711 181.977  20.688  0.00  0.00      K1    
ATOM   4766  N   ILE K 330      31.442 179.948  21.564  0.00  0.00      K1    
ATOM   4767  HN  ILE K 330      30.994 179.063  21.467  0.00  0.00      K1    
ATOM   4768  CA  ILE K 330      32.038 180.271  22.883  0.00  0.00      K1    
ATOM   4769  HA  ILE K 330      31.513 181.104  23.328  0.00  0.00      K1    
ATOM   4770  CB  ILE K 330      31.883 179.040  23.775  0.00  0.00      K1    
ATOM   4771  HB  ILE K 330      32.057 178.112  23.189  0.00  0.00      K1    
ATOM   4772  CG2 ILE K 330      32.824 179.178  24.993  0.00  0.00      K1    
ATOM   4773 HG21 ILE K 330      32.689 178.470  25.839  0.00  0.00      K1    
ATOM   4774 HG22 ILE K 330      33.893 179.028  24.731  0.00  0.00      K1    
ATOM   4775 HG23 ILE K 330      32.717 180.218  25.367  0.00  0.00      K1    
ATOM   4776  CG1 ILE K 330      30.474 179.081  24.348  0.00  0.00      K1    
ATOM   4777 HG11 ILE K 330      30.281 179.965  24.993  0.00  0.00      K1    
ATOM   4778 HG12 ILE K 330      29.772 178.982  23.493  0.00  0.00      K1    
ATOM   4779  CD  ILE K 330      30.120 177.790  25.154  0.00  0.00      K1    
ATOM   4780  HD1 ILE K 330      30.116 176.900  24.488  0.00  0.00      K1    
ATOM   4781  HD2 ILE K 330      30.748 177.602  26.050  0.00  0.00      K1    
ATOM   4782  HD3 ILE K 330      29.077 177.820  25.536  0.00  0.00      K1    
ATOM   4783  C   ILE K 330      33.441 180.789  22.771  0.00  0.00      K1    
ATOM   4784  O   ILE K 330      33.742 181.838  23.318  0.00  0.00      K1    
ATOM   4785  N   SER K 331      34.378 180.144  22.037  0.00  0.00      K1    
ATOM   4786  HN  SER K 331      34.008 179.341  21.577  0.00  0.00      K1    
ATOM   4787  CA  SER K 331      35.744 180.418  21.862  0.00  0.00      K1    
ATOM   4788  HA  SER K 331      36.203 180.536  22.833  0.00  0.00      K1    
ATOM   4789  CB  SER K 331      36.558 179.372  21.066  0.00  0.00      K1    
ATOM   4790  HB1 SER K 331      36.397 179.341  19.967  0.00  0.00      K1    
ATOM   4791  HB2 SER K 331      37.608 179.661  21.285  0.00  0.00      K1    
ATOM   4792  OG  SER K 331      36.382 178.083  21.623  0.00  0.00      K1    
ATOM   4793  HG1 SER K 331      35.467 177.931  21.376  0.00  0.00      K1    
ATOM   4794  C   SER K 331      36.059 181.744  21.295  0.00  0.00      K1    
ATOM   4795  O   SER K 331      37.014 182.341  21.753  0.00  0.00      K1    
ATOM   4796  N   GLU K 332      35.350 182.336  20.300  0.00  0.00      K1    
ATOM   4797  HN  GLU K 332      34.526 181.883  19.969  0.00  0.00      K1    
ATOM   4798  CA  GLU K 332      35.650 183.647  19.686  0.00  0.00      K1    
ATOM   4799  HA  GLU K 332      36.381 184.145  20.306  0.00  0.00      K1    
ATOM   4800  CB  GLU K 332      36.141 183.380  18.253  0.00  0.00      K1    
ATOM   4801  HB1 GLU K 332      37.066 182.782  18.398  0.00  0.00      K1    
ATOM   4802  HB2 GLU K 332      35.427 182.740  17.690  0.00  0.00      K1    
ATOM   4803  CG  GLU K 332      36.616 184.610  17.344  0.00  0.00      K1    
ATOM   4804  HG1 GLU K 332      36.934 184.345  16.313  0.00  0.00      K1    
ATOM   4805  HG2 GLU K 332      35.728 185.274  17.265  0.00  0.00      K1    
ATOM   4806  CD  GLU K 332      37.746 185.466  17.930  0.00  0.00      K1    
ATOM   4807  OE1 GLU K 332      37.487 186.186  18.875  0.00  0.00      K1    
ATOM   4808  OE2 GLU K 332      38.868 185.382  17.381  0.00  0.00      K1    
ATOM   4809  C   GLU K 332      34.405 184.545  19.715  0.00  0.00      K1    
ATOM   4810  O   GLU K 332      33.374 184.322  19.101  0.00  0.00      K1    
ATOM   4811  N   THR K 333      34.625 185.522  20.489  0.00  0.00      K1    
ATOM   4812  HN  THR K 333      35.552 185.701  20.810  0.00  0.00      K1    
ATOM   4813  CA  THR K 333      33.573 186.205  21.183  0.00  0.00      K1    
ATOM   4814  HA  THR K 333      32.722 186.430  20.558  0.00  0.00      K1    
ATOM   4815  CB  THR K 333      32.941 185.467  22.367  0.00  0.00      K1    
ATOM   4816  HB  THR K 333      32.530 184.524  21.949  0.00  0.00      K1    
ATOM   4817  OG1 THR K 333      31.845 186.059  23.011  0.00  0.00      K1    
ATOM   4818  HG1 THR K 333      31.596 185.450  23.710  0.00  0.00      K1    
ATOM   4819  CG2 THR K 333      34.010 185.137  23.476  0.00  0.00      K1    
ATOM   4820 HG21 THR K 333      33.541 184.712  24.389  0.00  0.00      K1    
ATOM   4821 HG22 THR K 333      34.645 184.300  23.114  0.00  0.00      K1    
ATOM   4822 HG23 THR K 333      34.596 185.986  23.887  0.00  0.00      K1    
ATOM   4823  C   THR K 333      34.037 187.611  21.694  0.00  0.00      K1    
ATOM   4824  O   THR K 333      35.229 187.901  21.621  0.00  0.00      K1    
ATOM   4825  N   ASN K 334      33.077 188.467  22.153  0.00  0.00      K1    
ATOM   4826  HN  ASN K 334      32.167 188.094  22.317  0.00  0.00      K1    
ATOM   4827  CA  ASN K 334      33.244 189.872  22.391  0.00  0.00      K1    
ATOM   4828  HA  ASN K 334      33.737 190.372  21.571  0.00  0.00      K1    
ATOM   4829  CB  ASN K 334      31.898 190.571  22.516  0.00  0.00      K1    
ATOM   4830  HB1 ASN K 334      31.401 190.331  23.481  0.00  0.00      K1    
ATOM   4831  HB2 ASN K 334      32.084 191.666  22.546  0.00  0.00      K1    
ATOM   4832  CG  ASN K 334      30.930 190.423  21.362  0.00  0.00      K1    
ATOM   4833  OD1 ASN K 334      29.813 189.949  21.429  0.00  0.00      K1    
ATOM   4834  ND2 ASN K 334      31.224 191.062  20.189  0.00  0.00      K1    
ATOM   4835 HD21 ASN K 334      30.500 191.382  19.579  0.00  0.00      K1    
ATOM   4836 HD22 ASN K 334      32.020 191.666  20.136  0.00  0.00      K1    
ATOM   4837  C   ASN K 334      34.038 190.181  23.687  0.00  0.00      K1    
ATOM   4838  O   ASN K 334      34.514 191.249  24.010  0.00  0.00      K1    
ATOM   4839  N   VAL K 335      34.103 189.163  24.567  0.00  0.00      K1    
ATOM   4840  HN  VAL K 335      33.818 188.248  24.292  0.00  0.00      K1    
ATOM   4841  CA  VAL K 335      34.481 189.290  25.940  0.00  0.00      K1    
ATOM   4842  HA  VAL K 335      33.744 189.998  26.288  0.00  0.00      K1    
ATOM   4843  CB  VAL K 335      34.345 187.922  26.628  0.00  0.00      K1    
ATOM   4844  HB  VAL K 335      35.052 187.195  26.175  0.00  0.00      K1    
ATOM   4845  CG1 VAL K 335      34.694 188.007  28.098  0.00  0.00      K1    
ATOM   4846 HG11 VAL K 335      35.791 187.937  28.263  0.00  0.00      K1    
ATOM   4847 HG12 VAL K 335      34.270 188.990  28.393  0.00  0.00      K1    
ATOM   4848 HG13 VAL K 335      34.285 187.152  28.677  0.00  0.00      K1    
ATOM   4849  CG2 VAL K 335      33.040 187.284  26.351  0.00  0.00      K1    
ATOM   4850 HG21 VAL K 335      32.843 187.159  25.264  0.00  0.00      K1    
ATOM   4851 HG22 VAL K 335      32.970 186.306  26.874  0.00  0.00      K1    
ATOM   4852 HG23 VAL K 335      32.211 187.924  26.724  0.00  0.00      K1    
ATOM   4853  C   VAL K 335      35.913 189.840  26.194  0.00  0.00      K1    
ATOM   4854  O   VAL K 335      36.072 190.884  26.816  0.00  0.00      K1    
ATOM   4855  N   ILE K 336      36.903 189.217  25.519  0.00  0.00      K1    
ATOM   4856  HN  ILE K 336      36.616 188.390  25.041  0.00  0.00      K1    
ATOM   4857  CA  ILE K 336      38.263 189.691  25.405  0.00  0.00      K1    
ATOM   4858  HA  ILE K 336      38.552 190.266  26.273  0.00  0.00      K1    
ATOM   4859  CB  ILE K 336      39.449 188.577  25.379  0.00  0.00      K1    
ATOM   4860  HB  ILE K 336      40.376 189.186  25.317  0.00  0.00      K1    
ATOM   4861  CG2 ILE K 336      39.435 187.717  26.684  0.00  0.00      K1    
ATOM   4862 HG21 ILE K 336      40.314 187.039  26.651  0.00  0.00      K1    
ATOM   4863 HG22 ILE K 336      39.466 188.308  27.624  0.00  0.00      K1    
ATOM   4864 HG23 ILE K 336      38.507 187.107  26.628  0.00  0.00      K1    
ATOM   4865  CG1 ILE K 336      39.416 187.836  23.967  0.00  0.00      K1    
ATOM   4866 HG11 ILE K 336      38.428 187.376  23.754  0.00  0.00      K1    
ATOM   4867 HG12 ILE K 336      39.618 188.543  23.134  0.00  0.00      K1    
ATOM   4868  CD  ILE K 336      40.410 186.661  23.910  0.00  0.00      K1    
ATOM   4869  HD1 ILE K 336      41.449 187.009  24.094  0.00  0.00      K1    
ATOM   4870  HD2 ILE K 336      40.195 185.831  24.617  0.00  0.00      K1    
ATOM   4871  HD3 ILE K 336      40.505 186.107  22.952  0.00  0.00      K1    
ATOM   4872  C   ILE K 336      38.501 190.682  24.313  0.00  0.00      K1    
ATOM   4873  O   ILE K 336      39.488 191.432  24.407  0.00  0.00      K1    
ATOM   4874  N   LEU K 337      37.638 190.616  23.300  0.00  0.00      K1    
ATOM   4875  HN  LEU K 337      37.034 189.837  23.153  0.00  0.00      K1    
ATOM   4876  CA  LEU K 337      37.768 191.519  22.203  0.00  0.00      K1    
ATOM   4877  HA  LEU K 337      38.748 191.385  21.769  0.00  0.00      K1    
ATOM   4878  CB  LEU K 337      36.728 191.212  21.118  0.00  0.00      K1    
ATOM   4879  HB1 LEU K 337      36.462 190.151  20.924  0.00  0.00      K1    
ATOM   4880  HB2 LEU K 337      35.807 191.823  21.237  0.00  0.00      K1    
ATOM   4881  CG  LEU K 337      37.082 191.742  19.613  0.00  0.00      K1    
ATOM   4882  HG  LEU K 337      37.717 192.653  19.640  0.00  0.00      K1    
ATOM   4883  CD1 LEU K 337      37.808 190.707  18.868  0.00  0.00      K1    
ATOM   4884 HD11 LEU K 337      38.103 191.123  17.881  0.00  0.00      K1    
ATOM   4885 HD12 LEU K 337      38.794 190.465  19.320  0.00  0.00      K1    
ATOM   4886 HD13 LEU K 337      37.190 189.783  18.875  0.00  0.00      K1    
ATOM   4887  CD2 LEU K 337      35.737 192.025  18.838  0.00  0.00      K1    
ATOM   4888 HD21 LEU K 337      35.422 193.088  18.900  0.00  0.00      K1    
ATOM   4889 HD22 LEU K 337      35.864 191.763  17.766  0.00  0.00      K1    
ATOM   4890 HD23 LEU K 337      34.913 191.387  19.224  0.00  0.00      K1    
ATOM   4891  C   LEU K 337      37.498 192.973  22.616  0.00  0.00      K1    
ATOM   4892  O   LEU K 337      38.168 193.817  22.121  0.00  0.00      K1    
ATOM   4893  N   SER K 338      36.442 193.343  23.331  0.00  0.00      K1    
ATOM   4894  HN  SER K 338      35.937 192.691  23.892  0.00  0.00      K1    
ATOM   4895  CA  SER K 338      36.136 194.729  23.569  0.00  0.00      K1    
ATOM   4896  HA  SER K 338      37.025 195.340  23.505  0.00  0.00      K1    
ATOM   4897  CB  SER K 338      35.153 195.352  22.452  0.00  0.00      K1    
ATOM   4898  HB1 SER K 338      35.101 196.456  22.566  0.00  0.00      K1    
ATOM   4899  HB2 SER K 338      35.571 195.125  21.448  0.00  0.00      K1    
ATOM   4900  OG  SER K 338      33.783 194.919  22.511  0.00  0.00      K1    
ATOM   4901  HG1 SER K 338      33.356 195.222  21.706  0.00  0.00      K1    
ATOM   4902  C   SER K 338      35.417 195.025  24.876  0.00  0.00      K1    
ATOM   4903  O   SER K 338      35.337 196.173  25.295  0.00  0.00      K1    
ATOM   4904  N   MET K 339      34.870 194.015  25.687  0.00  0.00      K1    
ATOM   4905  HN  MET K 339      34.990 193.054  25.451  0.00  0.00      K1    
ATOM   4906  CA  MET K 339      34.003 194.279  26.796  0.00  0.00      K1    
ATOM   4907  HA  MET K 339      33.294 194.989  26.396  0.00  0.00      K1    
ATOM   4908  CB  MET K 339      33.174 193.011  27.144  0.00  0.00      K1    
ATOM   4909  HB1 MET K 339      33.919 192.220  27.376  0.00  0.00      K1    
ATOM   4910  HB2 MET K 339      32.497 193.313  27.971  0.00  0.00      K1    
ATOM   4911  CG  MET K 339      32.178 192.658  26.030  0.00  0.00      K1    
ATOM   4912  HG1 MET K 339      31.747 193.659  25.815  0.00  0.00      K1    
ATOM   4913  HG2 MET K 339      32.834 192.328  25.196  0.00  0.00      K1    
ATOM   4914  SD  MET K 339      30.890 191.410  26.433  0.00  0.00      K1    
ATOM   4915  CE  MET K 339      31.524 190.562  27.909  0.00  0.00      K1    
ATOM   4916  HE1 MET K 339      31.197 191.171  28.779  0.00  0.00      K1    
ATOM   4917  HE2 MET K 339      31.273 189.489  28.046  0.00  0.00      K1    
ATOM   4918  HE3 MET K 339      32.618 190.733  28.006  0.00  0.00      K1    
ATOM   4919  C   MET K 339      34.775 194.836  28.006  0.00  0.00      K1    
ATOM   4920  O   MET K 339      34.207 195.647  28.715  0.00  0.00      K1    
ATOM   4921  N   ASP K 340      35.968 194.357  28.379  0.00  0.00      K1    
ATOM   4922  HN  ASP K 340      36.442 193.803  27.699  0.00  0.00      K1    
ATOM   4923  CA  ASP K 340      36.667 194.639  29.625  0.00  0.00      K1    
ATOM   4924  HA  ASP K 340      35.935 194.814  30.399  0.00  0.00      K1    
ATOM   4925  CB  ASP K 340      37.560 193.468  29.937  0.00  0.00      K1    
ATOM   4926  HB1 ASP K 340      38.187 193.122  29.087  0.00  0.00      K1    
ATOM   4927  HB2 ASP K 340      38.295 193.774  30.712  0.00  0.00      K1    
ATOM   4928  CG  ASP K 340      36.721 192.242  30.391  0.00  0.00      K1    
ATOM   4929  OD1 ASP K 340      37.325 191.158  30.388  0.00  0.00      K1    
ATOM   4930  OD2 ASP K 340      35.546 192.350  30.734  0.00  0.00      K1    
ATOM   4931  C   ASP K 340      37.391 195.924  29.564  0.00  0.00      K1    
ATOM   4932  O   ASP K 340      37.740 196.489  30.579  0.00  0.00      K1    
ATOM   4933  N   ASN K 341      37.504 196.525  28.361  0.00  0.00      K1    
ATOM   4934  HN  ASN K 341      37.226 196.090  27.508  0.00  0.00      K1    
ATOM   4935  CA  ASN K 341      38.115 197.861  28.287  0.00  0.00      K1    
ATOM   4936  HA  ASN K 341      38.881 197.955  29.043  0.00  0.00      K1    
ATOM   4937  CB  ASN K 341      38.877 198.001  26.921  0.00  0.00      K1    
ATOM   4938  HB1 ASN K 341      38.081 197.874  26.156  0.00  0.00      K1    
ATOM   4939  HB2 ASN K 341      39.296 199.024  26.812  0.00  0.00      K1    
ATOM   4940  CG  ASN K 341      40.123 197.080  26.833  0.00  0.00      K1    
ATOM   4941  OD1 ASN K 341      41.217 197.217  27.440  0.00  0.00      K1    
ATOM   4942  ND2 ASN K 341      39.969 196.045  26.023  0.00  0.00      K1    
ATOM   4943 HD21 ASN K 341      40.565 195.271  26.237  0.00  0.00      K1    
ATOM   4944 HD22 ASN K 341      39.113 195.963  25.513  0.00  0.00      K1    
ATOM   4945  C   ASN K 341      37.117 198.996  28.483  0.00  0.00      K1    
ATOM   4946  O   ASN K 341      37.495 200.098  28.929  0.00  0.00      K1    
ATOM   4947  N   ASN K 342      35.882 198.753  28.080  0.00  0.00      K1    
ATOM   4948  HN  ASN K 342      35.787 197.822  27.737  0.00  0.00      K1    
ATOM   4949  CA  ASN K 342      34.750 199.676  28.026  0.00  0.00      K1    
ATOM   4950  HA  ASN K 342      35.086 200.698  28.117  0.00  0.00      K1    
ATOM   4951  CB  ASN K 342      33.855 199.555  26.741  0.00  0.00      K1    
ATOM   4952  HB1 ASN K 342      33.537 198.496  26.634  0.00  0.00      K1    
ATOM   4953  HB2 ASN K 342      32.968 200.220  26.809  0.00  0.00      K1    
ATOM   4954  CG  ASN K 342      34.571 200.117  25.514  0.00  0.00      K1    
ATOM   4955  OD1 ASN K 342      34.321 201.190  25.010  0.00  0.00      K1    
ATOM   4956  ND2 ASN K 342      35.541 199.340  24.981  0.00  0.00      K1    
ATOM   4957 HD21 ASN K 342      36.124 199.690  24.248  0.00  0.00      K1    
ATOM   4958 HD22 ASN K 342      35.648 198.438  25.397  0.00  0.00      K1    
ATOM   4959  C   ASN K 342      33.814 199.400  29.254  0.00  0.00      K1    
ATOM   4960  O   ASN K 342      33.212 200.350  29.749  0.00  0.00      K1    
ATOM   4961  N   ARG K 343      33.775 198.226  29.815  0.00  0.00      K1    
ATOM   4962  HN  ARG K 343      34.125 197.381  29.420  0.00  0.00      K1    
ATOM   4963  CA  ARG K 343      33.016 198.034  31.087  0.00  0.00      K1    
ATOM   4964  HA  ARG K 343      32.095 198.598  31.096  0.00  0.00      K1    
ATOM   4965  CB  ARG K 343      32.779 196.553  31.328  0.00  0.00      K1    
ATOM   4966  HB1 ARG K 343      33.698 195.928  31.327  0.00  0.00      K1    
ATOM   4967  HB2 ARG K 343      32.602 196.464  32.422  0.00  0.00      K1    
ATOM   4968  CG  ARG K 343      31.588 195.945  30.589  0.00  0.00      K1    
ATOM   4969  HG1 ARG K 343      30.824 196.751  30.543  0.00  0.00      K1    
ATOM   4970  HG2 ARG K 343      31.912 195.813  29.534  0.00  0.00      K1    
ATOM   4971  CD  ARG K 343      31.056 194.725  31.247  0.00  0.00      K1    
ATOM   4972  HD1 ARG K 343      30.727 194.986  32.275  0.00  0.00      K1    
ATOM   4973  HD2 ARG K 343      30.221 194.312  30.641  0.00  0.00      K1    
ATOM   4974  NE  ARG K 343      32.139 193.758  31.323  0.00  0.00      K1    
ATOM   4975  HE  ARG K 343      33.066 193.955  31.003  0.00  0.00      K1    
ATOM   4976  CZ  ARG K 343      32.013 192.497  31.699  0.00  0.00      K1    
ATOM   4977  NH1 ARG K 343      32.979 191.659  31.621  0.00  0.00      K1    
ATOM   4978 HH11 ARG K 343      32.879 190.726  31.966  0.00  0.00      K1    
ATOM   4979 HH12 ARG K 343      33.852 192.039  31.315  0.00  0.00      K1    
ATOM   4980  NH2 ARG K 343      30.923 191.993  32.219  0.00  0.00      K1    
ATOM   4981 HH21 ARG K 343      30.918 191.002  32.352  0.00  0.00      K1    
ATOM   4982 HH22 ARG K 343      30.124 192.588  32.136  0.00  0.00      K1    
ATOM   4983  C   ARG K 343      33.835 198.555  32.281  0.00  0.00      K1    
ATOM   4984  O   ARG K 343      33.263 198.852  33.366  0.00  0.00      K1    
ATOM   4985  N   SER K 344      35.163 198.717  32.221  0.00  0.00      K1    
ATOM   4986  HN  SER K 344      35.626 198.527  31.358  0.00  0.00      K1    
ATOM   4987  CA  SER K 344      36.000 199.087  33.350  0.00  0.00      K1    
ATOM   4988  HA  SER K 344      35.873 198.301  34.080  0.00  0.00      K1    
ATOM   4989  CB  SER K 344      37.432 198.971  32.887  0.00  0.00      K1    
ATOM   4990  HB1 SER K 344      37.610 197.920  32.573  0.00  0.00      K1    
ATOM   4991  HB2 SER K 344      37.654 199.623  32.014  0.00  0.00      K1    
ATOM   4992  OG  SER K 344      38.408 199.206  33.869  0.00  0.00      K1    
ATOM   4993  HG1 SER K 344      39.196 199.367  33.346  0.00  0.00      K1    
ATOM   4994  C   SER K 344      35.786 200.484  33.876  0.00  0.00      K1    
ATOM   4995  O   SER K 344      35.844 200.831  35.036  0.00  0.00      K1    
ATOM   4996  N   LEU K 345      35.386 201.460  32.985  0.00  0.00      K1    
ATOM   4997  HN  LEU K 345      35.316 201.230  32.018  0.00  0.00      K1    
ATOM   4998  CA  LEU K 345      35.147 202.842  33.267  0.00  0.00      K1    
ATOM   4999  HA  LEU K 345      35.945 203.262  33.861  0.00  0.00      K1    
ATOM   5000  CB  LEU K 345      35.049 203.745  32.033  0.00  0.00      K1    
ATOM   5001  HB1 LEU K 345      34.113 203.573  31.460  0.00  0.00      K1    
ATOM   5002  HB2 LEU K 345      34.910 204.803  32.340  0.00  0.00      K1    
ATOM   5003  CG  LEU K 345      36.302 203.760  31.154  0.00  0.00      K1    
ATOM   5004  HG  LEU K 345      36.591 202.752  30.789  0.00  0.00      K1    
ATOM   5005  CD1 LEU K 345      36.195 204.683  29.972  0.00  0.00      K1    
ATOM   5006 HD11 LEU K 345      35.904 205.710  30.279  0.00  0.00      K1    
ATOM   5007 HD12 LEU K 345      37.195 204.809  29.506  0.00  0.00      K1    
ATOM   5008 HD13 LEU K 345      35.464 204.376  29.193  0.00  0.00      K1    
ATOM   5009  CD2 LEU K 345      37.547 204.357  31.888  0.00  0.00      K1    
ATOM   5010 HD21 LEU K 345      37.669 203.867  32.878  0.00  0.00      K1    
ATOM   5011 HD22 LEU K 345      38.492 204.187  31.327  0.00  0.00      K1    
ATOM   5012 HD23 LEU K 345      37.460 205.451  32.058  0.00  0.00      K1    
ATOM   5013  C   LEU K 345      33.906 203.024  34.136  0.00  0.00      K1    
ATOM   5014  O   LEU K 345      32.754 202.723  33.735  0.00  0.00      K1    
ATOM   5015  N   ASP K 346      34.149 203.543  35.401  0.00  0.00      K1    
ATOM   5016  HN  ASP K 346      35.077 203.608  35.759  0.00  0.00      K1    
ATOM   5017  CA  ASP K 346      33.173 204.011  36.371  0.00  0.00      K1    
ATOM   5018  HA  ASP K 346      32.630 203.143  36.716  0.00  0.00      K1    
ATOM   5019  CB  ASP K 346      33.844 204.714  37.610  0.00  0.00      K1    
ATOM   5020  HB1 ASP K 346      34.187 205.736  37.341  0.00  0.00      K1    
ATOM   5021  HB2 ASP K 346      33.075 204.834  38.402  0.00  0.00      K1    
ATOM   5022  CG  ASP K 346      34.978 203.931  38.295  0.00  0.00      K1    
ATOM   5023  OD1 ASP K 346      36.112 203.801  37.711  0.00  0.00      K1    
ATOM   5024  OD2 ASP K 346      34.733 203.403  39.395  0.00  0.00      K1    
ATOM   5025  C   ASP K 346      32.095 204.928  35.688  0.00  0.00      K1    
ATOM   5026  O   ASP K 346      32.244 205.407  34.548  0.00  0.00      K1    
ATOM   5027  N   LEU K 347      30.820 205.022  36.282  0.00  0.00      K1    
ATOM   5028  HN  LEU K 347      30.795 204.706  37.228  0.00  0.00      K1    
ATOM   5029  CA  LEU K 347      29.622 205.518  35.591  0.00  0.00      K1    
ATOM   5030  HA  LEU K 347      29.484 205.044  34.631  0.00  0.00      K1    
ATOM   5031  CB  LEU K 347      28.391 205.318  36.541  0.00  0.00      K1    
ATOM   5032  HB1 LEU K 347      28.537 205.881  37.487  0.00  0.00      K1    
ATOM   5033  HB2 LEU K 347      27.472 205.752  36.093  0.00  0.00      K1    
ATOM   5034  CG  LEU K 347      28.081 203.910  36.993  0.00  0.00      K1    
ATOM   5035  HG  LEU K 347      28.999 203.337  37.243  0.00  0.00      K1    
ATOM   5036  CD1 LEU K 347      27.208 203.889  38.234  0.00  0.00      K1    
ATOM   5037 HD11 LEU K 347      27.357 202.859  38.623  0.00  0.00      K1    
ATOM   5038 HD12 LEU K 347      27.552 204.568  39.043  0.00  0.00      K1    
ATOM   5039 HD13 LEU K 347      26.125 204.088  38.085  0.00  0.00      K1    
ATOM   5040  CD2 LEU K 347      27.475 203.112  35.767  0.00  0.00      K1    
ATOM   5041 HD21 LEU K 347      27.152 202.085  36.042  0.00  0.00      K1    
ATOM   5042 HD22 LEU K 347      26.653 203.705  35.313  0.00  0.00      K1    
ATOM   5043 HD23 LEU K 347      28.346 202.946  35.097  0.00  0.00      K1    
ATOM   5044  C   LEU K 347      29.863 207.003  35.197  0.00  0.00      K1    
ATOM   5045  O   LEU K 347      29.508 207.485  34.180  0.00  0.00      K1    
ATOM   5046  N   ASP K 348      30.453 207.779  36.089  0.00  0.00      K1    
ATOM   5047  HN  ASP K 348      30.826 207.415  36.939  0.00  0.00      K1    
ATOM   5048  CA  ASP K 348      30.581 209.207  36.026  0.00  0.00      K1    
ATOM   5049  HA  ASP K 348      29.629 209.635  35.749  0.00  0.00      K1    
ATOM   5050  CB  ASP K 348      31.098 209.778  37.350  0.00  0.00      K1    
ATOM   5051  HB1 ASP K 348      31.944 209.160  37.721  0.00  0.00      K1    
ATOM   5052  HB2 ASP K 348      31.360 210.844  37.179  0.00  0.00      K1    
ATOM   5053  CG  ASP K 348      29.899 209.719  38.281  0.00  0.00      K1    
ATOM   5054  OD1 ASP K 348      28.893 210.396  37.949  0.00  0.00      K1    
ATOM   5055  OD2 ASP K 348      29.924 209.061  39.325  0.00  0.00      K1    
ATOM   5056  C   ASP K 348      31.470 209.734  34.844  0.00  0.00      K1    
ATOM   5057  O   ASP K 348      31.173 210.815  34.289  0.00  0.00      K1    
ATOM   5058  N   SER K 349      32.532 209.009  34.504  0.00  0.00      K1    
ATOM   5059  HN  SER K 349      32.655 208.132  34.963  0.00  0.00      K1    
ATOM   5060  CA  SER K 349      33.619 209.569  33.714  0.00  0.00      K1    
ATOM   5061  HA  SER K 349      33.790 210.612  33.936  0.00  0.00      K1    
ATOM   5062  CB  SER K 349      35.029 208.976  34.023  0.00  0.00      K1
[truncated: 11,717,001 more chars]
